# Supplementary material for: Extracellular Alterations in pH and K+ Modify the Murine Brain Endothelial Cell Total and Phospho-Proteome
Source: Pharmaceutics. 2022 Jul 15;14(7):1469. doi: 10.3390/pharmaceutics14071469 (PMC9324801; doi:10.3390/pharmaceutics14071469)
Supplement: Supplementary file 1 [file pharmaceutics-14-01469-s001.zip]

Archive with 3 entries (3 files):
- Figure S1.pptx
- Table S1. Raw b.End3 Total Proteome Data.xlsx
- Table S2. Raw Phospho Proteome Data.xlsx
