# Supplementary material for: Extracellular Alterations in pH and K+ Modify the Murine Brain Endothelial Cell Total and Phospho-Proteome
Source: Pharmaceutics. 2022 Jul 15;14(7):1469. doi: 10.3390/pharmaceutics14071469 (PMC9324801; doi:10.3390/pharmaceutics14071469)
Supplement: Supplementary file 1 [file pharmaceutics-14-01469-s001.zip › Table S1. Raw b.End3 Total Proteome Data.xlsx]

## Sheet: bEnd3 Proteome
Accession	Peptide count	Unique peptides	Confidence score	Anova (p)	q Value	Max fold change	Power	Fractions	Occurrences	Highest mean condition	Lowest mean condition	Mass	Description	Veh 1	Veh 2	Veh 3	Veh 4	60 mM KCl 1	60 mM KCl 2	60 mM KCl 3	63 mM KCl 4	pH 6.8 1	pH 6.8 2	pH 6.8 3	pH 6.8 4
FLRT3_MOUSE	12	11	508.47	8.7907e-08	4.72252e-06	9.44103	1	2;4	2	Media	KCl	72833	Leucine-rich repeat transmembrane protein FLRT3 OS=Mus musculus OX=10090 GN=Flrt3 PE=1 SV=1	255048	141632	159431	229464	144081	83327.9	81550.3	128216	115351	141046	93464	95849.2
CML1_MOUSE	4	4	181.47	2.12285e-07	7.51955e-06	9.23094	1	1;2;3;4;5	5	Media	KCl	41787	Chemokine-like receptor 1 OS=Mus musculus OX=10090 GN=Cmklr1 PE=1 SV=1	639957	428420	558423	452045	189881	140121	157454	157155	210760	274390	127154	108239
GSTK1_MOUSE	6	6	245.19	9.90892e-06	0.000114165	8.29655	1	5	1	Media	KCl	25687	Glutathione S-transferase kappa 1 OS=Mus musculus OX=10090 GN=Gstk1 PE=1 SV=3	311010	493324	285243	423378	90466.5	119710	58647.8	110357	101452	93178.1	89229.6	114156
RAI14_MOUSE	46	43	2704.59	1.00996e-05	0.000114838	1.7367	1	1;2	2	Media	KCl	108785	Ankycorbin OS=Mus musculus OX=10090 GN=Rai14 PE=1 SV=1	7.56838e+06	7.94404e+06	7.37273e+06	7.80503e+06	6.08291e+06	4.87606e+06	5.97061e+06	5.47552e+06	6.00664e+06	6.56126e+06	6.34612e+06	5.71357e+06
ELMO1_MOUSE	26	21	1318.25	3.12277e-05	0.000261581	2.07488	0.999991	2;3	2	Media	KCl	83882	Engulfment and cell motility protein 1 OS=Mus musculus OX=10090 GN=Elmo1 PE=1 SV=2	2.01561e+06	1.79368e+06	2.26242e+06	2.57171e+06	1.29891e+06	1.33588e+06	1.17844e+06	1.12595e+06	1.73934e+06	1.73878e+06	1.4316e+06	1.25786e+06
CATL1_MOUSE	5	5	265.38	4.58261e-05	0.000349721	2.7944	0.999973	4;5	2	Media	KCl	37523	Procathepsin L OS=Mus musculus OX=10090 GN=Ctsl PE=1 SV=2	1.13432e+06	724173	1.07962e+06	598164	957764	762879	783333	729936	1.14865e+06	883892	908937	681793
NRP1_MOUSE	16	16	745.65	4.66347e-05	0.000353984	4.33003	0.999972	1;2	2	Media	KCl	102935	Neuropilin-1 OS=Mus musculus OX=10090 GN=Nrp1 PE=1 SV=2	3.14079e+06	1.82469e+06	1.91004e+06	1.80742e+06	779867	380303	617233	427457	1.10162e+06	508335	467863	644818
PREX2_MOUSE;TASO2_MOUSE	19	18	992.49	6.31927e-05	0.00043852	2.75526	0.999938	1	1	Media	KCl	181600	Phosphatidylinositol 3,4,5-trisphosphate-dependent Rac exchanger 2 protein OS=Mus musculus OX=10090 GN=Prex2 PE=1 SV=2	744665	758338	845625	848111	329175	270811	372627	339655	386860	387026	502732	398519
HPGDS_MOUSE	1	1	27.87	6.59241e-05	0.000451936	137.811	0.999931	5	1	Media	KCl	23212	Hematopoietic prostaglandin D synthase OS=Mus musculus OX=10090 GN=Hpgds PE=1 SV=3	524.263	542.062	605.216	914.773	125.808	236.63	285.769	120.58	755.915	895.955	352.153	246.511
GRAP_MOUSE	6	6	447.19	9.64533e-05	0.000602839	2.58617	0.999829	5	1	Media	KCl	25262	GRB2-related adapter protein OS=Mus musculus OX=10090 GN=Grap PE=1 SV=1	524983	554454	522723	902246	445148	515722	601275	470420	454780	497320	460973	759247
KANK2_MOUSE;KANK4_MOUSE	24	23	1227.97	9.78875e-05	0.000607092	3.05487	0.999823	2	1	Media	KCl	90190	KN motif and ankyrin repeat domain-containing protein 2 OS=Mus musculus OX=10090 GN=Kank2 PE=1 SV=1	924536	833465	812027	984742	623776	531064	489280	477725	821406	703288	645953	629673
MYLK_MOUSE	26	23	1305.51	0.000103464	0.000634057	2.07745	0.999799	2;4	2	Media	KCl	212792	Myosin light chain kinase, smooth muscle OS=Mus musculus OX=10090 GN=Mylk PE=1 SV=3	5.26091e+06	4.18157e+06	5.22399e+06	5.12894e+06	3.47806e+06	3.23277e+06	3.0743e+06	3.54069e+06	4.9199e+06	3.20959e+06	3.72844e+06	3.68658e+06
TENA_MOUSE	46	44	2192.51	0.00011942	0.000695658	4.30563	0.999724	1	1	Media	KCl	231659	Tenascin OS=Mus musculus OX=10090 GN=Tnc PE=1 SV=1	4.18578e+06	2.82103e+06	3.18575e+06	3.16751e+06	2.72025e+06	2.46869e+06	2.59801e+06	3.13595e+06	4.11356e+06	2.52846e+06	3.71202e+06	3.29792e+06
PHOP1_MOUSE	3	3	119.16	0.000137069	0.000780846	10.5329	0.999627	5	1	Media	KCl	29892	Phosphoethanolamine/phosphocholine phosphatase OS=Mus musculus OX=10090 GN=Phospho1 PE=1 SV=1	66988.9	31572.5	50590.1	64194.3	45887.7	44980.4	12520.1	73255.3	47526.2	133149	31505.5	33934.8
CBR2_MOUSE	4	3	155.43	0.000141869	0.00079692	31.6906	0.999599	4;5	2	Media	KCl	25942	Carbonyl reductase [NADPH] 2 OS=Mus musculus OX=10090 GN=Cbr2 PE=1 SV=1	11790.6	15028.8	16907.9	6248.56	2471.29	2785.21	3964.39	6683.86	12386.8	5455.63	3039.69	2371.2
ABCA3_MOUSE	13	10	536.53	0.000185438	0.000969241	2.82235	0.999303	1;2;4	3	Media	KCl	191847	Phospholipid-transporting ATPase ABCA3 OS=Mus musculus OX=10090 GN=Abca3 PE=1 SV=3	478029	472445	508607	591626	486191	230086	267989	417852	443989	326746	297522	504490
CBR3_MOUSE	15	14	1063.93	0.000274336	0.00129887	1.58323	0.998521	4;5	2	Media	KCl	30934	Carbonyl reductase [NADPH] 3 OS=Mus musculus OX=10090 GN=Cbr3 PE=1 SV=1	4.45751e+06	5.2021e+06	5.59053e+06	6.12936e+06	3.87171e+06	3.77575e+06	3.52786e+06	4.13345e+06	4.42213e+06	4.62382e+06	3.94857e+06	4.21936e+06
OX2G_MOUSE	6	6	385.17	0.000392951	0.0016655	3.29065	0.997204	3;4	2	Media	KCl	31236	OX-2 membrane glycoprotein OS=Mus musculus OX=10090 GN=Cd200 PE=1 SV=1	337247	455098	448749	411112	157451	141513	259205	356610	236380	239629	388315	269958
BACH2_MOUSE	1	1	34.58	0.000401764	0.00169524	2.15975	0.997096	2	1	Media	KCl	91777	Transcription regulator protein BACH2 OS=Mus musculus OX=10090 GN=Bach2 PE=1 SV=3	90911.6	56528.6	52811.2	67090.8	25821.2	35987.2	39938.5	39755.8	70173.3	51940.4	47366.7	54429.5
KTHY_MOUSE	9	8	353.45	0.000407489	0.00171678	2.68107	0.997026	5	1	Media	KCl	23900	Thymidylate kinase OS=Mus musculus OX=10090 GN=Dtymk PE=1 SV=2	462274	512778	708617	389917	212033	329669	190419	256523	446874	290014	282469	208738
GSTM1_MOUSE	23	17	1551.29	0.000470304	0.00190495	1.80199	0.996225	4;5	2	Media	KCl	25953	Glutathione S-transferase Mu 1 OS=Mus musculus OX=10090 GN=Gstm1 PE=1 SV=2	5.80291e+06	5.5587e+06	6.99982e+06	6.01341e+06	3.93936e+06	3.36796e+06	4.26889e+06	4.44771e+06	5.83387e+06	7.30109e+06	5.28501e+06	5.18726e+06
CO4A2_MOUSE	13	13	591.42	0.00056548	0.0021872	1.72547	0.994927	1;2;4;5	4	Media	KCl	167220	Collagen alpha-2(IV) chain OS=Mus musculus OX=10090 GN=Col4a2 PE=1 SV=4	2.44891e+06	1.8585e+06	2.27737e+06	2.3452e+06	2.2227e+06	1.78154e+06	1.77789e+06	2.22259e+06	2.493e+06	1.99099e+06	2.50854e+06	2.24466e+06
HS12B_MOUSE;HS12A_MOUSE	32	32	1951.84	0.0006423	0.00238652	2.03797	0.993821	1;2;3	3	Media	KCl	76071	Heat shock 70 kDa protein 12B OS=Mus musculus OX=10090 GN=Hspa12b PE=1 SV=1	1.39796e+07	1.14514e+07	1.187e+07	1.1714e+07	8.60228e+06	6.52293e+06	6.26282e+06	4.87281e+06	1.00046e+07	7.7397e+06	8.9987e+06	6.5571e+06
CPT1A_MOUSE;CPT1B_MOUSE	15	15	832.97	0.000697372	0.00255098	3.09147	0.993002	1;2	2	Media	KCl	88195	Carnitine O-palmitoyltransferase 1, liver isoform OS=Mus musculus OX=10090 GN=Cpt1a PE=1 SV=4	1.35021e+06	1.6706e+06	1.26333e+06	907587	878055	803419	791452	591564	949981	1.13033e+06	388368	834183
MCAT_MOUSE	6	5	240.48	0.000699809	0.00255659	3.20152	0.992966	4;5	2	Media	KCl	33005	Mitochondrial carnitine/acylcarnitine carrier protein OS=Mus musculus OX=10090 GN=Slc25a20 PE=1 SV=1	271557	349628	283099	413215	152664	256846	228016	145223	292463	126930	222912	176702
SREC_MOUSE	11	11	595.06	0.000794136	0.00279654	1.93464	0.991522	1;2	2	Media	KCl	87406	Scavenger receptor class F member 1 OS=Mus musculus OX=10090 GN=Scarf1 PE=1 SV=1	3.09392e+06	1.94656e+06	2.5345e+06	2.84737e+06	2.32538e+06	1.71353e+06	1.55403e+06	1.5034e+06	2.60406e+06	2.44383e+06	2.09897e+06	1.96652e+06
DOCK1_MOUSE;CF299_MOUSE	56	53	2412.25	0.000890656	0.0030529	2.13323	0.990004	1;5	2	Media	KCl	214949	Dedicator of cytokinesis protein 1 OS=Mus musculus OX=10090 GN=Dock1 PE=1 SV=3	5.97172e+06	5.57728e+06	6.78864e+06	6.73322e+06	4.50099e+06	3.01851e+06	3.81107e+06	4.08118e+06	4.83919e+06	3.62816e+06	4.00008e+06	4.23306e+06
PARVA_MOUSE	12	11	629.47	0.00098477	0.00327249	3.20756	0.988493	1;3;4	3	Media	KCl	42304	Alpha-parvin OS=Mus musculus OX=10090 GN=Parva PE=1 SV=1	2.58498e+06	1.11674e+06	2.02061e+06	2.11486e+06	1.01816e+06	693754	1.10121e+06	881387	831190	1.45862e+06	1.74094e+06	1.5589e+06
PXDN_MOUSE	20	20	850.32	0.00134868	0.00411485	2.24366	0.982486	1;2	2	Media	KCl	164998	Peroxidasin homolog OS=Mus musculus OX=10090 GN=Pxdn PE=1 SV=2	774167	592986	681761	720842	841928	503786	603401	650413	875274	488627	655982	605462
GSTT3_MOUSE	7	7	357.33	0.00241455	0.00651559	2.272	0.96471	5	1	Media	KCl	27385	Glutathione S-transferase theta-3 OS=Mus musculus OX=10090 GN=Gstt3 PE=1 SV=1	607356	360403	478499	390739	261324	284865	188204	294675	237907	228163	338779	271694
TIE2_MOUSE	18	17	975.34	0.00241471	0.00651559	2.11456	0.964707	1;2;4	3	Media	KCl	125620	Angiopoietin-1 receptor OS=Mus musculus OX=10090 GN=Tek PE=1 SV=2	1.66085e+06	1.57036e+06	1.57512e+06	1.73746e+06	1.25397e+06	854176	1.1362e+06	1.12035e+06	1.10119e+06	1.03231e+06	1.19341e+06	1.18075e+06
SHPS1_MOUSE	2	2	68.37	0.00248535	0.00665726	3.29435	0.963552	2	1	Media	KCl	56379	Tyrosine-protein phosphatase non-receptor type substrate 1 OS=Mus musculus OX=10090 GN=Sirpa PE=1 SV=2	56531.5	54001.7	56705.2	110402	13318.3	12313.6	27217.3	34304	25027.1	37376.6	32827.2	15953.1
TIMP2_MOUSE	4	3	210.1	0.0027796	0.00723995	3.35478	0.958785	5	1	Media	KCl	24312	Metalloproteinase inhibitor 2 OS=Mus musculus OX=10090 GN=Timp2 PE=1 SV=2	111075	218859	404103	215797	167289	221879	109354	231844	156744	175531	224549	192671
IMPA3_MOUSE	12	12	779.32	0.00297199	0.00761496	1.90739	0.955711	4	1	Media	KCl	38592	Golgi-resident adenosine 3',5'-bisphosphate 3'-phosphatase OS=Mus musculus OX=10090 GN=Bpnt2 PE=1 SV=1	685724	1.05402e+06	957053	1.40267e+06	687530	533065	643123	407533	661502	574702	791619	790025
B2MG_MOUSE	2	2	98.93	0.00299401	0.00766446	6.83246	0.955362	5	1	Media	KCl	13770	Beta-2-microglobulin OS=Mus musculus OX=10090 GN=B2m PE=1 SV=2	969014	368532	963344	566701	90771	463177	81745.5	478832	188455	344633	410773	511720
VAMP5_MOUSE	3	3	136.24	0.00324221	0.00819606	2.84025	0.951454	5	1	Media	KCl	11409	Vesicle-associated membrane protein 5 OS=Mus musculus OX=10090 GN=Vamp5 PE=1 SV=1	910211	586773	1.6986e+06	962618	554919	410614	563323	538730	259077	733719	407739	696624
LIPB1_MOUSE;LIPB2_MOUSE	52	48	3008.79	0.00330836	0.00831136	1.49833	0.950423	1;2	2	Media	KCl	108472	Liprin-beta-1 OS=Mus musculus OX=10090 GN=Ppfibp1 PE=1 SV=3	4.95241e+06	4.49365e+06	6.7509e+06	6.64338e+06	4.45814e+06	4.33815e+06	4.43543e+06	5.37576e+06	4.76541e+06	5.4918e+06	4.16239e+06	4.19126e+06
SEP10_MOUSE	3	2	148	0.0035283	0.00873216	2.91052	0.947025	1;2;3;4;5	5	Media	KCl	52388	Septin-10 OS=Mus musculus OX=10090 GN=Septin10 PE=1 SV=1	12567.8	22523.4	38089.2	34288.4	13929	9771.86	10618.7	8461	23622.1	27430.6	41185.5	30798.6
GSTM2_MOUSE;GSTM4_MOUSE;GSTM6_MOUSE	23	15	1587.86	0.00476866	0.0109589	2.04796	0.928734	5	1	Media	KCl	25700	Glutathione S-transferase Mu 2 OS=Mus musculus OX=10090 GN=Gstm2 PE=1 SV=2	4.49467e+06	7.86975e+06	7.40681e+06	6.66792e+06	7.31722e+06	6.11058e+06	5.28714e+06	6.14884e+06	7.57392e+06	7.22863e+06	6.42762e+06	6.45837e+06
TOP2B_MOUSE	19	12	774.38	0.00509976	0.0115603	4.18779	0.924094	1	1	Media	KCl	181795	DNA topoisomerase 2-beta OS=Mus musculus OX=10090 GN=Top2b PE=1 SV=2	183239	90995.2	102309	114837	106037	170156	98271.6	101505	96053.3	273241	71526.5	95286.7
RASM_MOUSE	2	2	54.96	0.00521618	0.0117677	26.2716	0.922485	5	1	Media	KCl	23886	Ras-related protein M-Ras OS=Mus musculus OX=10090 GN=Mras PE=1 SV=1	12828.2	9587.95	7293.1	3192.33	200.851	5696.97	623.815	2992.99	1313.52	5033.96	2760.25	12626.9
NDUB6_MOUSE	4	4	157.18	0.00529832	0.011934	4.14538	0.921357	5	1	Media	KCl	15505	NADH dehydrogenase [ubiquinone] 1 beta subcomplex subunit 6 OS=Mus musculus OX=10090 GN=Ndufb6 PE=1 SV=3	164170	106159	91685.6	67385.3	76548.2	32707.9	15447.8	25437	90857.2	33917.7	59808.4	62964.2
PI3R4_MOUSE	29	28	1419.02	0.00711297	0.0147645	1.55499	0.89782	1;2;4	3	Media	KCl	152502	Phosphoinositide 3-kinase regulatory subunit 4 OS=Mus musculus OX=10090 GN=Pik3r4 PE=1 SV=3	1.23123e+06	1.06406e+06	1.24723e+06	1.10466e+06	1.13413e+06	910452	1.20741e+06	1.13215e+06	1.29051e+06	1.08887e+06	1.70697e+06	1.2557e+06
TLN1_MOUSE	195	172	14501.5	0.00717505	0.0148754	1.57829	0.897058	1;2;3;4	4	Media	KCl	269653	Talin-1 OS=Mus musculus OX=10090 GN=Tln1 PE=1 SV=2	2.11307e+08	1.94875e+08	2.08012e+08	2.18979e+08	1.47043e+08	1.00799e+08	1.28798e+08	1.52693e+08	1.69631e+08	1.14933e+08	1.45019e+08	1.50318e+08
PKN1_MOUSE	22	19	1063.04	0.00777538	0.0157284	1.89289	0.889827	1;2	2	Media	KCl	104346	Serine/threonine-protein kinase N1 OS=Mus musculus OX=10090 GN=Pkn1 PE=1 SV=3	1.23008e+06	1.08487e+06	1.16275e+06	1.34798e+06	1.0551e+06	878995	893929	643688	876728	924870	1.22057e+06	877205
NDUA6_MOUSE	4	4	264	0.00890696	0.0174399	2.475	0.876821	5	1	Media	KCl	15273	NADH dehydrogenase [ubiquinone] 1 alpha subcomplex subunit 6 OS=Mus musculus OX=10090 GN=Ndufa6 PE=1 SV=1	528482	671213	735765	656623	242898	401506	309924	269049	152667	264963	255322	713482
MACF1_MOUSE	306	290	16328	0.010682	0.0199893	1.51981	0.857868	1;3;4;5	4	Media	KCl	831362	Microtubule-actin cross-linking factor 1 OS=Mus musculus OX=10090 GN=Macf1 PE=1 SV=2	3.54684e+07	3.2679e+07	4.57914e+07	3.80225e+07	3.38987e+07	2.26194e+07	2.81531e+07	3.20749e+07	3.45017e+07	2.63881e+07	3.01691e+07	2.88886e+07
WDFY1_MOUSE	5	5	278.27	0.0109031	0.0203225	3.15278	0.855618	4	1	Media	KCl	46187	WD repeat and FYVE domain-containing protein 1 OS=Mus musculus OX=10090 GN=Wdfy1 PE=1 SV=1	103561	98677.1	139997	177756	87681.2	122984	53778.3	248319	113143	292133	196732	149558
PGH1_MOUSE	9	8	448.15	0.0115185	0.0211904	4.84001	0.849476	1;2;3	3	Media	KCl	68998	Prostaglandin G/H synthase 1 OS=Mus musculus OX=10090 GN=Ptgs1 PE=1 SV=1	192101	577858	569114	312463	215529	61785.9	265659	234299	304892	295326	114641	336031
TYB4_MOUSE	6	4	269.28	0.0116655	0.0214169	4.20821	0.848034	5	1	Media	KCl	5676	Thymosin beta-4 OS=Mus musculus OX=10090 GN=Tmsb4x PE=1 SV=1	489508	1.09968e+06	1.29197e+06	2.96747e+06	267870	597494	417338	641396	250312	429242	396207	1.07084e+06
EPHB1_MOUSE	6	5	319.29	0.0121099	0.0220209	19.8303	0.84373	2;3;4	3	Media	KCl	109810	Ephrin type-B receptor 1 OS=Mus musculus OX=10090 GN=Ephb1 PE=1 SV=1	4023.62	3159.57	7626.34	7471.49	2754.15	1883.14	1539.11	943.236	3450.53	943.738	4925.82	2026.11
TB182_MOUSE	77	76	4510.11	0.0126922	0.0228595	1.69587	0.838216	1;2;5	3	Media	KCl	181714	182 kDa tankyrase-1-binding protein OS=Mus musculus OX=10090 GN=Tnks1bp1 PE=1 SV=2	1.10258e+07	9.05221e+06	1.2431e+07	1.21785e+07	1.01035e+07	5.81345e+06	8.50461e+06	9.13414e+06	1.09088e+07	7.33569e+06	8.95022e+06	8.72941e+06
SPART_MOUSE	12	11	720.14	0.0136634	0.0240578	1.42193	0.829315	2	1	Media	KCl	72610	Spartin OS=Mus musculus OX=10090 GN=Spart PE=1 SV=1	556235	512109	617725	632221	578999	510483	555333	540458	635393	584736	776898	593364
MICA1_MOUSE	10	10	371.75	0.0138546	0.024299	3.08527	0.827604	1;2	2	Media	KCl	116711	[F-actin]-monooxygenase MICAL1 OS=Mus musculus OX=10090 GN=Mical1 PE=1 SV=1	119265	386972	135680	448167	132185	61761.8	93802.2	116347	110321	77567.3	152830	109974
IF4A2_MOUSE	31	15	2112.64	0.0141741	0.0246565	2.26869	0.824774	3;4;5	3	Media	KCl	46373	Eukaryotic initiation factor 4A-II OS=Mus musculus OX=10090 GN=Eif4a2 PE=1 SV=2	5.25492e+06	2.56615e+06	6.31502e+06	5.74915e+06	3.87292e+06	1.85921e+06	3.98754e+06	3.79301e+06	5.70316e+06	3.25149e+06	3.50373e+06	3.60047e+06
SPCS1_MOUSE	1	1	28.67	0.0157972	0.0266864	14.8986	0.810929	4	1	Media	KCl	18174	Signal peptidase complex subunit 1 OS=Mus musculus OX=10090 GN=Spcs1 PE=2 SV=3	981.733	442.605	1972.66	8248.15	1667.88	1460.88	920.43	1153.45	20243	1843.16	12506.3	631.803
HYEP_MOUSE	42	41	3549.06	0.0166295	0.027761	2.11204	0.80415	3;4;5	3	Media	KCl	52543	Epoxide hydrolase 1 OS=Mus musculus OX=10090 GN=Ephx1 PE=1 SV=2	5.10808e+07	2.11647e+07	3.69542e+07	3.35004e+07	3.79726e+07	1.39883e+07	2.72269e+07	2.63874e+07	3.63908e+07	2.77938e+07	2.40077e+07	2.88519e+07
BIR1B_MOUSE;BIR1G_MOUSE;BIR1A_MOUSE;BIR1F_MOUSE	10	9	434.89	0.0169392	0.0281618	4.39997	0.801679	1;4	2	Media	KCl	163979	Baculoviral IAP repeat-containing protein 1b OS=Mus musculus OX=10090 GN=Naip2 PE=1 SV=2	90793.2	84754.8	66605	239645	46165.3	8872.59	37957.7	19177.8	15928.8	115299	30793	23452.4
RHG27_MOUSE	20	19	1034.7	0.0171038	0.0283407	1.86492	0.800377	1;2	2	Media	KCl	96989	Rho GTPase-activating protein 27 OS=Mus musculus OX=10090 GN=Arhgap27 PE=1 SV=1	2.8995e+06	1.67549e+06	1.61131e+06	2.4145e+06	3.23165e+06	1.90174e+06	1.49459e+06	1.94483e+06	2.46043e+06	2.4513e+06	2.36302e+06	1.38866e+06
ZN143_MOUSE	1	1	46.23	0.0172153	0.0284538	4.84745	0.799499	2	1	Media	KCl	68997	Zinc finger protein 143 OS=Mus musculus OX=10090 GN=Znf143 PE=1 SV=2	49096.7	36211.6	5449.6	40524.2	15976.1	9142.07	8632.29	6306.37	21078.3	18937.6	49534.1	41496.1
TIMP3_MOUSE	3	3	158.95	0.0182436	0.0297368	1.73636	0.791561	5	1	Media	KCl	24166	Metalloproteinase inhibitor 3 OS=Mus musculus OX=10090 GN=Timp3 PE=1 SV=1	562384	698539	1.10381e+06	538121	417618	445527	532795	368659	493251	657244	505202	611004
KAD4_MOUSE	5	4	204.89	0.0183894	0.0299055	4.29541	0.790458	5	1	Media	KCl	25046	Adenylate kinase 4, mitochondrial OS=Mus musculus OX=10090 GN=Ak4 PE=1 SV=1	135464	242043	141829	64638.8	62358.8	107418	34223.8	32915.7	184610	65320.8	147822	151640
RAB24_MOUSE	2	2	81.8	0.0192963	0.0310769	3.27693	0.783716	5	1	Media	KCl	23129	Ras-related protein Rab-24 OS=Mus musculus OX=10090 GN=Rab24 PE=1 SV=2	93037.5	111724	194095	102600	20495	90161.7	7213.37	74437.9	85887.5	64971	76298.2	81550.1
FA8_MOUSE	5	5	170.23	0.0193997	0.0312257	4.77525	0.78296	1	1	Media	KCl	266027	Coagulation factor VIII OS=Mus musculus OX=10090 GN=F8 PE=2 SV=2	61167.7	20123.3	71288.8	57375.4	24822	13438.4	17295.1	11931.4	28444.8	78872.9	12043.1	18178.3
CNEP1_MOUSE	1	1	28.92	0.020579	0.0325171	5.88977	0.774512	5	1	Media	KCl	28373	CTD nuclear envelope phosphatase 1 OS=Mus musculus OX=10090 GN=Ctdnep1 PE=1 SV=2	11373.9	3770.01	7402.29	4455.32	6947.82	2319.24	3613.27	1710.53	3162.69	15479	425.214	1092.61
STAB2_MOUSE	10	10	462.92	0.0205925	0.0325171	4.7038	0.774416	1	1	Media	KCl	277348	Stabilin-2 OS=Mus musculus OX=10090 GN=Stab2 PE=1 SV=1	282304	249163	257443	225196	66024.2	36040.5	437900	66276.9	174490	597897	131667	85145.6
DIRC2_MOUSE	1	1	49.67	0.0222807	0.034247	26.8516	0.762853	4;5	2	Media	KCl	51875	Solute carrier family 49 member 4 OS=Mus musculus OX=10090 GN=Slc49a4 PE=2 SV=1	1804.79	1901.64	8232.85	4538.32	187.745	563.37	979.816	735.686	12329.7	361.684	8732.82	630.372
HXK1_MOUSE;HXK3_MOUSE	46	37	3169.94	0.0239134	0.0360712	1.45941	0.752206	1;2	2	Media	KCl	108234	Hexokinase-1 OS=Mus musculus OX=10090 GN=Hk1 PE=1 SV=3	3.22352e+07	2.68459e+07	2.6263e+07	2.80682e+07	2.43823e+07	2.11353e+07	1.60953e+07	2.14866e+07	3.2867e+07	2.37827e+07	1.99222e+07	2.18965e+07
PI3R6_MOUSE	4	4	140.91	0.0251157	0.0374655	12.8831	0.744674	2	1	Media	KCl	84610	Phosphoinositide 3-kinase regulatory subunit 6 OS=Mus musculus OX=10090 GN=Pik3r6 PE=1 SV=1	49445.4	27002.3	38948.7	22346.7	15503.7	23201.9	28193.9	16486	61727.5	26515.8	15263.1	56190.4
SDHB_MOUSE	11	10	582.53	0.0254364	0.0377847	1.9508	0.742706	5	1	Media	KCl	31793	Succinate dehydrogenase [ubiquinone] iron-sulfur subunit, mitochondrial OS=Mus musculus OX=10090 GN=Sdhb PE=1 SV=1	1.95572e+06	1.33896e+06	1.60771e+06	1.24519e+06	910924	802719	824956	793168	1.47728e+06	799799	793289	362402
NQO1_MOUSE	22	20	1515.2	0.0257481	0.0380878	1.65758	0.74081	4;5	2	Media	KCl	30940	NAD(P)H dehydrogenase [quinone] 1 OS=Mus musculus OX=10090 GN=Nqo1 PE=1 SV=3	1.52114e+07	1.69285e+07	1.89574e+07	1.52303e+07	1.34058e+07	1.25277e+07	1.90346e+07	1.39007e+07	1.49734e+07	2.65377e+07	1.61258e+07	1.36143e+07
3BP2_MOUSE	1	1	39.4	0.0257773	0.038111	4.35777	0.740633	2	1	Media	KCl	62169	SH3 domain-binding protein 2 OS=Mus musculus OX=10090 GN=Sh3bp2 PE=1 SV=1	10157	4138.22	6562.14	9173.69	786.94	7175.79	3858.51	1266.91	2535.5	13311.9	6832.63	13679.3
PLCG1_MOUSE	53	52	3064.98	0.0258245	0.0381609	1.61816	0.740348	1;2	2	Media	KCl	149573	1-phosphatidylinositol 4,5-bisphosphate phosphodiesterase gamma-1 OS=Mus musculus OX=10090 GN=Plcg1 PE=1 SV=2	1.12348e+07	1.07968e+07	1.14386e+07	1.13544e+07	1.02211e+07	4.5672e+06	8.84133e+06	8.96711e+06	1.02819e+07	6.50954e+06	7.77443e+06	9.25904e+06
TMM51_MOUSE	10	9	624.03	0.0260626	0.0384325	3.44862	0.738913	3;4;5	3	Media	KCl	27381	Transmembrane protein 51 OS=Mus musculus OX=10090 GN=Tmem51 PE=1 SV=1	551196	736331	855996	1.10293e+06	273754	242766	550249	673196	487297	1.11824e+06	836269	494701
VPS8_MOUSE	10	10	364.08	0.0279905	0.0405629	1.7511	0.727617	1	1	Media	KCl	161043	Vacuolar protein sorting-associated protein 8 homolog OS=Mus musculus OX=10090 GN=Vps8 PE=1 SV=1	64052.1	45490.3	60282.9	76065.7	65955.5	63491.5	45166.2	51921.8	71232.5	86439.4	52043.5	51598.5
PLAK_MOUSE	23	19	1298.74	0.0283487	0.0409546	3.04517	0.725578	1;2;3;4;5	5	Media	KCl	81749	Junction plakoglobin OS=Mus musculus OX=10090 GN=Jup PE=1 SV=3	3.21296e+06	2.45486e+06	1.06585e+06	1.24267e+06	1.80594e+06	1.62064e+06	1.11646e+06	1.024e+06	2.17063e+06	881319	1.6756e+06	1.10639e+06
MARCS_MOUSE	22	22	1638.26	0.0286394	0.0412652	2.07771	0.723937	2;3;4	3	Media	KCl	29644	Myristoylated alanine-rich C-kinase substrate OS=Mus musculus OX=10090 GN=Marcks PE=1 SV=2	4.5438e+06	4.33767e+06	4.64321e+06	5.25105e+06	2.37973e+06	2.78726e+06	5.22883e+06	3.94348e+06	6.91368e+06	5.29071e+06	7.83909e+06	5.89702e+06
NDUB3_MOUSE	4	4	250.51	0.0298203	0.0426175	3.00122	0.717391	5	1	Media	KCl	11685	NADH dehydrogenase [ubiquinone] 1 beta subcomplex subunit 3 OS=Mus musculus OX=10090 GN=Ndufb3 PE=1 SV=1	477796	436018	394731	700016	31117.1	344042	162271	218919	92219.2	259599	274822	362721
ABCD1_MOUSE	5	4	197.12	0.0298206	0.0426175	3.1254	0.717389	2	1	Media	KCl	81807	ATP-binding cassette sub-family D member 1 OS=Mus musculus OX=10090 GN=Abcd1 PE=1 SV=1	165925	179154	146699	122158	105012	67535.3	59231.9	50067.6	130379	120975	65057	16173.5
ANR23_MOUSE	1	1	27.89	0.0304332	0.0431905	5.82061	0.714066	5	1	Media	KCl	34327	Ankyrin repeat domain-containing protein 23 OS=Mus musculus OX=10090 GN=Ankrd23 PE=2 SV=1	622682	1.04428e+06	843106	540386	324527	920558	40276	220402	772003	2.22674e+06	343865	376349
DHR11_MOUSE	4	3	204.25	0.0309942	0.0437931	3.07378	0.711065	5	1	Media	KCl	28256	Dehydrogenase/reductase SDR family member 11 OS=Mus musculus OX=10090 GN=Dhrs11 PE=1 SV=1	251710	215998	76354.4	82632.1	56651.8	136319	48027.7	107274	135748	72008.8	111332	40026.4
FSTL1_MOUSE	3	3	146.75	0.0310198	0.0438034	3.31347	0.710929	4	1	Media	KCl	34532	Follistatin-related protein 1 OS=Mus musculus OX=10090 GN=Fstl1 PE=1 SV=2	135852	67072.5	105455	34647.6	28283.5	77835	76844.1	43537.7	115420	74288.8	67188.4	55405.8
STX7_MOUSE	8	8	464.59	0.0324276	0.04531	1.55999	0.703572	4	1	Media	KCl	29802	Syntaxin-7 OS=Mus musculus OX=10090 GN=Stx7 PE=1 SV=3	1.53438e+06	1.68225e+06	1.54749e+06	1.34666e+06	1.52248e+06	1.16402e+06	1.38485e+06	859662	1.25996e+06	1.32914e+06	1.12624e+06	1.23984e+06
ALDH2_MOUSE;AL1A2_MOUSE;AL1A1_MOUSE	29	28	2006.63	0.0331056	0.046037	1.78674	0.700112	3;4;5	3	Media	KCl	56502	Aldehyde dehydrogenase, mitochondrial OS=Mus musculus OX=10090 GN=Aldh2 PE=1 SV=1	2.63565e+07	2.52946e+07	2.73692e+07	3.26436e+07	1.79114e+07	1.84327e+07	2.37567e+07	2.25149e+07	3.04216e+07	2.77502e+07	3.52893e+07	3.32683e+07
PI4KA_MOUSE	47	47	2499.05	0.0343241	0.0472441	1.39979	0.694023	1;4	2	Media	KCl	236889	Phosphatidylinositol 4-kinase alpha OS=Mus musculus OX=10090 GN=Pi4ka PE=1 SV=2	5.24942e+06	5.50113e+06	5.11103e+06	4.97875e+06	5.02482e+06	3.56281e+06	4.84208e+06	4.52931e+06	5.05746e+06	3.61901e+06	5.83219e+06	4.9901e+06
PRDX1_MOUSE	26	24	1957.38	0.0352825	0.0482583	1.37818	0.689346	1;2;3;4;5	5	Media	KCl	22162	Peroxiredoxin-1 OS=Mus musculus OX=10090 GN=Prdx1 PE=1 SV=1	1.59739e+08	1.2982e+08	1.90607e+08	1.57341e+08	1.30522e+08	1.06146e+08	1.06615e+08	1.2712e+08	1.68275e+08	1.20217e+08	1.17694e+08	1.04667e+08
RS30_MOUSE	4	4	203.27	0.0364953	0.0494631	3.95972	0.683562	5	1	Media	KCl	6644	40S ribosomal protein S30 OS=Mus musculus OX=10090 GN=Fau PE=1 SV=1	407598	391420	419356	1.03649e+06	248250	267280	226462	590204	155096	329692	1.51229e+06	494203
DISP2_MOUSE	4	4	159.53	0.0373604	0.0502643	5.68158	0.679524	1;4	2	Media	KCl	147849	Protein dispatched homolog 2 OS=Mus musculus OX=10090 GN=Disp2 PE=1 SV=1	344101	93190.1	183619	120048	208698	175763	127859	78741.2	549379	110909	146787	67914.6
VDAC1_MOUSE	21	20	2046.23	0.0389343	0.051826	1.778	0.672358	4;5	2	Media	KCl	32331	Voltage-dependent anion-selective channel protein 1 OS=Mus musculus OX=10090 GN=Vdac1 PE=1 SV=3	3.9944e+07	2.19576e+07	2.53793e+07	2.27639e+07	2.86141e+07	1.97944e+07	2.44307e+07	1.87481e+07	2.19882e+07	2.11123e+07	1.89773e+07	2.99241e+07
FABD_MOUSE	8	8	492.51	0.0441779	0.0568546	1.4412	0.649995	4	1	Media	KCl	41901	Malonyl-CoA-acyl carrier protein transacylase, mitochondrial OS=Mus musculus OX=10090 GN=Mcat PE=1 SV=3	541208	437335	461219	377735	416742	414913	452279	227075	383204	428046	353819	380584
NRP2_MOUSE	11	11	500.56	0.0471897	0.0598867	1.78705	0.638084	1;2	2	Media	KCl	104565	Neuropilin-2 OS=Mus musculus OX=10090 GN=Nrp2 PE=1 SV=2	518104	275944	405205	497267	566728	347708	327967	193665	487378	328568	444076	331105
ACE_MOUSE	2	2	62.89	0.047629	0.060309	9.34066	0.636398	1	1	Media	KCl	150822	Angiotensin-converting enzyme OS=Mus musculus OX=10090 GN=Ace PE=1 SV=3	50619.7	39404	46116.3	50844.1	14015.9	4488.73	7442.35	11548	72243	282.736	3756.32	6451.91
RNF6_MOUSE	1	1	25.81	0.0482647	0.0608419	8.72494	0.63398	2	1	Media	KCl	74047	E3 ubiquitin-protein ligase RNF6 OS=Mus musculus OX=10090 GN=Rnf6 PE=1 SV=1	5406.89	3628.3	1681.34	6985.79	1075.42	808.734	2058.25	98.0498	850.186	82.8964	6306.62	3284.05
PDPR_MOUSE	4	4	166.42	0.0484459	0.0608787	4.43804	0.633295	2;3	2	Media	KCl	99167	Pyruvate dehydrogenase phosphatase regulatory subunit, mitochondrial OS=Mus musculus OX=10090 GN=Pdpr PE=1 SV=1	30229	13385.7	77730.6	56099.7	1458.5	24535.5	21318.8	21780.2	25680.6	18390.9	10968.5	22424.4
CALRL_MOUSE	2	2	204.52	0.0487945	0.06121	1.60119	0.631984	1;2;3;4;5	5	Media	KCl	53230	Calcitonin gene-related peptide type 1 receptor OS=Mus musculus OX=10090 GN=Calcrl PE=1 SV=2	2.30517e+06	2.85862e+06	2.78078e+06	2.74238e+06	2.45647e+06	1.35959e+06	2.10347e+06	2.23821e+06	1.62605e+06	1.85563e+06	2.43761e+06	2.3661e+06
MMAA_MOUSE	6	6	242.78	0.0488886	0.0613009	3.32104	0.631632	4	1	Media	KCl	45903	Methylmalonic aciduria type A homolog, mitochondrial OS=Mus musculus OX=10090 GN=Mmaa PE=1 SV=1	78979.1	47790.1	62048.9	97882.3	80756	63524.5	65334	5482.75	76806.5	48559.6	72254.6	75346.6
NDUBA_MOUSE	7	7	378.2	0.0500206	0.0623338	1.79684	0.627433	5	1	Media	KCl	21010	NADH dehydrogenase [ubiquinone] 1 beta subcomplex subunit 10 OS=Mus musculus OX=10090 GN=Ndufb10 PE=1 SV=3	1.08198e+06	979379	1.02893e+06	1.04071e+06	482066	808271	758334	542135	764754	721032	803539	445063
GLT18_MOUSE	1	1	41.57	0.0519178	0.0639381	6.85983	0.620567	2	1	Media	KCl	71051	Polypeptide N-acetylgalactosaminyltransferase 18 OS=Mus musculus OX=10090 GN=Galnt18 PE=2 SV=1	999.207	5378.96	3258.97	8999.74	3219.9	2061.42	2164.36	312.881	3956.85	802.885	2534.86	3974.36
TBC31_MOUSE	1	1	27.12	0.0523896	0.0643512	63.8793	0.618892	5	1	Media	KCl	115765	TBC1 domain family member 31 OS=Mus musculus OX=10090 GN=Tbc1d31 PE=1 SV=1	2857.27	1292.82	931.464	3140.85	100.197	2544.45	1530.29	1885.46	1097.43	730.966	3834.6	475.805
NDUBB_MOUSE	5	5	173.13	0.0544366	0.0664906	2.69397	0.611765	5	1	Media	KCl	17433	NADH dehydrogenase [ubiquinone] 1 beta subcomplex subunit 11, mitochondrial OS=Mus musculus OX=10090 GN=Ndufb11 PE=1 SV=2	182147	683173	167290	1.0387e+06	199398	488402	255429	613167	650726	987972	553961	892653
S10AD_MOUSE	6	6	309.04	0.0597096	0.0707046	2.44512	0.594386	5	1	Media	KCl	11151	Protein S100-A13 OS=Mus musculus OX=10090 GN=S100a13 PE=1 SV=1	998496	1.03528e+06	920143	2.71712e+06	931558	1.37339e+06	597402	1.32409e+06	491946	1.2303e+06	1.67585e+06	1.44963e+06
DNMBP_MOUSE	15	14	662.4	0.0605012	0.0714207	1.60573	0.59189	1	1	Media	KCl	177166	Dynamin-binding protein OS=Mus musculus OX=10090 GN=Dnmbp PE=1 SV=2	293648	229774	413998	412427	300165	190205	289962	287179	358618	291263	217722	252463
IASPP_MOUSE	9	9	432.8	0.0616509	0.0723977	2.14557	0.588313	2;3;4	3	Media	KCl	88921	RelA-associated inhibitor OS=Mus musculus OX=10090 GN=Ppp1r13l PE=1 SV=1	370579	85814.2	131714	139046	63346.2	125193	72157.4	91032.9	139144	117708	157920	247471
GGPPS_MOUSE	5	5	224.5	0.065815	0.0757483	1.86851	0.575822	4	1	Media	KCl	34685	Geranylgeranyl pyrophosphate synthase OS=Mus musculus OX=10090 GN=Ggps1 PE=1 SV=1	316552	365800	287584	454316	284090	279043	280292	256808	402207	194735	322502	294001
KS6A1_MOUSE;KS6A2_MOUSE	18	11	1078.89	0.070097	0.0793365	1.97033	0.563673	2	1	Media	KCl	81543	Ribosomal protein S6 kinase alpha-1 OS=Mus musculus OX=10090 GN=Rps6ka1 PE=1 SV=1	534363	512907	372532	662049	394144	292885	514756	560917	668146	670387	530873	375922
AMMR1_MOUSE	1	1	26.36	0.0713325	0.0803932	9.87687	0.560288	4	1	Media	KCl	36008	AMME syndrome candidate gene 1 protein homolog OS=Mus musculus OX=10090 GN=Ammecr1 PE=2 SV=1	3806.88	1406.36	2786.1	23190	421.397	6103.61	659.505	72.5962	3419.41	702.122	3031.44	1345
TXD12_MOUSE	10	10	666.42	0.0728138	0.0815169	1.44537	0.556298	5	1	Media	KCl	19036	Thioredoxin domain-containing protein 12 OS=Mus musculus OX=10090 GN=Txndc12 PE=1 SV=1	2.29895e+06	3.54168e+06	4.37721e+06	4.48594e+06	2.20462e+06	2.85365e+06	2.69159e+06	2.7506e+06	2.28211e+06	3.11673e+06	3.20035e+06	2.31587e+06
S35B2_MOUSE	1	1	59.28	0.0744746	0.0827511	4.33337	0.551909	2;4	2	Media	KCl	47339	Adenosine 3'-phospho 5'-phosphosulfate transporter 1 OS=Mus musculus OX=10090 GN=Slc35b2 PE=1 SV=1	32727.6	15388.9	16524.6	32288.2	1120.64	14047.6	18833.9	4955.58	1923.71	30742.5	6753.35	19203
CYB5_MOUSE	6	6	564.62	0.0751652	0.0832147	1.56211	0.550109	5	1	Media	KCl	15232	Cytochrome b5 OS=Mus musculus OX=10090 GN=Cyb5a PE=1 SV=2	8.03379e+06	1.18885e+07	1.06403e+07	1.43737e+07	1.21913e+07	1.05241e+07	9.35136e+06	1.05893e+07	1.45469e+07	1.08635e+07	1.16408e+07	2.0996e+07
MYO7A_MOUSE	4	2	139.68	0.0756662	0.0835058	3.83248	0.548812	1;2	2	Media	KCl	254777	Unconventional myosin-VIIa OS=Mus musculus OX=10090 GN=Myo7a PE=1 SV=2	21497.8	29014.2	22965.3	18329.7	13085.9	5969.55	6374.8	6565.02	11591.5	6261.22	9278.91	9724.15
RAB28_MOUSE	5	5	227.55	0.0766388	0.084149	1.57012	0.546318	5	1	Media	KCl	24713	Ras-related protein Rab-28 OS=Mus musculus OX=10090 GN=Rab28 PE=1 SV=1	276605	303558	368280	282201	211260	246306	216510	227887	230063	336320	227477	227547
DOCK9_MOUSE	42	41	1950.69	0.0772598	0.0846652	1.6678	0.544739	1	1	Media	KCl	235162	Dedicator of cytokinesis protein 9 OS=Mus musculus OX=10090 GN=Dock9 PE=1 SV=2	3.62616e+06	2.988e+06	3.88355e+06	3.72322e+06	3.15585e+06	1.79288e+06	2.42142e+06	2.83495e+06	3.0897e+06	1.75925e+06	2.70488e+06	2.70838e+06
MPRI_MOUSE	11	11	438.84	0.0772707	0.0846652	62.034	0.544712	1;4;5	3	Media	KCl	273639	Cation-independent mannose-6-phosphate receptor OS=Mus musculus OX=10090 GN=Igf2r PE=1 SV=1	991923	368470	496344	445149	194677	211829	328321	167362	957296	2.96872e+06	90929.6	160038
TNS2_MOUSE	29	25	1315.32	0.0785893	0.085511	1.4147	0.541398	1;2;3	3	Media	KCl	151917	Tensin-2 OS=Mus musculus OX=10090 GN=Tns2 PE=1 SV=1	1.85168e+06	1.38767e+06	1.91655e+06	1.82762e+06	1.61477e+06	1.26857e+06	1.43953e+06	1.54331e+06	1.93168e+06	975047	1.55292e+06	1.72056e+06
CBX1_MOUSE	8	6	489.24	0.0791343	0.0859013	2.01938	0.540043	5	1	Media	KCl	21405	Chromobox protein homolog 1 OS=Mus musculus OX=10090 GN=Cbx1 PE=1 SV=1	849526	996334	1.78534e+06	1.01023e+06	778422	911964	736963	1.02028e+06	421936	591056	855948	2.0762e+06
EF2K_MOUSE	2	1	78.42	0.081983	0.0880899	3.35815	0.533095	2	1	Media	KCl	81687	Eukaryotic elongation factor 2 kinase OS=Mus musculus OX=10090 GN=Eef2k PE=1 SV=1	38075.3	86038.6	29392.8	14157.8	3427.41	26480.9	20060.7	17880.2	5580.03	26874.3	18522.9	41117.8
GIPC1_MOUSE;GIPC2_MOUSE;GIPC3_MOUSE	18	18	1196.24	0.0830232	0.0888995	1.39977	0.530613	1;4	2	Media	KCl	36107	PDZ domain-containing protein GIPC1 OS=Mus musculus OX=10090 GN=Gipc1 PE=1 SV=1	1.90008e+06	1.70935e+06	1.97262e+06	1.88775e+06	1.77844e+06	1.27483e+06	1.75284e+06	1.07204e+06	2.0938e+06	1.66805e+06	1.62454e+06	1.30445e+06
RADI_MOUSE	61	37	4202.05	0.0836374	0.0893584	1.38501	0.52916	1;2;3;4	4	Media	KCl	68500	Radixin OS=Mus musculus OX=10090 GN=Rdx PE=1 SV=3	1.03317e+07	1.28763e+07	9.81313e+06	1.14579e+07	1.06662e+07	7.99476e+06	7.34036e+06	7.92717e+06	1.36967e+07	1.12236e+07	8.49703e+06	9.77607e+06
LRCH1_MOUSE	8	7	381.13	0.0844019	0.0899719	1.69714	0.527365	2	1	Media	KCl	79026	Leucine-rich repeat and calponin homology domain-containing protein 1 OS=Mus musculus OX=10090 GN=Lrch1 PE=1 SV=2	456540	160949	347147	254838	268269	312309	304273	271089	364608	345277	285649	299898
ROCK1_MOUSE	52	41	2460	0.0895747	0.0936179	1.30427	0.515598	1	1	Media	KCl	158072	Rho-associated protein kinase 1 OS=Mus musculus OX=10090 GN=Rock1 PE=1 SV=1	1.6431e+06	1.35869e+06	1.65246e+06	1.66272e+06	2.01849e+06	1.07033e+06	1.48728e+06	1.7307e+06	1.99182e+06	1.64616e+06	1.57151e+06	1.85122e+06
DAG1_MOUSE	14	14	641	0.0917185	0.0947966	1.90543	0.510904	2;4	2	Media	KCl	96844	Dystroglycan OS=Mus musculus OX=10090 GN=Dag1 PE=1 SV=4	1.35551e+06	1.29514e+06	1.59593e+06	535010	977649	453724	633579	771564	957491	764735	1.45986e+06	564739
EHD3_MOUSE	32	7	2046.91	0.0944891	0.0966492	4.36782	0.504986	2;3;4	3	Media	KCl	60783	EH domain-containing protein 3 OS=Mus musculus OX=10090 GN=Ehd3 PE=1 SV=2	319956	245485	238297	266181	46706.8	55524.2	128296	71790.7	126486	147551	146357	252588
AP2A1_MOUSE	45	29	2688.62	0.0948017	0.0968253	1.46949	0.504328	2;4	2	Media	KCl	107596	AP-2 complex subunit alpha-1 OS=Mus musculus OX=10090 GN=Ap2a1 PE=1 SV=1	7.13347e+06	7.16736e+06	8.53006e+06	7.64078e+06	7.27141e+06	7.45735e+06	6.56154e+06	4.72975e+06	8.73593e+06	1.00579e+07	7.23356e+06	6.48184e+06
PKP1_MOUSE	3	3	149.66	0.095747	0.0975482	150.994	0.502352	3;4;5	3	Media	KCl	80844	Plakophilin-1 OS=Mus musculus OX=10090 GN=Pkp1 PE=1 SV=1	12443.4	358.854	5842.56	827.544	1166.07	75.8144	102.513	1060.71	6954.32	1119.79	202114	1565.41
AT5F1_MOUSE	21	21	1028.4	0.0997687	0.10056	1.45798	0.494143	5	1	Media	KCl	28930	ATP synthase F(0) complex subunit B1, mitochondrial OS=Mus musculus OX=10090 GN=Atp5pb PE=1 SV=1	9.24111e+06	1.34314e+07	7.61371e+06	1.10207e+07	7.92245e+06	1.31802e+07	7.63227e+06	1.10445e+07	8.12857e+06	1.46881e+07	1.13667e+07	8.86951e+06
MPC1_MOUSE	3	3	102.9	0.100015	0.100772	2.62978	0.493651	5	1	Media	KCl	12446	Mitochondrial pyruvate carrier 1 OS=Mus musculus OX=10090 GN=Mpc1 PE=1 SV=1	161640	176643	30124.5	147474	104295	127180	178143	87574.6	65920.7	84700.4	84289.2	328032
MAP4_MOUSE	107	105	6860.71	0.100796	0.101343	1.42384	0.492097	1;2;3;4;5	5	Media	KCl	117357	Microtubule-associated protein 4 OS=Mus musculus OX=10090 GN=Map4 PE=1 SV=3	5.28742e+07	4.81761e+07	5.9928e+07	5.67853e+07	4.70657e+07	3.21228e+07	4.15189e+07	4.56878e+07	5.4542e+07	3.69545e+07	4.67144e+07	4.88956e+07
ABL1_MOUSE	1	1	78.93	0.101135	0.101612	3.17746	0.491424	1	1	Media	KCl	122596	Tyrosine-protein kinase ABL1 OS=Mus musculus OX=10090 GN=Abl1 PE=1 SV=3	26405.6	28602.7	28527.1	21056.4	1057.26	226.097	18511.8	13486.7	17442.5	1825.19	19947.3	22603.8
ASAH2_MOUSE	8	8	425.6	0.102173	0.10219	1.60228	0.489384	1;2	2	Media	KCl	83456	Neutral ceramidase OS=Mus musculus OX=10090 GN=Asah2 PE=1 SV=1	1.23007e+06	908632	1.01472e+06	1.04765e+06	1.08844e+06	942597	524922	836689	1.28149e+06	975706	525507	753081
IF140_MOUSE	2	2	83.78	0.102791	0.102662	59.328	0.488176	1;4;5	3	Media	KCl	165769	Intraflagellar transport protein 140 homolog OS=Mus musculus OX=10090 GN=Ift140 PE=1 SV=1	109008	31987	21163.8	5155.17	4412.46	28963.4	8226.7	3248.33	6194.04	10286.6	14524.4	15439
ZZEF1_MOUSE	41	41	1842.1	0.106511	0.105478	1.41607	0.481057	1	1	Media	KCl	328102	Zinc finger ZZ-type and EF-hand domain-containing protein 1 OS=Mus musculus OX=10090 GN=Zzef1 PE=1 SV=2	1.38934e+06	1.16872e+06	1.44753e+06	1.50892e+06	1.38564e+06	1.17827e+06	1.23042e+06	1.24491e+06	1.6732e+06	1.17026e+06	1.28773e+06	1.48644e+06
NKX12_MOUSE	1	1	37.93	0.108409	0.106797	20.1104	0.477514	1	1	Media	KCl	31993	NK1 transcription factor-related protein 2 OS=Mus musculus OX=10090 GN=Nkx1-2 PE=1 SV=1	82.1353	1029.69	66.9945	165.082	1.17292	91.9916	32.3256	34.3054	92.3985	1495.92	198.779	78.1409
ARHGC_MOUSE	40	40	1850.49	0.112268	0.109443	1.66292	0.470491	1;5	2	Media	KCl	172242	Rho guanine nucleotide exchange factor 12 OS=Mus musculus OX=10090 GN=Arhgef12 PE=1 SV=2	2.24903e+06	1.9238e+06	2.40025e+06	2.46464e+06	2.00545e+06	1.05024e+06	1.71775e+06	1.8762e+06	2.38285e+06	1.5162e+06	1.71133e+06	2.00699e+06
TGM3_MOUSE	1	1	74.01	0.114392	0.110613	19.9715	0.466725	2;5	2	Media	KCl	77261	Protein-glutamine gamma-glutamyltransferase E OS=Mus musculus OX=10090 GN=Tgm3 PE=1 SV=2	89819.9	27962.3	4875.2	8227.53	12648.5	6527.74	2304.51	10014.1	4936.8	3119.76	4426.69	36845.4
SYAM_MOUSE	12	12	747.55	0.115737	0.111685	1.83478	0.464375	2;4	2	Media	KCl	106716	Alanine--tRNA ligase, mitochondrial OS=Mus musculus OX=10090 GN=Aars2 PE=1 SV=1	346324	293527	350660	359998	315535	286081	273936	241027	638329	284532	242290	278252
CLN5_MOUSE	3	3	93.31	0.117434	0.112806	4.52138	0.461447	4	1	Media	KCl	39304	Ceroid-lipofuscinosis neuronal protein 5 homolog OS=Mus musculus OX=10090 GN=Cln5 PE=1 SV=1	27569.5	20274.5	18432.9	25925.3	5574.48	2594.31	25949.4	1629	5886.03	1280.07	896.81	38294.5
MGLL_MOUSE	3	2	92.42	0.119296	0.11407	80.2756	0.45828	4	1	Media	KCl	33366	Monoglyceride lipase OS=Mus musculus OX=10090 GN=Mgll PE=1 SV=1	14801.2	5328.98	16294.1	6840.5	138.929	1200.39	1045.73	358.725	5684.42	79.4241	2401.67	939.114
MYCT1_MOUSE	9	9	547.04	0.119425	0.114154	1.49448	0.458062	4;5	2	Media	KCl	21066	Myc target protein 1 OS=Mus musculus OX=10090 GN=Myct1 PE=1 SV=1	863631	1.09205e+06	772180	798685	834698	609600	640391	692818	852035	1.12051e+06	857304	691789
VP13C_MOUSE	109	107	5695.61	0.121717	0.115535	1.57876	0.454234	1	1	Media	KCl	419824	Vacuolar protein sorting-associated protein 13C OS=Mus musculus OX=10090 GN=Vps13c PE=1 SV=2	1.04863e+07	1.04734e+07	1.20374e+07	1.25108e+07	1.18368e+07	1.04476e+07	1.01649e+07	1.17713e+07	1.11685e+07	1.1701e+07	1.04007e+07	1.1181e+07
RELL1_MOUSE	2	2	113.4	0.122241	0.115907	2.70448	0.453369	4	1	Media	KCl	29333	RELT-like protein 1 OS=Mus musculus OX=10090 GN=Rell1 PE=2 SV=2	70024	57209.1	25291.4	48396.2	36869.7	4604.5	67507.5	19864	34986	39882.9	64574.4	49247.7
RNF13_MOUSE	5	5	231.36	0.123231	0.116322	2.53869	0.451743	4;5	2	Media	KCl	42705	E3 ubiquitin-protein ligase RNF13 OS=Mus musculus OX=10090 GN=Rnf13 PE=1 SV=2	81208.5	170611	123677	319543	89889.8	223663	156790	216507	189675	201189	315544	170598
THOC3_MOUSE	2	2	52.39	0.123248	0.116322	17.4605	0.451716	4	1	Media	KCl	38713	THO complex subunit 3 OS=Mus musculus OX=10090 GN=Thoc3 PE=2 SV=1	34835.4	3885.88	9973.37	478.039	177.25	954.918	267.967	7122.75	647.112	137.93	534.195	12532.5
MTSS1_MOUSE	20	17	985.21	0.12401	0.116429	1.63143	0.450474	2;5	2	Media	KCl	82357	Protein MTSS 1 OS=Mus musculus OX=10090 GN=Mtss1 PE=1 SV=1	774987	701886	630821	777486	1.14996e+06	600101	566439	400940	1.34269e+06	734131	955577	542827
K1C17_MOUSE;K1C18_MOUSE;K1C23_MOUSE;K1C40_MOUSE;KT222_MOUSE	34	11	2189.98	0.132538	0.122391	16.6626	0.437065	1;2;3;4;5	5	Media	KCl	48132	Keratin, type I cytoskeletal 17 OS=Mus musculus OX=10090 GN=Krt17 PE=1 SV=3	315039	241059	173642	127594	95520.6	97771.4	117712	96701.3	288294	100050	547640	100253
DHRSX_MOUSE	5	5	250.25	0.133486	0.123066	2.40749	0.435627	4	1	Media	KCl	35935	Dehydrogenase/reductase SDR family member on chromosome X homolog OS=Mus musculus OX=10090 GN=Dhrsx PE=1 SV=2	128430	98252	93708.7	97190.4	56275.1	77862.8	83708	52639.4	183455	56281.8	151075	86044.4
T176B_MOUSE	6	6	366.1	0.133807	0.123122	2.77805	0.435142	1;5	2	Media	KCl	28349	Transmembrane protein 176B OS=Mus musculus OX=10090 GN=Tmem176b PE=1 SV=1	285170	288888	352778	455600	90767.8	175483	188040	88539.2	48371.2	327017	281133	291116
SLIT3_MOUSE	5	5	166.57	0.136232	0.124637	13.1487	0.431518	1;2	2	Media	KCl	167617	Slit homolog 3 protein OS=Mus musculus OX=10090 GN=Slit3 PE=2 SV=2	36270.7	8300.92	31513.8	17906	8997.82	4733.41	7870.41	5686.27	3949.87	10996.6	6264.01	14252.2
1433Z_MOUSE	27	14	2469.57	0.144205	0.129614	1.24068	0.420042	1;2;3;4;5	5	Media	KCl	27754	14-3-3 protein zeta/delta OS=Mus musculus OX=10090 GN=Ywhaz PE=1 SV=1	1.21978e+08	1.08233e+08	1.69163e+08	1.1803e+08	1.12143e+08	9.39191e+07	1.13838e+08	1.00793e+08	1.09644e+08	1.18329e+08	9.7611e+07	1.07031e+08
MTOR_MOUSE	37	37	1611.29	0.148767	0.13262	1.26943	0.413758	1	1	Media	KCl	288605	Serine/threonine-protein kinase mTOR OS=Mus musculus OX=10090 GN=Mtor PE=1 SV=2	1.16908e+06	1.07669e+06	1.00082e+06	1.12908e+06	1.18027e+06	1.00634e+06	1.04756e+06	1.06466e+06	1.25376e+06	958550	1.2436e+06	1.1024e+06
NDST1_MOUSE;NDST3_MOUSE	5	4	211.53	0.151002	0.133896	5.16087	0.410751	2	1	Media	KCl	100662	Bifunctional heparan sulfate N-deacetylase/N-sulfotransferase 1 OS=Mus musculus OX=10090 GN=Ndst1 PE=1 SV=2	25374.8	18894.5	8995.31	13874	4093.75	3446.49	25244.4	29369.3	5932.84	12248.8	45737.3	14974.2
K2C6A_MOUSE;K2C6B_MOUSE	31	6	2192.71	0.154075	0.135686	6.20283	0.406688	1;2;3;4;5	5	Media	KCl	59299	Keratin, type II cytoskeletal 6A OS=Mus musculus OX=10090 GN=Krt6a PE=1 SV=3	2.71342e+06	2.18057e+06	711333	1.13485e+06	802880	979079	1.44505e+06	1.14742e+06	1.99587e+06	797619	6.77723e+06	963904
SH3L1_MOUSE	7	7	571.03	0.154183	0.135739	1.70946	0.406546	5	1	Media	KCl	12803	SH3 domain-binding glutamic acid-rich-like protein OS=Mus musculus OX=10090 GN=Sh3bgrl PE=1 SV=1	2.21169e+06	3.79435e+06	3.75521e+06	3.92508e+06	1.71405e+06	3.52715e+06	733112	2.96492e+06	1.07548e+06	2.44062e+06	3.19666e+06	2.90332e+06
PPCS_MOUSE	8	8	324.04	0.154237	0.135743	1.72218	0.406477	4	1	Media	KCl	33773	Phosphopantothenate--cysteine ligase OS=Mus musculus OX=10090 GN=Ppcs PE=1 SV=1	619979	477299	434300	456026	138035	436051	405351	306504	445021	423766	376805	420791
EP15R_MOUSE	34	34	1866.05	0.159345	0.138816	1.28922	0.399908	1;2;3	3	Media	KCl	99248	Epidermal growth factor receptor substrate 15-like 1 OS=Mus musculus OX=10090 GN=Eps15l1 PE=1 SV=3	2.05445e+06	1.94211e+06	2.32701e+06	2.67863e+06	2.06302e+06	1.81776e+06	1.81128e+06	2.17558e+06	2.50448e+06	2.47993e+06	2.72536e+06	2.01353e+06
MICU2_MOUSE	7	7	375.8	0.173091	0.146944	1.74036	0.383251	4	1	Media	KCl	49445	Calcium uptake protein 2, mitochondrial OS=Mus musculus OX=10090 GN=Micu2 PE=1 SV=2	259368	443628	473144	685133	335599	298960	284471	255741	399758	108282	397155	439612
AMRA1_MOUSE	4	4	187.63	0.173939	0.147402	2.17013	0.382269	1	1	Media	KCl	142790	Activating molecule in BECN1-regulated autophagy protein 1 OS=Mus musculus OX=10090 GN=Ambra1 PE=1 SV=1	93538.2	63193.4	110282	101943	77985.4	34748.8	73227	85703.1	89346.2	86729.9	125571	85342.4
BCL9L_MOUSE	3	3	90.31	0.174906	0.147867	2.0354	0.381155	1	1	Media	KCl	156578	B-cell CLL/lymphoma 9-like protein OS=Mus musculus OX=10090 GN=Bcl9l PE=1 SV=1	139832	57560.3	69699.3	61934.3	62192.1	31769.4	36277.4	35468.6	83535.9	42364.5	9804.08	46972.7
ECHB_MOUSE	42	42	2392.29	0.17584	0.14829	1.41118	0.380084	3;4;5	3	Media	KCl	51353	Trifunctional enzyme subunit beta, mitochondrial OS=Mus musculus OX=10090 GN=Hadhb PE=1 SV=1	2.12054e+07	1.02793e+07	1.8345e+07	2.06767e+07	2.0019e+07	1.04391e+07	1.58731e+07	1.93308e+07	1.87262e+07	1.58153e+07	1.59941e+07	1.7051e+07
ZSWM8_MOUSE	8	7	312.5	0.176385	0.148541	2.24848	0.379463	1	1	Media	KCl	196937	Zinc finger SWIM domain-containing protein 8 OS=Mus musculus OX=10090 GN=Zswim8 PE=1 SV=1	180791	82067.6	224060	232367	153229	57758.2	127519	122528	188001	142026	103300	188691
LYPA1_MOUSE	6	5	346.35	0.1767	0.14864	1.76044	0.379104	5	1	Media	KCl	24671	Acyl-protein thioesterase 1 OS=Mus musculus OX=10090 GN=Lypla1 PE=1 SV=1	2.1099e+06	3.09158e+06	3.96135e+06	2.31641e+06	631976	2.63238e+06	1.81776e+06	2.5746e+06	2.70497e+06	3.31875e+06	2.69133e+06	1.64687e+06
NUB1_MOUSE	11	11	510.84	0.17726	0.149012	5.18451	0.378468	2;3	2	Media	KCl	70263	NEDD8 ultimate buster 1 OS=Mus musculus OX=10090 GN=Nub1 PE=1 SV=2	1.51267e+07	1.28197e+07	903765	4.05276e+06	3.53155e+06	707415	1.54851e+06	1.27973e+06	3.14017e+06	2.67031e+06	1.08504e+06	2.00177e+06
GP182_MOUSE	1	1	27.9	0.181979	0.151852	Infinity	0.373193	1	1	Media	KCl	45467	G-protein coupled receptor 182 OS=Mus musculus OX=10090 GN=Gpr182 PE=2 SV=1	0	68.9291	0	0	0	0	0	0	0	0	0	0
K1C16_MOUSE	20	9	1322.98	0.186295	0.154046	4.10152	0.368492	1;2;3;4;5	5	Media	KCl	51574	Keratin, type I cytoskeletal 16 OS=Mus musculus OX=10090 GN=Krt16 PE=1 SV=3	1.53854e+06	2.09318e+06	1.23786e+06	833499	912223	1.14686e+06	1.37588e+06	714175	1.09071e+06	647098	7.53837e+06	849568
OSB10_MOUSE	5	1	238.48	0.187564	0.154668	3.31132	0.367132	2	1	Media	KCl	83803	Oxysterol-binding protein-related protein 10 OS=Mus musculus OX=10090 GN=Osbpl10 PE=1 SV=1	26347.1	48367.3	27331.4	23638.2	8220.83	12074.6	7534.53	12664.9	25393	19748.3	1783.67	30332.6
RBBP9_MOUSE	3	3	201.69	0.189761	0.155806	2.35095	0.364798	5	1	Media	KCl	20898	Putative hydrolase RBBP9 OS=Mus musculus OX=10090 GN=Rbbp9 PE=1 SV=2	1.31754e+06	1.09714e+06	457175	543463	620316	931708	128915	515953	975034	232540	803164	959356
ABEC3_MOUSE	6	6	273.66	0.194106	0.157987	2.28329	0.360267	4	1	Media	KCl	52179	DNA dC->dU-editing enzyme APOBEC-3 OS=Mus musculus OX=10090 GN=Apobec3 PE=1 SV=3	226646	221527	259425	289609	192150	205302	241146	99260.7	240429	876311	314758	225096
SNX5_MOUSE	16	14	778.13	0.195768	0.158681	1.44665	0.358562	3;4	2	Media	KCl	46768	Sorting nexin-5 OS=Mus musculus OX=10090 GN=Snx5 PE=1 SV=1	1.07786e+06	555429	701390	1.0111e+06	1.11619e+06	669217	616349	620798	1.16321e+06	937656	1.15997e+06	1.04976e+06
UNC5B_MOUSE	2	2	75.38	0.19691	0.159425	4.57311	0.357399	2	1	Media	KCl	103673	Netrin receptor UNC5B OS=Mus musculus OX=10090 GN=Unc5b PE=1 SV=1	13477.5	12883.3	8034.4	1893.18	8712.59	5526.04	12943.9	3043.25	2517.27	25227.5	11673.7	2711.01
SEPT5_MOUSE	6	5	278.77	0.197039	0.159483	3.98777	0.357269	4	1	Media	KCl	42721	Septin-5 OS=Mus musculus OX=10090 GN=Septin5 PE=1 SV=2	131986	126827	134539	14134.1	40950.7	3067.28	26521.9	77275.9	97235.3	21799.2	21319.1	64650.1
ABCB9_MOUSE	1	1	29.3	0.200109	0.161368	13.9048	0.354179	2;3;4;5	4	Media	KCl	83910	ABC-type oligopeptide transporter ABCB9 OS=Mus musculus OX=10090 GN=Abcb9 PE=2 SV=1	27452.6	91565.1	103489	443197	12454.9	10152.9	84562.5	14662.4	14688.9	47515.9	60239.3	239897
EXTL3_MOUSE	2	2	64.43	0.202658	0.162867	10.4022	0.351653	2	1	Media	KCl	104407	Exostosin-like 3 OS=Mus musculus OX=10090 GN=Extl3 PE=1 SV=2	33033.7	72227.6	42315.1	42023.5	22825.5	24869.8	11171.6	9211.63	41934.5	19498.1	5757.39	83511.1
PPR37_MOUSE	2	2	120.32	0.211944	0.1679	3.08162	0.342724	2	1	Media	KCl	77526	Protein phosphatase 1 regulatory subunit 37 OS=Mus musculus OX=10090 GN=Ppp1r37 PE=1 SV=1	218830	88806.5	61860.8	84554.9	239602	82534.1	55224.8	35560.3	141558	57724.7	103144	127127
MSRA_MOUSE	2	2	101.41	0.212227	0.168077	2.90958	0.342459	5	1	Media	KCl	25972	Mitochondrial peptide methionine sulfoxide reductase OS=Mus musculus OX=10090 GN=Msra PE=1 SV=1	6562.94	71455.8	77462.2	70829.3	40627.6	48154.5	8843.54	45156.1	68200.1	14551.3	41672.1	48995
PAIP1_MOUSE	4	4	171.19	0.216998	0.17039	1.81091	0.338039	3;4	2	Media	KCl	45673	Polyadenylate-binding protein-interacting protein 1 OS=Mus musculus OX=10090 GN=Paip1 PE=1 SV=1	392470	153721	219574	144473	216221	134971	171149	74135.8	295968	182336	105416	134549
VP26A_MOUSE	24	23	1439.21	0.217069	0.17039	1.56276	0.337974	4	1	Media	KCl	38090	Vacuolar protein sorting-associated protein 26A OS=Mus musculus OX=10090 GN=Vps26a PE=1 SV=1	5.03153e+06	4.64916e+06	5.2132e+06	5.94782e+06	5.26253e+06	4.48966e+06	5.28894e+06	3.24641e+06	5.58742e+06	3.71774e+06	5.49913e+06	4.69179e+06
COX17_MOUSE	1	1	91.35	0.220017	0.1717	4.65452	0.335295	4;5	2	Media	KCl	6779	Cytochrome c oxidase copper chaperone OS=Mus musculus OX=10090 GN=Cox17 PE=1 SV=2	146212	70947.9	458.785	147327	707.879	55441.5	3.97025	48277.6	4306	47405.7	74221.7	16135.8
JMY_MOUSE	4	4	195.9	0.223515	0.173284	1.75055	0.332166	1	1	Media	KCl	110517	Junction-mediating and -regulatory protein OS=Mus musculus OX=10090 GN=Jmy PE=1 SV=1	203630	79623.5	167703	81713	143744	65588.5	65279.2	66081.4	170005	54025.7	70268.9	76789.4
TLR2_MOUSE	3	1	97.89	0.239556	0.180674	3.79728	0.318464	2	1	Media	KCl	89392	Toll-like receptor 2 OS=Mus musculus OX=10090 GN=Tlr2 PE=1 SV=1	2475.14	2239.41	7623.33	8763.79	2185.09	128.333	5363.89	4331.59	4143.79	2907.64	6021.32	2139.11
PMM2_MOUSE	11	9	553.06	0.242314	0.181978	1.30138	0.316209	5	1	Media	KCl	27639	Phosphomannomutase 2 OS=Mus musculus OX=10090 GN=Pmm2 PE=1 SV=1	2.11074e+06	1.78956e+06	2.30906e+06	2.06357e+06	1.11423e+06	2.21573e+06	1.64113e+06	1.98962e+06	1.55283e+06	2.30156e+06	2.16833e+06	2.11932e+06
SPG21_MOUSE	8	8	381.75	0.24482	0.18318	1.70902	0.314184	4;5	2	Media	KCl	34930	Maspardin OS=Mus musculus OX=10090 GN=Spg21 PE=1 SV=1	201910	253459	264594	183666	124981	106918	261556	235223	244906	399247	250757	347296
METK2_MOUSE;METK1_MOUSE	19	19	998.68	0.256513	0.189179	1.42727	0.305023	3;4	2	Media	KCl	43661	S-adenosylmethionine synthase isoform type-2 OS=Mus musculus OX=10090 GN=Mat2a PE=1 SV=2	3.85773e+06	2.57223e+06	3.63563e+06	4.50804e+06	2.94369e+06	2.02728e+06	3.00989e+06	3.103e+06	3.42414e+06	2.56151e+06	3.36157e+06	3.8972e+06
GPN3_MOUSE	1	1	41.31	0.260244	0.190923	14.4736	0.302196	4	1	Media	KCl	32769	GPN-loop GTPase 3 OS=Mus musculus OX=10090 GN=Gpn3 PE=2 SV=1	5006.21	613.889	0	9055.34	0.0166816	334.868	113.396	748.345	1348.48	1849.91	6017.17	1455.18
ACOC_MOUSE	23	21	1138.82	0.26236	0.19206	1.44228	0.300612	2	1	Media	KCl	98063	Cytoplasmic aconitate hydratase OS=Mus musculus OX=10090 GN=Aco1 PE=1 SV=3	2.32176e+06	1.12255e+06	1.50956e+06	2.30391e+06	1.88098e+06	1.45297e+06	1.08175e+06	951758	2.42753e+06	1.69411e+06	1.31211e+06	1.53774e+06
K1C42_MOUSE	22	4	1501.39	0.276891	0.198686	3.68176	0.290104	1;2;3;4;5	5	Media	KCl	50102	Keratin, type I cytoskeletal 42 OS=Mus musculus OX=10090 GN=Krt42 PE=1 SV=1	5.45778e+06	5.02596e+06	2.39662e+06	2.95967e+06	3.54971e+06	3.56678e+06	2.55404e+06	2.93253e+06	6.7255e+06	773850	1.38189e+07	1.91486e+06
GCC2_MOUSE	41	40	1970.93	0.277057	0.198689	1.26117	0.289988	1;2;3	3	Media	KCl	194325	GRIP and coiled-coil domain-containing protein 2 OS=Mus musculus OX=10090 GN=Gcc2 PE=1 SV=2	1.61511e+06	1.11227e+06	1.99018e+06	1.85707e+06	1.8138e+06	1.47928e+06	1.28112e+06	1.71532e+06	2.05106e+06	1.48455e+06	2.12761e+06	1.55336e+06
MGST1_MOUSE	1	1	56.37	0.277323	0.198765	4.55645	0.289801	5	1	Media	KCl	17540	Microsomal glutathione S-transferase 1 OS=Mus musculus OX=10090 GN=Mgst1 PE=1 SV=3	2429.71	14307.8	1425.22	18885	640.568	3912.9	0.448094	4789.95	9487.59	13082.4	8483.6	159.523
JAK1_MOUSE;JAK2_MOUSE	10	9	407.06	0.282299	0.200569	1.77753	0.286348	1;2	2	Media	KCl	133282	Tyrosine-protein kinase JAK1 OS=Mus musculus OX=10090 GN=Jak1 PE=1 SV=1	311937	147576	284800	224809	308015	203607	161338	156022	341329	216693	227842	182577
MAGT1_MOUSE	5	5	269.79	0.28301	0.200771	1.56188	0.28586	4;5	2	Media	KCl	37944	Magnesium transporter protein 1 OS=Mus musculus OX=10090 GN=Magt1 PE=1 SV=1	371218	455953	508828	234674	247175	381482	312060	254988	285053	96110.6	324436	503932
K2C7_MOUSE	12	1	941.05	0.288774	0.203744	31.5377	0.281954	1;2;3;4;5	5	Media	KCl	50678	Keratin, type II cytoskeletal 7 OS=Mus musculus OX=10090 GN=Krt7 PE=1 SV=1	690.312	1301.62	228.057	828.821	1241.13	266.298	476.338	101.495	758.179	1509.67	343.226	358.81
GBG12_MOUSE	5	5	193.6	0.292383	0.205108	1.77147	0.279553	5	1	Media	KCl	7992	Guanine nucleotide-binding protein G(I)/G(S)/G(O) subunit gamma-12 OS=Mus musculus OX=10090 GN=Gng12 PE=1 SV=3	430933	405239	419233	563870	292281	441901	165810	287714	99285.7	323342	398148	694531
CCDC9_MOUSE	4	3	172.64	0.299009	0.208568	1.8564	0.275228	2	1	Media	KCl	61408	Coiled-coil domain-containing protein 9 OS=Mus musculus OX=10090 GN=Ccdc9 PE=1 SV=1	76811	133408	96141.2	60486.1	39502.2	85514.3	75778.8	56813.8	126998	101985	146040	72933
WDR7_MOUSE	9	9	459.88	0.30033	0.209129	1.52811	0.274379	1;4;5	3	Media	KCl	163345	WD repeat-containing protein 7 OS=Mus musculus OX=10090 GN=Wdr7 PE=1 SV=3	402750	427596	403789	334731	372834	326683	461092	376064	520841	345684	257357	443779
PDE7A_MOUSE	1	1	28.48	0.305773	0.21105	24.264	0.270923	3	1	Media	KCl	52453	High affinity cAMP-specific 3',5'-cyclic phosphodiesterase 7A OS=Mus musculus OX=10090 GN=Pde7a PE=2 SV=2	2242.78	2827.17	4342.7	514.884	584.153	1603.45	1455.78	3125.13	57691	1317.62	9609.41	6339.16
NPNT_MOUSE	1	1	29.17	0.306817	0.211512	17.1459	0.270268	5	1	Media	KCl	61450	Nephronectin OS=Mus musculus OX=10090 GN=Npnt PE=1 SV=1	851.304	0	895.902	0	217.337	18.1165	0	135.887	460.213	342.764	27.3972	910.89
CC112_MOUSE	2	1	78.47	0.310618	0.213303	21.7507	0.267904	1;5	2	Media	KCl	52745	Coiled-coil domain-containing protein 112 OS=Mus musculus OX=10090 GN=Ccdc112 PE=2 SV=2	5896.55	5963.99	6808.53	414256	7405.47	3597.33	303.291	30999.8	93698.8	2022.65	6742.69	188734
NMDE4_MOUSE	1	1	28.8	0.316096	0.215907	47.4296	0.264554	2	1	Media	KCl	142873	Glutamate receptor ionotropic, NMDA 2D OS=Mus musculus OX=10090 GN=Grin2d PE=1 SV=3	121.592	1806.41	399.988	790.245	117.427	935.577	952.356	160.84	99.8144	314.429	1729.96	679.143
OFD1_MOUSE	2	1	68.52	0.317325	0.216491	88.9675	0.263811	4	1	Media	KCl	117272	Oral-facial-digital syndrome 1 protein homolog OS=Mus musculus OX=10090 GN=Ofd1 PE=1 SV=1	580569	1622.36	2012.67	2287.1	596.891	6497.4	1537.8	796.026	19950.2	8757.14	438.741	4172.05
PDZD8_MOUSE	22	21	909.59	0.318669	0.217094	1.26283	0.263003	1	1	Media	KCl	127660	PDZ domain-containing protein 8 OS=Mus musculus OX=10090 GN=Pdzd8 PE=1 SV=1	1.04989e+06	697073	1.00671e+06	921303	1.04646e+06	645579	885294	915919	1.24569e+06	1.02034e+06	922384	1.02328e+06
LYZ1_MOUSE	1	1	75	0.319775	0.217377	2.93762	0.262341	1;2;4;5	4	Media	KCl	16783	Lysozyme C-1 OS=Mus musculus OX=10090 GN=Lyz1 PE=1 SV=1	77356.1	58006.3	34011	209635	46556.4	49118.3	44379.9	124500	50263.5	29660	33920.9	183910
UCP5_MOUSE	3	1	120.57	0.32241	0.218293	2.32969	0.260773	5	1	Media	KCl	36262	Brain mitochondrial carrier protein 1 OS=Mus musculus OX=10090 GN=Slc25a14 PE=1 SV=2	2185.25	37544.8	67340.4	11250.8	2533.36	37429.4	38085	32319.7	8482.03	41706.4	32696	45533.5
ASXL3_MOUSE;ASXL2_MOUSE	2	2	57.82	0.325093	0.219359	5.91264	0.259191	5	1	Media	KCl	243520	Putative Polycomb group protein ASXL3 OS=Mus musculus OX=10090 GN=Asxl3 PE=2 SV=3	5821.73	56204	24566	24456.4	808.55	11103	12561.6	20044.5	1875.04	138987	3764.06	992.192
ANXA3_MOUSE	49	47	4756.36	0.326621	0.21992	1.23982	0.258297	3;4;5	3	Media	KCl	36362	Annexin A3 OS=Mus musculus OX=10090 GN=Anxa3 PE=1 SV=4	8.68145e+07	8.04061e+07	8.11277e+07	9.74404e+07	6.72692e+07	6.70421e+07	7.02213e+07	7.5165e+07	8.34287e+07	8.67235e+07	8.37846e+07	8.68305e+07
DSC1_MOUSE	1	1	41.31	0.329593	0.220816	23.7307	0.256572	1;4;5	3	Media	KCl	98875	Desmocollin-1 OS=Mus musculus OX=10090 GN=Dsc1 PE=1 SV=2	21127.9	7355.99	949.771	9708.04	5370.06	2232.77	1161.56	1364.86	1510.85	9516.82	1462.8	165.292
ABHD6_MOUSE	10	10	719.53	0.330529	0.221182	1.39278	0.256032	4	1	Media	KCl	38180	Monoacylglycerol lipase ABHD6 OS=Mus musculus OX=10090 GN=Abhd6 PE=1 SV=1	570797	911225	876057	892281	765434	763931	826375	671205	1.20173e+06	569169	644862	709630
ANPRA_MOUSE;ANPRB_MOUSE	14	14	649.87	0.335423	0.222891	1.46739	0.253236	1;2	2	Media	KCl	119034	Atrial natriuretic peptide receptor 1 OS=Mus musculus OX=10090 GN=Npr1 PE=1 SV=2	265347	187070	395331	389820	299998	352784	269265	276851	235967	556235	344839	174758
CE120_MOUSE	1	1	30.27	0.335863	0.223011	7.55976	0.252988	4	1	Media	KCl	112509	Centrosomal protein of 120 kDa OS=Mus musculus OX=10090 GN=Cep120 PE=1 SV=1	509.069	2336.34	3985.68	17574	6698.8	3220.65	148.673	195.994	9619.36	932.964	383.367	550.32
TSN14_MOUSE	3	3	112.89	0.341777	0.225039	1.563	0.249676	2;4;5	3	Media	KCl	30654	Tetraspanin-14 OS=Mus musculus OX=10090 GN=Tspan14 PE=1 SV=1	426345	408338	518543	246803	332774	375382	310224	209698	294889	522355	249340	226981
DJC21_MOUSE	2	2	63.8	0.343268	0.225705	7.81976	0.248852	2	1	Media	KCl	61696	DnaJ homolog subfamily C member 21 OS=Mus musculus OX=10090 GN=Dnajc21 PE=1 SV=1	24272.7	367479	27769.1	62220.4	60284.1	45497.6	35920.6	40951.6	33742.1	66849.1	63499.2	43512.7
PPM1J_MOUSE	1	1	46.52	0.346253	0.226459	2.4165	0.247213	3	1	Media	KCl	55515	Protein phosphatase 1J OS=Mus musculus OX=10090 GN=Ppm1j PE=1 SV=1	277.033	2783.79	780.226	1462.39	0	28.3752	2329.61	1762.94	13.8409	7380.34	214.373	250.192
FP100_MOUSE	1	1	35.88	0.35129	0.228304	10.6615	0.244484	2	1	Media	KCl	94221	Fanconi anemia core complex-associated protein 100 OS=Mus musculus OX=10090 GN=Faap100 PE=2 SV=1	23092.3	155204	2231.5	3964.57	12777.4	1932.49	8435.6	535.453	22567.7	11752.1	6252.82	102542
ECHM_MOUSE	18	17	1100.55	0.352812	0.229108	1.45944	0.243668	5	1	Media	KCl	31454	Enoyl-CoA hydratase, mitochondrial OS=Mus musculus OX=10090 GN=Echs1 PE=1 SV=1	3.4659e+06	5.29714e+06	5.71356e+06	4.63107e+06	3.69748e+06	4.93526e+06	5.775e+06	4.5674e+06	4.89851e+06	6.19518e+06	4.35685e+06	4.26919e+06
EDF1_MOUSE	6	6	335.7	0.354061	0.229498	1.79554	0.243001	5	1	Media	KCl	16359	Endothelial differentiation-related factor 1 OS=Mus musculus OX=10090 GN=Edf1 PE=1 SV=1	771411	997819	346379	824174	475627	879668	168700	654900	1.08351e+06	506976	597737	421257
PITM2_MOUSE;PITM1_MOUSE	7	7	332.01	0.359214	0.2317	1.66009	0.240279	1	1	Media	KCl	147942	Membrane-associated phosphatidylinositol transfer protein 2 OS=Mus musculus OX=10090 GN=Pitpnm2 PE=1 SV=2	121571	78010.5	105192	109750	40898.3	138543	56815.9	64532.9	36925.8	97375.8	94612.4	88751.4
RB40B_MOUSE	1	1	29.6	0.367316	0.234863	67.3699	0.236088	2	1	Media	KCl	31043	Ras-related protein Rab-40B OS=Mus musculus OX=10090 GN=Rab40b PE=2 SV=1	1546.65	60821.2	582.831	17813.7	5214.28	20377.8	1298.49	1799.29	1540.54	3348.76	1802.03	57974.7
RBNS5_MOUSE	9	9	391.54	0.374383	0.238092	1.31799	0.232517	1;2	2	Media	KCl	88436	Rabenosyn-5 OS=Mus musculus OX=10090 GN=Rbsn PE=1 SV=1	415944	219516	429769	330760	340662	419275	297709	245580	534482	506116	317309	338930
PDP1_MOUSE	2	2	54.34	0.375468	0.238407	12.5035	0.231976	3	1	Media	KCl	61142	[Pyruvate dehydrogenase [acetyl-transferring]]-phosphatase 1, mitochondrial OS=Mus musculus OX=10090 GN=Pdp1 PE=1 SV=1	1987.57	203.823	1583.98	8377.06	471.112	652.225	217.74	19.1892	108.768	480.987	6535.44	3825.59
H3C_MOUSE	8	2	358.25	0.376172	0.2388	3.37115	0.231626	1;2;3;4;5	5	Media	KCl	15306	Histone H3.3C OS=Mus musculus OX=10090 GN=H3-5 PE=3 SV=3	2959.63	29935.3	13134.4	4897.07	18260.1	7067.3	11290.8	4463.24	32366.9	6963.06	85193.5	3314.3
PARP2_MOUSE	1	1	40.68	0.376303	0.23883	89.2021	0.231561	3	1	Media	KCl	63356	Poly [ADP-ribose] polymerase 2 OS=Mus musculus OX=10090 GN=Parp2 PE=1 SV=3	0	8.14116	19.121	2736.95	206.016	4.70328	152.46	278.106	12087.8	324.434	5087.75	181.443
PRPK_MOUSE	2	2	171.66	0.377325	0.238928	1.62972	0.231054	4;5	2	Media	KCl	27376	EKC/KEOPS complex subunit Tp53rk OS=Mus musculus OX=10090 GN=Tp53rk PE=2 SV=1	75327.3	111270	162953	126507	6947.44	79237	130059	123247	56796.6	168111	95763.3	173756
FIG4_MOUSE	6	6	200.17	0.382406	0.240903	4.63372	0.228556	2	1	Media	KCl	103381	Polyphosphoinositide phosphatase OS=Mus musculus OX=10090 GN=Fig4 PE=1 SV=1	136024	439702	72828.7	61917.6	77840.1	67622	74293.5	92913.6	145974	152676	159695	225896
KLC3_MOUSE	1	1	26.61	0.383486	0.241224	2.76778	0.22803	5	1	Media	KCl	55972	Kinesin light chain 3 OS=Mus musculus OX=10090 GN=Klc3 PE=1 SV=1	216782	54148.2	14399.4	102382	6903.78	24142.1	86221.3	47475.6	50435.3	166743	19750.8	1600.69
DXO_MOUSE	2	2	92.66	0.38357	0.241224	Infinity	0.22799	4	1	Media	KCl	45251	Decapping and exoribonuclease protein OS=Mus musculus OX=10090 GN=Dxo PE=1 SV=2	5645.76	1.98419	0	1619.32	0	0	0	0	0	0	787.438	1228.54
CABYR_MOUSE	1	1	27.2	0.383924	0.241233	13.2541	0.227817	2	1	Media	KCl	48303	Calcium-binding tyrosine phosphorylation-regulated protein OS=Mus musculus OX=10090 GN=Cabyr PE=1 SV=1	3491.09	4664.4	4585.79	85274	18550.4	1589.04	8361.46	219.27	19601.9	2963.6	17116.5	13608.4
HIP1_MOUSE	53	50	3249.22	0.389361	0.243241	1.27411	0.225198	1;2;5	3	Media	KCl	115130	Huntingtin-interacting protein 1 OS=Mus musculus OX=10090 GN=Hip1 PE=1 SV=2	1.36994e+07	8.91488e+06	1.1143e+07	1.26925e+07	1.3432e+07	9.38076e+06	8.59593e+06	8.51404e+06	1.40108e+07	1.10294e+07	7.65013e+06	9.39987e+06
T22D3_MOUSE	2	1	81.01	0.394692	0.245439	82.1631	0.222671	2;5	2	Media	KCl	15168	TSC22 domain family protein 3 OS=Mus musculus OX=10090 GN=Tsc22d3 PE=1 SV=2	0	6212.23	797.197	0	0	148.107	0	0	67.8238	0	266.153	0
LST8_MOUSE	1	1	72.73	0.394833	0.245473	1.83787	0.222605	4	1	Media	KCl	35828	Target of rapamycin complex subunit LST8 OS=Mus musculus OX=10090 GN=Mlst8 PE=1 SV=1	22184.4	21876.5	20093.5	43559.5	13572.8	20856.8	26914.7	7532.5	1900.16	4372.38	36747.2	35290.6
MYH14_MOUSE	17	3	980.3	0.39747	0.246552	2.29828	0.22137	1;2	2	Media	KCl	228446	Myosin-14 OS=Mus musculus OX=10090 GN=Myh14 PE=1 SV=1	1.07556e+06	695670	1.17993e+06	922864	1.08478e+06	132466	210961	885690	1.33016e+06	475971	659587	609583
SNTB2_MOUSE;SNTB1_MOUSE	10	9	560.22	0.403467	0.249035	5.42648	0.218595	3	1	Media	KCl	56346	Beta-2-syntrophin OS=Mus musculus OX=10090 GN=Sntb2 PE=1 SV=2	169112	116727	238885	412863	262946	235979	169835	241852	417123	392361	522057	563593
SYTC2_MOUSE	7	4	369.11	0.410091	0.251643	6.22113	0.215586	2	1	Media	KCl	91260	Threonine--tRNA ligase 2, cytoplasmic OS=Mus musculus OX=10090 GN=Tars3 PE=1 SV=1	295793	39961.2	154616	362261	230567	168494	159437	140693	307506	223317	266406	184211
CHCH1_MOUSE	2	2	174.72	0.419316	0.254983	1.75841	0.211486	5	1	Media	KCl	13599	Coiled-coil-helix-coiled-coil-helix domain-containing protein 1 OS=Mus musculus OX=10090 GN=Chchd1 PE=1 SV=1	147473	155534	127395	204482	118264	139353	22429.9	137284	56052.2	118187	103204	397682
METH_MOUSE	1	1	27.59	0.424528	0.257316	1.91609	0.209215	1	1	Media	KCl	138981	Methionine synthase OS=Mus musculus OX=10090 GN=Mtr PE=1 SV=1	3761.03	2401.97	2853.61	5964.87	2724.76	976.246	1662.7	2658.59	4435.32	1157.37	4496.89	2258.5
TB22A_MOUSE	6	6	330.46	0.424559	0.257316	20.7661	0.209202	3;4	2	Media	KCl	59325	TBC1 domain family member 22A OS=Mus musculus OX=10090 GN=Tbc1d22a PE=1 SV=3	94517.7	122154	94950.2	167876	100303	108042	128859	132743	281201	139179	197725	284965
ZN787_MOUSE	2	2	86.14	0.426339	0.257594	47.4499	0.208434	4	1	Media	KCl	40452	Zinc finger protein 787 OS=Mus musculus OX=10090 GN=Znf787 PE=2 SV=3	422.58	706.617	657.177	2402.09	1105.32	1212.41	907.722	292.698	485.093	24267.4	1513.74	28028.9
STRAA_MOUSE	5	5	198.06	0.426529	0.257654	1.80984	0.208352	4	1	Media	KCl	48205	STE20-related kinase adapter protein alpha OS=Mus musculus OX=10090 GN=Strada PE=1 SV=1	213730	38467.7	33148	52088.7	49249.4	62768.8	35898.1	118447	95743.1	193837	40737.5	67544.4
DJB11_MOUSE	15	15	1141.29	0.429618	0.258472	1.2461	0.207029	4	1	Media	KCl	40530	DnaJ homolog subfamily B member 11 OS=Mus musculus OX=10090 GN=Dnajb11 PE=1 SV=1	5.82999e+06	3.97321e+06	5.17007e+06	8.77145e+06	5.85484e+06	3.37984e+06	5.38313e+06	5.9309e+06	5.45713e+06	4.97389e+06	5.3804e+06	4.93198e+06
HNRL1_MOUSE	28	28	1660.9	0.431407	0.259328	1.36929	0.206267	1;2;4	3	Media	KCl	95942	Heterogeneous nuclear ribonucleoprotein U-like protein 1 OS=Mus musculus OX=10090 GN=Hnrnpul1 PE=1 SV=1	3.33259e+06	2.42963e+06	2.49821e+06	3.40945e+06	3.65863e+06	2.69966e+06	1.90415e+06	2.54187e+06	3.72896e+06	3.58943e+06	2.30171e+06	3.78591e+06
FIBA_MOUSE	1	1	31.45	0.431757	0.259428	4.33482	0.206119	4	1	Media	KCl	87375	Fibrinogen alpha chain OS=Mus musculus OX=10090 GN=Fga PE=1 SV=1	35434.2	2235.82	2975.6	11599.3	2222.94	8742.32	1470.75	2119.67	2851.54	7822.15	4109.32	9926.44
DSN1_MOUSE	1	1	30.95	0.435931	0.260825	9.23735	0.204358	4	1	Media	KCl	39528	Kinetochore-associated protein DSN1 homolog OS=Mus musculus OX=10090 GN=Dsn1 PE=1 SV=1	2252.41	63.8749	2114.07	894.071	325.874	288.994	43.3944	0	2206.99	426.546	0	679.601
ABCA1_MOUSE	23	22	1101.75	0.438134	0.26143	1.23766	0.203436	1;3;4	3	Media	KCl	253749	Phospholipid-transporting ATPase ABCA1 OS=Mus musculus OX=10090 GN=Abca1 PE=1 SV=4	854869	1.20506e+06	970948	1.4471e+06	787549	1.18251e+06	917093	918155	1.05031e+06	868739	686658	1.23421e+06
S35A1_MOUSE	1	1	85.61	0.441156	0.262513	2.10578	0.202181	1;2	2	Media	KCl	36429	CMP-sialic acid transporter OS=Mus musculus OX=10090 GN=Slc35a1 PE=1 SV=2	28511.1	31565	31840.1	26551.5	30161.5	2261.44	24067.3	24073.1	35245.5	6320.42	46638	22697.9
GSDMA_MOUSE;GSDA2_MOUSE	2	2	112.01	0.443271	0.263309	5.51598	0.201308	1;2;4;5	4	Media	KCl	49562	Gasdermin-A OS=Mus musculus OX=10090 GN=Gsdma PE=2 SV=1	81449	45777.8	32907.6	19732.2	37480.2	7973.75	14561.6	10753.8	35089.1	19759.1	60697.5	11755.1
GDIB_MOUSE	49	42	3878.43	0.451381	0.266303	1.21754	0.198006	3;4	2	Media	KCl	50505	Rab GDP dissociation inhibitor beta OS=Mus musculus OX=10090 GN=Gdi2 PE=1 SV=1	5.44707e+07	3.11428e+07	4.04357e+07	4.02336e+07	5.02901e+07	2.48731e+07	2.97848e+07	3.47148e+07	4.6118e+07	3.2013e+07	3.73358e+07	4.07736e+07
LRIG1_MOUSE	6	6	270.87	0.455457	0.26764	4.44348	0.196371	1;4	2	Media	KCl	119081	Leucine-rich repeats and immunoglobulin-like domains protein 1 OS=Mus musculus OX=10090 GN=Lrig1 PE=1 SV=2	143107	125729	89170.7	134614	58535.7	41410.1	115947	91039.4	107575	91789	84578.1	96720.3
TATD1_MOUSE	3	3	123.36	0.455724	0.267693	1.47068	0.196265	5	1	Media	KCl	33344	Putative deoxyribonuclease TATDN1 OS=Mus musculus OX=10090 GN=Tatdn1 PE=1 SV=1	123482	211202	198196	282393	122900	152489	123221	170140	296256	170484	91728.9	76629.3
NBL1_MOUSE	1	1	26.57	0.46	0.26881	87.6261	0.19457	5	1	Media	KCl	19094	Neuroblastoma suppressor of tumorigenicity 1 OS=Mus musculus OX=10090 GN=Nbl1 PE=1 SV=2	4830.84	99.4664	0	75.0023	0	59.3992	0	0	82.2444	0	0	78.8345
CSCL2_MOUSE	5	4	171.67	0.460842	0.269025	5.78863	0.194238	1;2	2	Media	KCl	94713	CSC1-like protein 2 OS=Mus musculus OX=10090 GN=Tmem63b PE=1 SV=1	2.1304e+06	3.25928e+06	3.933e+06	1.20884e+06	2.35943e+06	122301	3.91024e+06	1.29383e+06	4.87441e+06	1.02059e+06	414904	1.43343e+06
IPP2_MOUSE	8	8	431.44	0.462952	0.269756	1.5193	0.193411	4;5	2	Media	KCl	23105	Protein phosphatase inhibitor 2 OS=Mus musculus OX=10090 GN=Ppp1r2 PE=1 SV=3	1.37133e+06	1.49354e+06	1.60409e+06	3.30234e+06	1.07568e+06	2.45222e+06	1.64363e+06	1.83173e+06	2.29693e+06	1.61049e+06	1.73131e+06	1.42395e+06
PXDC2_MOUSE	1	1	87.17	0.468304	0.271034	3.8005	0.19133	2	1	Media	KCl	59578	Plexin domain-containing protein 2 OS=Mus musculus OX=10090 GN=Plxdc2 PE=1 SV=1	27108.8	16692.2	17694.3	14636.4	15079.3	8707.59	11412.9	5766.28	983.942	10877.7	1862.83	88082
SODC_MOUSE	12	12	1190.05	0.471258	0.272132	1.33532	0.190193	4;5	2	Media	KCl	15933	Superoxide dismutase [Cu-Zn] OS=Mus musculus OX=10090 GN=Sod1 PE=1 SV=2	3.70732e+07	6.21435e+07	6.22581e+07	7.11391e+07	4.12969e+07	6.52968e+07	6.04069e+07	5.90146e+07	4.68137e+07	6.59058e+07	6.15812e+07	6.95615e+07
TM109_MOUSE	4	4	397.55	0.474987	0.273282	1.29805	0.18877	5	1	Media	KCl	26289	Transmembrane protein 109 OS=Mus musculus OX=10090 GN=Tmem109 PE=1 SV=2	3.58454e+06	3.13926e+06	3.28855e+06	2.99379e+06	3.47603e+06	2.90575e+06	2.38588e+06	2.8355e+06	4.21708e+06	2.95347e+06	2.6856e+06	3.84947e+06
HEMH_MOUSE	1	1	31.43	0.479838	0.275123	1.86891	0.186938	4	1	Media	KCl	47100	Ferrochelatase, mitochondrial OS=Mus musculus OX=10090 GN=Fech PE=1 SV=2	13223.8	32414.7	41634.9	45062.6	827.83	23654.4	37174.5	21766.6	32360.2	2752.53	25598.7	28777.2
PP14A_MOUSE	1	1	40.32	0.486168	0.277302	5.86685	0.184579	5	1	Media	KCl	16639	Protein phosphatase 1 regulatory subunit 14A OS=Mus musculus OX=10090 GN=Ppp1r14a PE=1 SV=1	1278.66	336.734	19.2616	8134.6	1698.28	4850.98	135.643	492.48	6974.74	39.1768	12317	0
CASP2_MOUSE	1	1	29.1	0.490169	0.278788	2.44783	0.183106	4	1	Media	KCl	50628	Caspase-2 OS=Mus musculus OX=10090 GN=Casp2 PE=1 SV=5	18.8821	8419.87	33944.7	4195.51	18254	5481.01	20790.2	1003.48	11477.5	23603.3	14176.7	17172.1
H6ST1_MOUSE	1	1	29.13	0.498506	0.281606	6.33568	0.180081	1	1	Media	KCl	48271	Heparan-sulfate 6-O-sulfotransferase 1 OS=Mus musculus OX=10090 GN=Hs6st1 PE=1 SV=4	1548.88	14580.7	141.803	101.313	1990.45	3488.55	0	279.674	137.167	5435.76	8923.18	6818.19
RN181_MOUSE	2	2	76.57	0.4992	0.281823	4.13271	0.179832	2;5	2	Media	KCl	19088	E3 ubiquitin-protein ligase RNF181 OS=Mus musculus OX=10090 GN=Rnf181 PE=1 SV=1	167256	38808.9	29585.2	95753	30435.4	84125.5	22600.1	87379.8	73386.3	55640.7	35154	292734
S17A5_MOUSE	3	3	113.23	0.507852	0.284896	3.12836	0.176759	2;4	2	Media	KCl	54334	Sialin OS=Mus musculus OX=10090 GN=Slc17a5 PE=1 SV=2	31744.1	8427.42	18029.2	16501.1	16013.2	10628.5	18848.8	22528.2	22533.3	25178.2	19310.2	27371.1
PTPRM_MOUSE;PTPRT_MOUSE	18	17	1022.01	0.50826	0.284985	1.24626	0.176616	1;2	2	Media	KCl	163549	Receptor-type tyrosine-protein phosphatase mu OS=Mus musculus OX=10090 GN=Ptprm PE=1 SV=2	2.4664e+06	1.43019e+06	1.89588e+06	1.77043e+06	1.55208e+06	2.10754e+06	1.71782e+06	1.78379e+06	2.58535e+06	2.04361e+06	1.76917e+06	1.55985e+06
BL1S3_MOUSE	2	2	100.54	0.515303	0.287708	1.57079	0.174161	4;5	2	Media	KCl	20385	Biogenesis of lysosome-related organelles complex 1 subunit 3 OS=Mus musculus OX=10090 GN=Bloc1s3 PE=1 SV=1	57656.3	146381	129506	125310	67772.5	112623	98798.5	97122.8	86890.4	117202	112041	79377.6
CHIO_MOUSE	3	3	115.81	0.516099	0.287925	3.63651	0.173886	3;4	2	Media	KCl	38194	Beta-chimaerin OS=Mus musculus OX=10090 GN=Chn2 PE=1 SV=2	109428	18312.9	41403.3	117324	40886.8	14863.5	28914.2	25158.9	20829.4	39508.3	33240.6	178310
DI3L2_MOUSE	15	14	747.9	0.518972	0.288675	2.62556	0.172897	2	1	Media	KCl	97713	DIS3-like exonuclease 2 OS=Mus musculus OX=10090 GN=Dis3l2 PE=1 SV=1	1.42833e+06	305233	671224	395680	887259	652392	344152	275736	1.93773e+06	483418	1.09666e+06	441957
MTMR3_MOUSE;MTMR4_MOUSE	14	14	615.1	0.521736	0.289359	1.43966	0.171952	1	1	Media	KCl	133755	Myotubularin-related protein 3 OS=Mus musculus OX=10090 GN=Mtmr3 PE=1 SV=2	362158	456235	449585	373756	301963	167702	412980	293386	336449	90757.4	381652	513154
K1C27_MOUSE;K1C25_MOUSE	5	2	318.44	0.532509	0.293095	9.42633	0.168322	1;2;3;4;5	5	Media	KCl	49074	Keratin, type I cytoskeletal 27 OS=Mus musculus OX=10090 GN=Krt27 PE=1 SV=1	11118.1	22661.1	12069.9	24130.3	15381.6	8811.72	22244.5	6192.49	19439.2	13403.4	10928.4	407079
DESP_MOUSE	41	39	1768.76	0.533754	0.293495	4.0523	0.167908	1;2;3;4;5	5	Media	KCl	332706	Desmoplakin OS=Mus musculus OX=10090 GN=Dsp PE=1 SV=1	1.64426e+06	1.19645e+06	222062	558754	474073	630212	305380	361227	564717	302497	1.5566e+06	1.36744e+06
CUX1_MOUSE	23	13	1069.17	0.537045	0.29439	1.28996	0.166819	1;2	2	Media	KCl	165495	Homeobox protein cut-like 1 OS=Mus musculus OX=10090 GN=Cux1 PE=1 SV=3	275685	233897	274024	285361	259599	167717	230229	236778	326467	187285	235245	267375
COX7C_MOUSE	2	2	60.16	0.538029	0.29453	2.96329	0.166495	5	1	Media	KCl	7328	Cytochrome c oxidase subunit 7C, mitochondrial OS=Mus musculus OX=10090 GN=Cox7c PE=1 SV=1	5019.74	33808.4	49041.1	124257	4515.76	29117.3	25560.5	13098.8	9987.89	47421.6	26059.4	17334.3
DCTN1_MOUSE	73	72	4673.32	0.539999	0.295266	1.15801	0.165848	1;2	2	Media	KCl	141588	Dynactin subunit 1 OS=Mus musculus OX=10090 GN=Dctn1 PE=1 SV=3	1.48794e+07	1.62697e+07	1.53667e+07	1.5994e+07	1.74159e+07	1.15767e+07	1.60957e+07	1.64723e+07	2.02074e+07	1.55058e+07	1.62939e+07	1.78934e+07
NCKP1_MOUSE;NCKPL_MOUSE	57	56	3192.67	0.556602	0.300538	1.16725	0.160501	1;2	2	Media	KCl	128700	Nck-associated protein 1 OS=Mus musculus OX=10090 GN=Nckap1 PE=1 SV=2	6.44554e+06	7.61784e+06	6.87121e+06	6.34004e+06	8.44076e+06	7.10722e+06	6.33935e+06	5.12176e+06	9.14698e+06	7.39659e+06	6.34596e+06	6.76325e+06
ZCCHV_MOUSE	23	21	1249.54	0.560761	0.301868	3.26002	0.15919	2;3	2	Media	KCl	106619	Zinc finger CCCH-type antiviral protein 1 OS=Mus musculus OX=10090 GN=Zc3hav1 PE=1 SV=1	1.14631e+06	995640	1.12265e+06	3.18258e+06	1.13838e+06	1.30021e+06	1.31677e+06	1.16686e+06	2.73257e+06	2.08201e+06	1.49484e+06	1.65379e+06
STRN4_MOUSE	17	15	1262.26	0.564028	0.303136	1.17919	0.158168	2;4	2	Media	KCl	81595	Striatin-4 OS=Mus musculus OX=10090 GN=Strn4 PE=1 SV=2	2.56625e+06	2.62535e+06	2.41549e+06	2.65457e+06	3.04272e+06	2.46836e+06	2.11103e+06	2.25583e+06	3.66033e+06	2.72141e+06	2.16126e+06	1.85751e+06
RAB1B_MOUSE	20	12	1459.8	0.565245	0.30356	1.15285	0.157789	5	1	Media	KCl	22173	Ras-related protein Rab-1B OS=Mus musculus OX=10090 GN=Rab1b PE=1 SV=1	9.14464e+06	9.52125e+06	1.02563e+07	8.58961e+06	9.57144e+06	9.3e+06	9.24411e+06	8.25856e+06	1.0633e+07	1.13929e+07	8.69636e+06	9.46765e+06
PARP4_MOUSE	18	18	748.06	0.568535	0.304503	1.26494	0.156769	1	1	Media	KCl	215998	Protein mono-ADP-ribosyltransferase PARP4 OS=Mus musculus OX=10090 GN=Parp4 PE=1 SV=1	766182	506421	760778	799905	705320	351810	709022	823460	936348	434090	554723	849489
COT2_MOUSE	3	1	128.4	0.568817	0.304503	2.00887	0.156682	4	1	Media	KCl	45542	COUP transcription factor 2 OS=Mus musculus OX=10090 GN=Nr2f2 PE=1 SV=2	3391.87	5307.44	34468.4	20991.2	0	19953.9	1168.63	11274.8	1014.99	18626.2	22587.7	2318.51
CDC27_MOUSE	4	4	135.7	0.572235	0.305517	2.68547	0.15563	2	1	Media	KCl	91784	Cell division cycle protein 27 homolog OS=Mus musculus OX=10090 GN=Cdc27 PE=1 SV=1	14277.8	32969.5	28112.2	62352.7	11023.7	10818.1	34316.3	20284.3	28126.3	48423.4	11037	22799.2
TRIM3_MOUSE	11	11	608.22	0.574784	0.3063	1.27742	0.15485	2;3	2	Media	KCl	80724	Tripartite motif-containing protein 3 OS=Mus musculus OX=10090 GN=Trim3 PE=1 SV=1	422507	256262	350657	359190	488756	275866	198855	204934	535733	246026	323023	386792
VP33A_MOUSE	9	8	540.15	0.576236	0.306613	8.51003	0.154407	3	1	Media	KCl	67512	Vacuolar protein sorting-associated protein 33A OS=Mus musculus OX=10090 GN=Vps33a PE=1 SV=2	141098	315720	187625	259722	236098	229166	194276	179830	300083	438817	383247	360894
PP2AB_MOUSE	11	1	808.49	0.576745	0.306754	3.09895	0.154253	4	1	Media	KCl	35552	Serine/threonine-protein phosphatase 2A catalytic subunit beta isoform OS=Mus musculus OX=10090 GN=Ppp2cb PE=1 SV=1	132899	91641.1	106756	4804.55	85079.5	13766.4	13948.6	15242.3	98647.1	10881.3	116631	111355
ANGL6_MOUSE	1	1	28.1	0.582153	0.308543	15.9681	0.152617	1	1	Media	KCl	51064	Angiopoietin-related protein 6 OS=Mus musculus OX=10090 GN=Angptl6 PE=2 SV=1	1527.47	45.7487	99.7413	369.381	419.764	510.829	217.866	32.0569	2273.93	4034.86	313.659	180.902
UBP38_MOUSE	1	1	57.78	0.584758	0.30957	4.40525	0.151835	2	1	Media	KCl	116028	Ubiquitin carboxyl-terminal hydrolase 38 OS=Mus musculus OX=10090 GN=Usp38 PE=1 SV=2	937.215	2399.58	2362.56	302.941	1937.09	1241.98	513.756	494.337	2666.08	7042.8	957.658	0
MATN4_MOUSE	1	1	30.86	0.587867	0.309958	8.65795	0.150908	4	1	Media	KCl	68874	Matrilin-4 OS=Mus musculus OX=10090 GN=Matn4 PE=1 SV=1	312.663	186.889	1769.48	490.6	341.155	561.364	462.871	175.068	748.161	1782.38	81.0561	314.704
KPBB_MOUSE	3	2	99.18	0.594369	0.311771	2.82068	0.148985	2	1	Media	KCl	123811	Phosphorylase b kinase regulatory subunit beta OS=Mus musculus OX=10090 GN=Phkb PE=1 SV=1	22379.5	7988.95	1631.97	509.648	6264.07	1709.75	1679	13606.3	20384.3	11054.1	12454.8	401.571
EWS_MOUSE	11	10	751.89	0.595723	0.312028	1.18748	0.148588	1;2;3	3	Media	KCl	68420	RNA-binding protein EWS OS=Mus musculus OX=10090 GN=Ewsr1 PE=1 SV=2	4.56033e+06	4.57799e+06	3.69257e+06	4.77375e+06	3.87277e+06	3.79749e+06	3.722e+06	3.87332e+06	3.9008e+06	5.18185e+06	4.51444e+06	3.09662e+06
GCR_MOUSE	11	11	638.5	0.595781	0.312028	1.26663	0.148571	2	1	Media	KCl	85998	Glucocorticoid receptor OS=Mus musculus OX=10090 GN=Nr3c1 PE=1 SV=1	972414	603005	763793	776660	944595	759238	570010	549431	1.01311e+06	998277	748912	634080
WDFY4_MOUSE	1	1	27.98	0.596018	0.312055	2.59111	0.148501	1	1	Media	KCl	354104	WD repeat- and FYVE domain-containing protein 4 OS=Mus musculus OX=10090 GN=Wdfy4 PE=1 SV=2	568830	809978	1.03033e+06	835421	499397	28589.3	182135	685187	701856	160364	804308	624698
PACS2_MOUSE	4	3	154.36	0.59929	0.313228	1.5024	0.147546	2	1	Media	KCl	94873	Phosphofurin acidic cluster sorting protein 2 OS=Mus musculus OX=10090 GN=Pacs2 PE=1 SV=2	47457.8	130685	118327	120562	37370.9	59761.4	98307.5	142193	142483	73943.9	111255	145265
T179B_MOUSE	1	1	27.67	0.604164	0.31473	32.8529	0.146133	4	1	Media	KCl	23513	Transmembrane protein 179B OS=Mus musculus OX=10090 GN=Tmem179b PE=1 SV=1	5195.35	23312.2	1567.43	333.935	746.878	854.049	1445.8	0	959.511	101.374	26790.4	1011.71
IDUA_MOUSE	2	2	104.48	0.606549	0.315218	3.21807	0.145447	2	1	Media	KCl	71209	Alpha-L-iduronidase OS=Mus musculus OX=10090 GN=Idua PE=1 SV=2	3911.6	721.029	4458.48	4225.13	1023.34	4707.17	1372.69	2913.34	1664.74	4573.09	1084.93	9855.6
DAAM1_MOUSE;DAAM2_MOUSE	30	28	1741.77	0.608823	0.315763	1.20139	0.144795	1;2	2	Media	KCl	123293	Disheveled-associated activator of morphogenesis 1 OS=Mus musculus OX=10090 GN=Daam1 PE=1 SV=4	1.73178e+06	1.21207e+06	1.69324e+06	1.41496e+06	1.46018e+06	1.6157e+06	1.32836e+06	1.54875e+06	2.19979e+06	2.00469e+06	1.32871e+06	1.40506e+06
RHG29_MOUSE	35	34	1623.48	0.611828	0.316833	1.23669	0.143938	1;2	2	Media	KCl	142252	Rho GTPase-activating protein 29 OS=Mus musculus OX=10090 GN=Arhgap29 PE=1 SV=1	2.73385e+06	2.26873e+06	2.79217e+06	2.61287e+06	2.75418e+06	1.36008e+06	2.32871e+06	2.29973e+06	3.08392e+06	1.62648e+06	2.41575e+06	2.395e+06
DHH_MOUSE	2	2	80.24	0.613247	0.316833	2.82043	0.143534	5	1	Media	KCl	43515	Desert hedgehog protein OS=Mus musculus OX=10090 GN=Dhh PE=1 SV=1	28087.5	12811.3	16307.5	13696.5	13447.1	22672.6	3555.21	14059.5	13007.5	45040.8	34627.6	320.706
HPT_MOUSE	1	1	39.4	0.61335	0.316833	1257.67	0.143505	5	1	Media	KCl	38727	Haptoglobin OS=Mus musculus OX=10090 GN=Hp PE=1 SV=1	0	103.852	55.9679	0	0	0	0	8.03795	0	1443.98	0	0
LAR4B_MOUSE	13	13	620.25	0.614463	0.317004	1.48437	0.14319	2	1	Media	KCl	81577	La-related protein 4B OS=Mus musculus OX=10090 GN=Larp4b PE=1 SV=2	553347	305840	386978	435565	410607	425173	239622	358949	567759	436672	583725	280082
S15A4_MOUSE	4	4	144.23	0.615432	0.317388	1.99139	0.142916	1;2	2	Media	KCl	62216	Solute carrier family 15 member 4 OS=Mus musculus OX=10090 GN=Slc15a4 PE=1 SV=1	37725.6	34158.2	15386.2	11842.3	13014.5	14699.5	24915.6	21533.4	47560.9	15473.2	32958.9	34236.2
GLYL3_MOUSE	1	1	25.28	0.622949	0.319751	18.4905	0.140805	2	1	Media	KCl	32942	Glycine-N-acyltransferase-like protein 3 OS=Mus musculus OX=10090 GN=Glyatl3 PE=1 SV=1	99695.9	6.49182e+06	75272.8	72937.5	150467	129193	171917	124105	161736	170893	219915	9.61991e+06
VAMP2_MOUSE	6	2	620.65	0.623285	0.319807	1.43965	0.140712	5	1	Media	KCl	12683	Vesicle-associated membrane protein 2 OS=Mus musculus OX=10090 GN=Vamp2 PE=1 SV=2	116937	139618	95137.5	187757	124331	101339	2087.1	154875	64931.7	102366	103982	175280
ITA2B_MOUSE	1	1	25.14	0.627261	0.320916	1.38748	0.139607	1	1	Media	KCl	112607	Integrin alpha-IIb OS=Mus musculus OX=10090 GN=Itga2b PE=1 SV=2	12548.1	18460.8	29994.9	35724.8	10894.6	2386.32	17975	39243.7	14906.7	13544.8	43084	25688
KY_MOUSE	1	1	32	0.634199	0.322894	17.9295	0.137699	2	1	Media	KCl	75043	Kyphoscoliosis peptidase OS=Mus musculus OX=10090 GN=Ky PE=1 SV=1	0	0	115.301	17382.3	0	257.289	61.61	783.452	0	2364.94	0.0229986	0
UHRF2_MOUSE	1	1	35.13	0.641297	0.324346	21.6184	0.13577	2	1	Media	KCl	90049	E3 ubiquitin-protein ligase UHRF2 OS=Mus musculus OX=10090 GN=Uhrf2 PE=1 SV=1	673.644	0	972.966	0	246.353	0	0	1020.87	42.392	2731.37	7891.85	0
SMIM4_MOUSE	1	1	56.3	0.650909	0.326988	1.74909	0.133194	5	1	Media	KCl	9740	Small integral membrane protein 4 OS=Mus musculus OX=10090 GN=Smim4 PE=1 SV=2	56148	39027.9	5851.82	69697.6	32413.3	32055.9	32561	29976.6	21429.7	37894.7	39934.6	110502
DCTN5_MOUSE	1	1	46.32	0.66125	0.329726	1.34629	0.130469	5	1	Media	KCl	20127	Dynactin subunit 5 OS=Mus musculus OX=10090 GN=Dctn5 PE=1 SV=1	211014	169689	323841	21462.1	193769	155191	170109	160298	180265	175024	147339	201215
FMN1_MOUSE	3	3	103	0.661761	0.329806	2.06619	0.130335	1	1	Media	KCl	163479	Formin-1 OS=Mus musculus OX=10090 GN=Fmn1 PE=1 SV=2	55738.4	18770.3	38849.9	39358.1	49564.9	5049.4	42797	35000.3	75440.3	47912.3	40501.9	57042.5
ZC21B_MOUSE	1	1	31.69	0.663281	0.330416	5.48965	0.129939	2	1	Media	KCl	19676	Zinc finger C2HC domain-containing protein 1B OS=Mus musculus OX=10090 GN=Zc2hc1b PE=2 SV=1	869.898	22156.7	656.972	73.3755	1735.81	5594.61	625.349	398.54	3161.95	10377.6	597.007	764.989
ZY11B_MOUSE	4	4	138.86	0.663452	0.330416	1.62066	0.129894	2;3	2	Media	KCl	83937	Protein zyg-11 homolog B OS=Mus musculus OX=10090 GN=Zyg11b PE=1 SV=2	348569	292944	10272.8	28996.8	359089	7161.36	64152.5	15128.2	393972	23842.6	63163	37893.5
ATP68_MOUSE	3	3	119.79	0.665028	0.330878	2.40314	0.129484	5	1	Media	KCl	6694	ATP synthase subunit ATP5MJ, mitochondrial OS=Mus musculus OX=10090 GN=Atp5mj PE=1 SV=1	162803	98307.7	192541	233155	66956.3	112066	100734	92172.1	38699.3	143833	99656.8	276945
MASP1_MOUSE	1	1	27.27	0.669504	0.332022	3.95039	0.128325	2	1	Media	KCl	79916	Mannan-binding lectin serine protease 1 OS=Mus musculus OX=10090 GN=Masp1 PE=1 SV=2	6003.57	1032.33	541.957	0	1748.51	90.8407	123.801	588.299	447.578	0.318376	1216.58	1185.49
EI24_MOUSE	2	2	108.98	0.672448	0.333022	1.57393	0.127568	1;4;5	3	Media	KCl	38908	Etoposide-induced protein 2.4 OS=Mus musculus OX=10090 GN=Ei24 PE=1 SV=3	78955.3	42825.4	65307.9	72147.1	69896.7	9915.12	42487.9	51821	104064	24039.5	53739.8	50315
GMPPB_MOUSE	11	11	825.13	0.673112	0.333234	1.28223	0.127398	4	1	Media	KCl	39891	Mannose-1-phosphate guanyltransferase beta OS=Mus musculus OX=10090 GN=Gmppb PE=1 SV=1	2.95449e+06	2.23162e+06	2.46038e+06	4.88172e+06	2.5229e+06	3.65056e+06	2.09222e+06	2.31181e+06	2.7712e+06	3.9328e+06	3.79331e+06	2.0163e+06
MIC13_MOUSE	3	3	117.51	0.674176	0.333586	1.5403	0.127125	5	1	Media	KCl	13365	MICOS complex subunit MIC13 OS=Mus musculus OX=10090 GN=Micos13 PE=1 SV=1	75737.8	160155	81756	204554	54989.9	163894	3679.28	118400	25176.4	83384.3	141528	163885
GIMA9_MOUSE	4	4	272.38	0.675645	0.333821	1.2462	0.126749	4;5	2	Media	KCl	33277	GTPase IMAP family member 9 OS=Mus musculus OX=10090 GN=Gimap9 PE=1 SV=1	175895	246592	426593	337361	219944	343543	242637	249782	288522	231243	403043	257019
DEFI6_MOUSE	5	5	188.34	0.675917	0.333863	1.82589	0.12668	2;3	2	Media	KCl	73408	Differentially expressed in FDCP 6 OS=Mus musculus OX=10090 GN=Def6 PE=1 SV=1	52280	13567.1	74137.5	56539	11667.8	39370.5	97075.4	38882.3	111702	42256.7	125189	24389.3
STA13_MOUSE	8	7	345.37	0.677345	0.334237	1.47611	0.126315	1;2	2	Media	KCl	124982	StAR-related lipid transfer protein 13 OS=Mus musculus OX=10090 GN=Stard13 PE=1 SV=5	102407	29011.7	98176.5	169875	87068.6	85766.6	55937.8	84965	110995	79838.9	67585.2	141091
SRPRA_MOUSE	20	19	1274.18	0.677405	0.334237	18.4612	0.1263	2;3	2	Media	KCl	69579	Signal recognition particle receptor subunit alpha OS=Mus musculus OX=10090 GN=Srpra PE=1 SV=1	1.05532e+06	365377	500770	557980	479456	601388	714503	570887	1.25031e+06	1.211e+06	913642	1.00753e+06
MYPR_MOUSE	1	1	36.98	0.678655	0.334284	6.88429	0.125982	5	1	Media	KCl	30057	Myelin proteolipid protein OS=Mus musculus OX=10090 GN=Plp1 PE=1 SV=2	7400.83	16455.1	534.315	4413.7	0	2631.9	425.615	4195.04	0	6721.47	2124.86	1135.39
KS6B2_MOUSE	2	2	96.3	0.682899	0.33548	12.094	0.124906	3	1	Media	KCl	53505	Ribosomal protein S6 kinase beta-2 OS=Mus musculus OX=10090 GN=Rps6kb2 PE=1 SV=1	49063.4	104495	103435	408641	262170	126763	71229	48635.7	279508	74751.4	70900.8	114281
ZNF2_MOUSE	1	1	31.78	0.684181	0.335953	2.20721	0.124583	3	1	Media	KCl	48609	Zinc finger protein 2 OS=Mus musculus OX=10090 GN=Znf2 PE=2 SV=1	88.5142	22978.2	6515.43	6834.99	894.335	449.816	17090.2	704.13	575.306	13653.9	6259.78	99.905
RBIS_MOUSE	2	2	83.62	0.68499	0.336293	1.9458	0.124379	5	1	Media	KCl	11156	Ribosomal biogenesis factor OS=Mus musculus OX=10090 GN=Rbis PE=1 SV=2	3138.95	6151.7	20161.9	12970.2	11221.6	16849.8	165.477	3991.45	21262.4	4642.43	9751.96	446.484
K1C19_MOUSE	10	2	571.25	0.68563	0.336548	19.4248	0.124218	1;2;3;4;5	5	Media	KCl	44515	Keratin, type I cytoskeletal 19 OS=Mus musculus OX=10090 GN=Krt19 PE=1 SV=1	455005	345425	96366	40175.2	251957	120952	48739.7	27829.2	466214	48478.7	92943.3	88856.7
RT36_MOUSE	3	3	224.78	0.695425	0.338868	1.73278	0.121771	5	1	Media	KCl	11094	28S ribosomal protein S36, mitochondrial OS=Mus musculus OX=10090 GN=Mrps36 PE=1 SV=1	893279	694800	566262	1.28062e+06	626591	573997	506163	533638	279555	484762	574251	1.25991e+06
DCTN3_MOUSE	11	10	530.09	0.701877	0.33991	1.23553	0.120179	3;5	2	Media	KCl	20965	Dynactin subunit 3 OS=Mus musculus OX=10090 GN=Dctn3 PE=1 SV=2	1.42098e+06	2.70013e+06	2.4367e+06	2.21319e+06	1.62763e+06	2.58651e+06	1.496e+06	2.41062e+06	2.32194e+06	2.56084e+06	2.3023e+06	1.87659e+06
RT26_MOUSE	5	5	325.22	0.706541	0.341251	1.21859	0.119037	5	1	Media	KCl	23430	28S ribosomal protein S26, mitochondrial OS=Mus musculus OX=10090 GN=Mrps26 PE=1 SV=1	328932	548935	404009	613406	378408	448893	406193	454044	443040	548555	568351	349353
FMNL3_MOUSE	18	12	1067.7	0.708696	0.341767	1.12876	0.118512	1;2	2	Media	KCl	117095	Formin-like protein 3 OS=Mus musculus OX=10090 GN=Fmnl3 PE=1 SV=2	909077	1.079e+06	1.16063e+06	1.11393e+06	925174	864477	923548	1.18463e+06	728716	1.38987e+06	898716	1.10545e+06
SSRB_MOUSE	1	1	26.31	0.709548	0.342004	19.5526	0.118305	5	1	Media	KCl	20006	Translocon-associated protein subunit beta OS=Mus musculus OX=10090 GN=Ssr2 PE=1 SV=1	766.992	1672.49	4784.22	506.439	1544.41	1221.49	543.926	1622.57	286.383	71656.3	2046.72	1617.54
CH082_MOUSE	3	3	157.77	0.717345	0.344121	4.25879	0.116421	5	1	Media	KCl	24314	UPF0598 protein C8orf82 homolog OS=Mus musculus OX=10090 PE=1 SV=1	2269.43	20160.7	92783.7	50056.6	619.969	16606.6	37398.8	55894.3	45602.8	64093.9	7774.25	61339.3
BNI3L_MOUSE	3	3	136.06	0.720217	0.344973	1.14776	0.115732	2;4	2	Media	KCl	23751	BCL2/adenovirus E1B 19 kDa protein-interacting protein 3-like OS=Mus musculus OX=10090 GN=Bnip3l PE=1 SV=1	446427	332828	313896	473083	470951	341777	269799	320807	435445	328587	418921	267206
TBCD_MOUSE;FNDC8_MOUSE	23	23	1541.95	0.73319	0.349041	1.35465	0.112652	1;2	2	Media	KCl	133236	Tubulin-specific chaperone D OS=Mus musculus OX=10090 GN=Tbcd PE=1 SV=1	3.00613e+06	3.59957e+06	3.06844e+06	3.1107e+06	2.41733e+06	2.71855e+06	4.82289e+06	2.32232e+06	2.65114e+06	3.13195e+06	2.75221e+06	5.84857e+06
XPO5_MOUSE	15	14	686.82	0.73335	0.349041	1.54731	0.112614	1;2	2	Media	KCl	136883	Exportin-5 OS=Mus musculus OX=10090 GN=Xpo5 PE=1 SV=1	545159	599894	519556	883985	517481	356819	430214	544923	882585	612056	575055	326476
DFFA_MOUSE	3	3	171.38	0.736766	0.349412	1.86444	0.111812	4	1	Media	KCl	36550	DNA fragmentation factor subunit alpha OS=Mus musculus OX=10090 GN=Dffa PE=1 SV=2	209622	115956	157718	204249	35730.4	157137	125965	121962	98938.2	115091	134920	239826
TGM1_MOUSE	1	1	26.44	0.741932	0.351025	205.952	0.110606	2	1	Media	KCl	89769	Protein-glutamine gamma-glutamyltransferase K OS=Mus musculus OX=10090 GN=Tgm1 PE=1 SV=2	0	1671.17	24.6352	0	240.374	0	0.766761	0	0	1624.99	505.478	0.160581
AP5Z1_MOUSE	3	3	162.86	0.742005	0.351025	1.9084	0.110589	2	1	Media	KCl	89350	AP-5 complex subunit zeta-1 OS=Mus musculus OX=10090 GN=Ap5z1 PE=2 SV=1	44261.3	2156.76	60006	43159.6	2885.65	56018.5	42319.7	9151.88	14503.4	51814.4	48716.8	41762.7
S2533_MOUSE;S2536_MOUSE	1	1	32.34	0.747085	0.352328	3.92628	0.10941	4	1	Media	KCl	35041	Solute carrier family 25 member 33 OS=Mus musculus OX=10090 GN=Slc25a33 PE=2 SV=1	0	631.934	404.038	6354.67	2303.26	5.72811	2028.11	53.0853	6603.74	670.249	8983.02	345.923
OSBP1_MOUSE	26	24	1607.06	0.747145	0.352328	1.18076	0.109396	2	1	Media	KCl	88741	Oxysterol-binding protein 1 OS=Mus musculus OX=10090 GN=Osbp PE=1 SV=3	3.93445e+06	3.30623e+06	3.85104e+06	4.71787e+06	2.73867e+06	4.46547e+06	4.22745e+06	3.8376e+06	4.54536e+06	5.05354e+06	3.74418e+06	3.11471e+06
RPB9_MOUSE	1	1	57.68	0.752023	0.353862	1.91517	0.108271	5	1	Media	KCl	14514	DNA-directed RNA polymerase II subunit RPB9 OS=Mus musculus OX=10090 GN=Polr2i PE=1 SV=1	8688.61	68405.2	16097.7	34540.4	1213.29	48811	29624.2	7551.98	5254.5	34008.4	28657.6	45635.7
KDSR_MOUSE	7	7	352.13	0.757939	0.355877	1.47795	0.106915	4	1	Media	KCl	35933	3-ketodihydrosphingosine reductase OS=Mus musculus OX=10090 GN=Kdsr PE=1 SV=1	70485.7	143562	173854	155966	89873.6	105495	205041	118189	96139.9	292461	87675.7	212560
K2C80_MOUSE	3	2	126.66	0.763284	0.357202	5.02015	0.105698	1;2;4	3	Media	KCl	50629	Keratin, type II cytoskeletal 80 OS=Mus musculus OX=10090 GN=Krt80 PE=1 SV=1	62412.6	43424.9	1101.89	4807.48	7798.52	24632.5	2465.28	5567.63	55295.6	6054.27	5134.48	2989.69
MNS1_MOUSE	1	1	34.66	0.768719	0.358902	25.1107	0.104468	2	1	Media	KCl	60198	Meiosis-specific nuclear structural protein 1 OS=Mus musculus OX=10090 GN=Mns1 PE=1 SV=1	647.597	449.137	431.114	3180.04	600.863	454.465	875.833	894.049	434.428	833.732	290.119	17027.8
NOP14_MOUSE	6	6	251.87	0.772065	0.359587	7.51999	0.103715	2	1	Media	KCl	98708	Nucleolar protein 14 OS=Mus musculus OX=10090 GN=Nop14 PE=1 SV=2	250212	4.73735e+06	191827	232150	193123	258976	239714	258625	387859	2.12583e+06	216091	541112
CEIP2_MOUSE	27	27	1231.77	0.775569	0.360626	1.08943	0.102928	1	1	Media	KCl	153704	Cell surface hyaluronidase OS=Mus musculus OX=10090 GN=Cemip2 PE=1 SV=1	1.58058e+06	1.30912e+06	1.59194e+06	1.53189e+06	1.76847e+06	1.04034e+06	1.30102e+06	1.4925e+06	1.62052e+06	1.03115e+06	1.68601e+06	1.32979e+06
CP1A1_MOUSE	1	1	28.69	0.776653	0.360916	20.9868	0.102686	3	1	Media	KCl	59192	Cytochrome P450 1A1 OS=Mus musculus OX=10090 GN=Cyp1a1 PE=1 SV=2	9388.55	1058.62	179.498	3242.62	2738.59	1061.75	431.401	363.263	28769	707.747	1702.91	3859.12
KIRR1_MOUSE	4	4	193.72	0.777645	0.361176	1.53912	0.102464	2	1	Media	KCl	87122	Kin of IRRE-like protein 1 OS=Mus musculus OX=10090 GN=Kirrel1 PE=1 SV=1	68874.7	14503.1	55442.3	114595	12069.1	65211.8	55480.4	71481.7	111420	118499	42453.3	31149.9
SNX1_MOUSE	21	20	1229.53	0.784689	0.363494	1.73786	0.100895	2;3;4;5	4	Media	KCl	58916	Sorting nexin-1 OS=Mus musculus OX=10090 GN=Snx1 PE=1 SV=1	372788	2.49053e+06	2.06738e+06	2.06382e+06	948606	1.01059e+06	1.91342e+06	1.50452e+06	2.25043e+06	2.2733e+06	2.12035e+06	2.18025e+06
CAST1_MOUSE	1	1	42.17	0.788783	0.364734	3.43702	0.0999886	4	1	Media	KCl	36552	Cytosolic arginine sensor for mTORC1 subunit 1 OS=Mus musculus OX=10090 GN=Castor1 PE=2 SV=1	10569.3	45962	79388.1	3953.53	8434.41	2514.52	45478.7	3214.37	81780	23296.8	45693.8	521.315
KNTC1_MOUSE	18	17	749.32	0.793609	0.366187	1.92098	0.0989245	1	1	Media	KCl	250198	Kinetochore-associated protein 1 OS=Mus musculus OX=10090 GN=Kntc1 PE=1 SV=2	285621	294698	415707	439652	218325	136625	392368	314506	315892	167482	309417	459315
TANC1_MOUSE	37	37	1836.59	0.796907	0.366933	1.29418	0.0981999	1	1	Media	KCl	200679	Protein TANC1 OS=Mus musculus OX=10090 GN=Tanc1 PE=1 SV=2	1.89237e+06	1.39845e+06	1.90784e+06	2.04581e+06	1.74839e+06	1.206e+06	1.76759e+06	1.90329e+06	2.24258e+06	1.70424e+06	1.38513e+06	1.96829e+06
MYPC2_MOUSE	1	1	25.06	0.801031	0.368208	14.179	0.0972969	4	1	Media	KCl	127273	Myosin-binding protein C, fast-type OS=Mus musculus OX=10090 GN=Mybpc2 PE=1 SV=1	40070.3	599.977	566.648	27638.7	22351.3	14133.7	381.228	20704.9	1861.54	17180.6	39181.2	29440.8
ARP2_MOUSE	24	24	1655.03	0.802408	0.368334	1.13259	0.0969961	4	1	Media	KCl	44732	Actin-related protein 2 OS=Mus musculus OX=10090 GN=Actr2 PE=1 SV=1	1.96361e+07	1.60235e+07	1.67812e+07	1.5579e+07	1.7953e+07	1.61538e+07	1.68338e+07	1.57128e+07	1.5572e+07	2.91892e+07	1.18942e+07	1.28037e+07
GALD1_MOUSE	4	4	350.04	0.802936	0.368385	1.41757	0.096881	5	1	Media	KCl	23263	Glutamine amidotransferase-like class 1 domain-containing protein 1 OS=Mus musculus OX=10090 GN=Gatd1 PE=1 SV=1	461299	686971	1.54865e+06	766305	699243	684355	480898	721469	807768	1.20593e+06	710775	379632
PPIL4_MOUSE	5	5	204.16	0.804364	0.368727	5.55185	0.0965696	2;3	2	Media	KCl	57195	Peptidyl-prolyl cis-trans isomerase-like 4 OS=Mus musculus OX=10090 GN=Ppil4 PE=1 SV=2	80573.9	770525	144131	27756.9	42995.8	105144	114360	68376.8	138074	161092	179824	250263
R51A1_MOUSE	1	1	25.77	0.806043	0.369208	8.38894	0.0962038	2	1	Media	KCl	36206	RAD51-associated protein 1 OS=Mus musculus OX=10090 GN=Rad51ap1 PE=1 SV=2	472.084	70.7714	0	7362.25	44.3129	91.9242	1072.97	70.1955	179.445	103.579	2113.13	1781.75
COMD9_MOUSE	5	5	255.71	0.806281	0.369208	1.36417	0.0961521	5	1	Media	KCl	21836	COMM domain-containing protein 9 OS=Mus musculus OX=10090 GN=Commd9 PE=1 SV=3	159070	383399	284450	404721	49472.1	382309	315294	420003	367845	456060	377568	115715
DEN5B_MOUSE	6	5	238.7	0.809881	0.370257	1.38809	0.09537	1	1	Media	KCl	144537	DENN domain-containing protein 5B OS=Mus musculus OX=10090 GN=Dennd5b PE=1 SV=2	118800	45643.8	93749	84032.5	75644.1	22130.7	99141.5	114520	108889	35596.9	97005.8	118049
LTBP3_MOUSE	1	1	28.45	0.81386	0.371177	1.37646	0.0945081	1	1	Media	KCl	134274	Latent-transforming growth factor beta-binding protein 3 OS=Mus musculus OX=10090 GN=Ltbp3 PE=1 SV=4	50118.7	20899	31446.2	32898.1	56201.1	20709.8	10686.2	26843.6	50949.6	45326.9	42307.4	18407.8
PTPS_MOUSE	2	2	73.77	0.816427	0.371928	2.02071	0.0939535	5	1	Media	KCl	16178	6-pyruvoyl tetrahydrobiopterin synthase OS=Mus musculus OX=10090 GN=Pts PE=1 SV=2	15371.4	181308	40873.8	152579	42464.3	110989	96033.5	81965.6	172895	5436.37	123448	49253.1
RM02_MOUSE	6	6	401.75	0.822467	0.373658	1.40088	0.0926527	4;5	2	Media	KCl	33320	39S ribosomal protein L2, mitochondrial OS=Mus musculus OX=10090 GN=Mrpl2 PE=1 SV=1	888691	793036	647918	1.58653e+06	625748	877907	482747	1.18851e+06	817131	644528	1.20952e+06	897017
TSPO_MOUSE	2	2	190.63	0.823532	0.373824	1.365	0.092424	5	1	Media	KCl	18829	Translocator protein OS=Mus musculus OX=10090 GN=Tspo PE=1 SV=1	1.32832e+06	1.83141e+06	487548	1.07057e+06	727344	1.9e+06	673834	1.14173e+06	2.08456e+06	570349	1.56529e+06	1.14458e+06
LPP_MOUSE	16	16	1093.92	0.831916	0.37572	1.28884	0.0906285	1;2;3	3	Media	KCl	65848	Lipoma-preferred partner homolog OS=Mus musculus OX=10090 GN=Lpp PE=1 SV=1	4.31006e+06	2.23325e+06	5.16854e+06	3.72713e+06	3.99095e+06	2.70077e+06	4.62577e+06	4.11769e+06	4.03934e+06	2.97298e+06	5.3581e+06	3.28687e+06
CUED2_MOUSE	2	2	116.15	0.832059	0.375724	1.56725	0.0905979	4	1	Media	KCl	31832	CUE domain-containing protein 2 OS=Mus musculus OX=10090 GN=Cuedc2 PE=1 SV=1	34696	68451.1	62475.4	94130.1	89979.7	39031.9	67889.6	62430.4	65197.1	51946.3	65159.5	94382.9
SZT2_MOUSE	2	2	74.92	0.837417	0.376987	2.05931	0.0894553	1	1	Media	KCl	377389	KICSTOR complex protein SZT2 OS=Mus musculus OX=10090 GN=Szt2 PE=1 SV=1	12133.1	10512	14338.3	13975.1	10706.5	1804.11	7880.18	12383.6	11450.8	751.727	16479.8	16287.5
SYVN1_MOUSE	2	2	79.3	0.838335	0.377234	1.77749	0.0892601	1	1	Media	KCl	67252	E3 ubiquitin-protein ligase synoviolin OS=Mus musculus OX=10090 GN=Syvn1 PE=1 SV=3	50450.7	82939.5	2.03281e+06	1.51325e+06	1.10108e+06	32466.5	80040.1	1.48387e+06	1.26731e+06	96777.6	25257.1	1.34758e+06
FHDC1_MOUSE	1	1	38.36	0.83985	0.377676	2.51261	0.0889378	4	1	Media	KCl	125290	FH2 domain-containing protein 1 OS=Mus musculus OX=10090 GN=Fhdc1 PE=1 SV=3	36973.3	2121.95	18744.8	2176.99	8079.54	13712.1	5872.35	64.4094	26848.2	996.425	11415.5	1816.17
RLP24_MOUSE	2	2	58.58	0.842535	0.378703	4.80138	0.0883672	5	1	Media	KCl	19598	Probable ribosome biogenesis protein RLP24 OS=Mus musculus OX=10090 GN=Rsl24d1 PE=2 SV=1	68827.8	45314	4446.27	56930.6	14669.3	33819.8	3805.17	42034.6	16076	145459	44363.7	3305.02
ASTRB_MOUSE	3	3	136.47	0.844697	0.379314	1.24212	0.0879083	2	1	Media	KCl	85301	Protein Aster-B OS=Mus musculus OX=10090 GN=Gramd1b PE=1 SV=2	140422	120676	103707	97391	128583	143180	103664	63132	163440	127235	135004	89506.1
ITK_MOUSE	1	1	35.72	0.845146	0.379455	1.44489	0.0878131	1	1	Media	KCl	72245	Tyrosine-protein kinase ITK/TSK OS=Mus musculus OX=10090 GN=Itk PE=1 SV=1	233242	51042.1	142311	123087	179866	78523.3	120567	130915	298968	107993	70876.5	176356
KIT_MOUSE	1	1	28.52	0.847863	0.380223	1.53521	0.0872372	5	1	Media	KCl	109273	Mast/stem cell growth factor receptor Kit OS=Mus musculus OX=10090 GN=Kit PE=1 SV=3	12206.6	15753.3	0	17364.3	514.297	16151.9	81.9876	21322.6	19356.2	911.252	15138	4525.69
I20L2_MOUSE	3	3	137.72	0.849031	0.380355	9.41225	0.0869896	2;4	2	Media	KCl	40994	Interferon-stimulated 20 kDa exonuclease-like 2 OS=Mus musculus OX=10090 GN=Isg20l2 PE=1 SV=2	3303.57	201942	2058.43	35169.8	4668.66	7658.3	15867.2	4656.62	30070	15581.2	6857.27	36718.9
GLP3L_MOUSE	4	3	157.98	0.853754	0.381686	1.44271	0.0859906	4	1	Media	KCl	32885	Golgi phosphoprotein 3-like OS=Mus musculus OX=10090 GN=Golph3l PE=1 SV=1	15230.5	16751	35840.6	42091	7904.9	5020.69	18190.6	76505.5	21566.4	98597.9	16018.4	14431.9
ASPP2_MOUSE	5	4	171.14	0.857536	0.38223	1.39755	0.0851917	1	1	Media	KCl	125223	Apoptosis-stimulating of p53 protein 2 OS=Mus musculus OX=10090 GN=Tp53bp2 PE=1 SV=3	127808	24245	42765.5	63966.2	58867.1	25132.4	66508.8	94774.2	80432.3	49417.4	70915.2	87087.1
CCZ1_MOUSE	4	4	197.56	0.866673	0.384529	16.5527	0.0832651	3	1	Media	KCl	55469	Vacuolar fusion protein CCZ1 homolog OS=Mus musculus OX=10090 GN=Ccz1 PE=1 SV=1	17620.4	28974	56501.1	29871	52025.2	15285.4	23227.5	33039.2	89466.8	37742.5	56020.3	62925.4
CPT2_MOUSE	14	14	746.63	0.86851	0.384736	3.32657	0.0828782	3	1	Media	KCl	73934	Carnitine O-palmitoyltransferase 2, mitochondrial OS=Mus musculus OX=10090 GN=Cpt2 PE=1 SV=2	1.10443e+06	653492	871642	1.14933e+06	936927	818135	725332	688510	986638	730449	1.49492e+06	1.34968e+06
RFA1_MOUSE	12	12	554.37	0.873064	0.385991	1.22721	0.0819193	3	1	Media	KCl	68994	Replication protein A 70 kDa DNA-binding subunit OS=Mus musculus OX=10090 GN=Rpa1 PE=1 SV=1	804188	800880	654983	684278	667190	684505	642686	524127	1.05633e+06	440391	536993	599677
TROAP_MOUSE	1	1	30.33	0.874968	0.386652	2.03788	0.0815186	1	1	Media	KCl	71915	Tastin OS=Mus musculus OX=10090 GN=Troap PE=2 SV=1	6014.07	4958.76	952.047	3372.41	6094.69	2287.31	3781.93	856.926	16174.3	444.906	910.442	1068.41
HTF4_MOUSE	2	1	103.08	0.881258	0.387918	1.26003	0.0801946	2	1	Media	KCl	75765	Transcription factor 12 OS=Mus musculus OX=10090 GN=Tcf12 PE=1 SV=2	2216.55	310.709	14001.2	13460.9	10438.5	5474.17	3095.96	6604.63	157.311	13563.7	6199.64	11347.2
TF3C2_MOUSE	7	7	244.89	0.883704	0.388513	1.7851	0.0796795	2	1	Media	KCl	100211	General transcription factor 3C polypeptide 2 OS=Mus musculus OX=10090 GN=Gtf3c2 PE=2 SV=2	75358.5	22665.9	42523.4	8048.41	42668.4	28621.7	7659.01	9819.66	86044.7	16034.8	41652.2	10580.6
TIM21_MOUSE	4	4	122.52	0.884991	0.388954	1.13543	0.0794085	5	1	Media	KCl	27894	Mitochondrial import inner membrane translocase subunit Tim21 OS=Mus musculus OX=10090 GN=Timm21 PE=1 SV=2	2467.78	48284.8	58698.7	71540.8	57150.3	42380.9	22259	52118.6	85584.2	32430.4	53782.3	10594.8
CAD15_MOUSE	2	2	75.59	0.88666	0.389327	14.6249	0.0790568	2	1	Media	KCl	85592	Cadherin-15 OS=Mus musculus OX=10090 GN=Cdh15 PE=1 SV=3	14.3871	274.523	1134.14	2029.46	1419.92	523.459	79.8355	0	0	904.359	70.2324	1459.82
DNJB2_MOUSE	5	4	186.58	0.892622	0.390682	1.46972	0.0777999	4;5	2	Media	KCl	35572	DnaJ homolog subfamily B member 2 OS=Mus musculus OX=10090 GN=Dnajb2 PE=1 SV=3	8380.23	18233.1	32756.4	62064.6	12679.7	7054.4	40929.1	22508.9	15658.5	38009.9	4429.59	37657
RECK_MOUSE	1	1	44.17	0.894206	0.391064	10.0699	0.0774653	2	1	Media	KCl	106011	Reversion-inducing cysteine-rich protein with Kazal motifs OS=Mus musculus OX=10090 GN=Reck PE=1 SV=2	207.161	4819.43	96.4897	51.3663	0	1185.06	364.327	175.803	60.1224	154.514	0	2946.11
MIME_MOUSE	1	1	43.65	0.894564	0.39116	8.89764	0.0773898	4	1	Media	KCl	33991	Mimecan OS=Mus musculus OX=10090 GN=Ogn PE=1 SV=1	3303.58	3343.07	1603.75	1073.37	642.458	2041.3	759.283	2013.57	3441.39	470.026	2033.62	1269.28
STK4_MOUSE	3	1	161.31	0.894718	0.391164	15.7054	0.0773572	3	1	Media	KCl	55506	Serine/threonine-protein kinase 4 OS=Mus musculus OX=10090 GN=Stk4 PE=1 SV=1	149300	874.411	68114.4	662.783	382.75	5943.11	20528.8	4254.82	10664.3	37694.3	15239.6	225.588
PALM_MOUSE;PALM2_MOUSE	12	12	657.47	0.904178	0.393783	1.29899	0.0753547	2;3;4	3	Media	KCl	41589	Paralemmin-1 OS=Mus musculus OX=10090 GN=Palm PE=1 SV=1	328345	351684	345738	445515	311371	341855	458641	279643	219644	427919	445209	546351
KDM1A_MOUSE	10	9	444.97	0.905171	0.394021	1.25372	0.075144	2	1	Media	KCl	92793	Lysine-specific histone demethylase 1A OS=Mus musculus OX=10090 GN=Kdm1a PE=1 SV=2	960052	607545	618874	478523	547228	573468	549217	538231	838418	673661	646163	478538
NU5M_MOUSE	3	3	136.94	0.915111	0.396713	3.21553	0.0730245	2;4	2	Media	KCl	68429	NADH-ubiquinone oxidoreductase chain 5 OS=Mus musculus OX=10090 GN=Mtnd5 PE=1 SV=3	9363.64	25159.9	25578.4	109788	3689.75	13196.1	15238.5	81367.2	4650.27	56782.5	44179.9	92450
RFA2_MOUSE	4	4	129.72	0.918284	0.397663	1.40763	0.0723435	4	1	Media	KCl	29700	Replication protein A 32 kDa subunit OS=Mus musculus OX=10090 GN=Rpa2 PE=1 SV=1	101944	57787.7	60082.9	39249.3	24921.8	81546.8	63766.6	44552.8	46899.7	70944.3	66443	49988.6
C10_MOUSE	3	3	136.88	0.921286	0.398416	1.28968	0.0716972	5	1	Media	KCl	13186	Protein C10 OS=Mus musculus OX=10090 GN=Grcc10 PE=1 SV=1	38863.6	243573	217060	334240	118676	239924	127611	169526	80639.5	150096	211822	309530
TGM5_MOUSE	1	1	48.73	0.927076	0.399636	55.6321	0.070443	5	1	Media	KCl	80963	Protein-glutamine gamma-glutamyltransferase 5 OS=Mus musculus OX=10090 GN=Tgm5 PE=2 SV=3	0	0	137.55	75.2033	0	0	0	53.938	332.159	0	0	0
G6PE_MOUSE	5	5	347.93	0.935198	0.401833	1.53831	0.0686638	2	1	Media	KCl	88872	GDH/6PGL endoplasmic bifunctional protein OS=Mus musculus OX=10090 GN=H6pd PE=1 SV=2	132491	133836	128098	171489	132219	235616	58382.3	80799.8	206070	118736	106738	132397
QCR7_MOUSE	4	4	135.05	0.935659	0.401887	1.32986	0.0685619	5	1	Media	KCl	13519	Cytochrome b-c1 complex subunit 7 OS=Mus musculus OX=10090 GN=Uqcrb PE=1 SV=3	31062.8	127286	61261.6	240431	34110.7	131312	60845.1	145000	32446.6	119131	160131	88243.3
PZRN3_MOUSE	1	1	27.12	0.938623	0.402713	3.96378	0.067905	1	1	Media	KCl	119326	E3 ubiquitin-protein ligase PDZRN3 OS=Mus musculus OX=10090 GN=Pdzrn3 PE=1 SV=3	88259.5	9966.82	5967.83	1245.37	23607.9	10885	1216.77	1398.11	22189.4	20486.4	10426.1	1133.5
GOLI4_MOUSE	24	23	1194.35	0.942306	0.403556	1.14357	0.0670822	1;2	2	Media	KCl	76739	Golgi integral membrane protein 4 OS=Mus musculus OX=10090 GN=Golim4 PE=1 SV=1	850299	823926	710027	1.44485e+06	1.21587e+06	438492	830016	1.09101e+06	839421	908671	894662	1.09693e+06
INHBB_MOUSE	1	1	36.6	0.942448	0.403556	21.0243	0.0670501	4	1	Media	KCl	45182	Inhibin beta B chain OS=Mus musculus OX=10090 GN=Inhbb PE=2 SV=4	679.758	300.852	495.654	1948.14	751.365	777.027	476.498	208.071	544.697	507.339	739.661	1277.58
RHG23_MOUSE	4	3	202.91	0.942909	0.403573	1.47957	0.0669466	1	1	Media	KCl	161732	Rho GTPase-activating protein 23 OS=Mus musculus OX=10090 GN=Arhgap23 PE=1 SV=2	660701	431892	497900	514851	582259	129794	439082	549126	630524	155985	512345	470213
UBX2A_MOUSE	1	1	48.77	0.949348	0.405227	271.265	0.0654857	4	1	Media	KCl	29179	UBX domain-containing protein 2A OS=Mus musculus OX=10090 GN=Ubxn2a PE=1 SV=1	512.214	0	0	0	0	0	0	14.7732	0	1150.93	0	0
TACC1_MOUSE	7	5	290	0.953638	0.406103	1.33077	0.0644952	1;2;3;4	4	Media	KCl	83900	Transforming acidic coiled-coil-containing protein 1 OS=Mus musculus OX=10090 GN=Tacc1 PE=1 SV=1	17824.5	26736	53608.7	29757.7	54519	13087.2	31374.3	28003	56030.5	7974.33	19816.8	59083.1
CKAP5_MOUSE	76	75	4128.32	0.957368	0.406993	1.1383	0.0636207	1	1	Media	KCl	225492	Cytoskeleton-associated protein 5 OS=Mus musculus OX=10090 GN=Ckap5 PE=1 SV=1	1.60052e+07	9.3893e+06	1.47429e+07	1.43253e+07	1.44192e+07	7.91794e+06	1.27397e+07	1.40089e+07	1.73433e+07	1.12515e+07	9.20958e+06	1.59335e+07
PTCD2_MOUSE	1	1	47.38	0.962844	0.408262	21.2701	0.0623097	4	1	Media	KCl	43816	Pentatricopeptide repeat-containing protein 2, mitochondrial OS=Mus musculus OX=10090 GN=Ptcd2 PE=1 SV=1	346.408	747.842	679.726	15544.7	373.477	923.588	352.924	385.095	1407.34	442.712	20309	69.1105
GSK3B_MOUSE	7	6	434.85	0.965041	0.408782	1.16732	0.0617732	4	1	Media	KCl	46681	Glycogen synthase kinase-3 beta OS=Mus musculus OX=10090 GN=Gsk3b PE=1 SV=2	963503	1.14036e+06	1.44246e+06	845798	1.10218e+06	834910	1.19724e+06	897824	1.40891e+06	471291	1.15293e+06	1.03186e+06
ERBIN_MOUSE	16	15	663.71	0.96873	0.409965	1.36644	0.0608561	1;2	2	Media	KCl	157150	Erbin OS=Mus musculus OX=10090 GN=Erbin PE=1 SV=3	270257	152216	165246	202066	286719	152610	114640	142772	390528	120299	112728	232331
DAPK3_MOUSE	5	3	230.72	0.969745	0.410161	2.99967	0.0605999	3;4	2	Media	KCl	51390	Death-associated protein kinase 3 OS=Mus musculus OX=10090 GN=Dapk3 PE=1 SV=1	3891.23	37493.6	7358.3	56179.5	6617.18	1123.44	36786.1	42192.3	1771.78	64189.8	44764.1	22495
FBX38_MOUSE	4	4	159.35	0.981371	0.412981	1.19073	0.0574953	1	1	Media	KCl	133842	F-box only protein 38 OS=Mus musculus OX=10090 GN=Fbxo38 PE=1 SV=1	37848.2	22617.1	45768.3	29929.7	30419.7	9378.69	43457.5	47015.2	36931.1	31211.5	10102.7	56978.1
IBP7_MOUSE	2	2	93.7	0.983012	0.413057	6.69131	0.057023	4	1	Media	KCl	28951	Insulin-like growth factor-binding protein 7 OS=Mus musculus OX=10090 GN=Igfbp7 PE=1 SV=3	5087.4	1496.16	3621.71	2486.19	1356.49	3581.29	3542.33	2721.02	5319.7	90.0144	12356.4	1748.33
TTC33_MOUSE	2	2	122.1	0.985461	0.413492	1.38354	0.0562956	4	1	Media	KCl	29353	Tetratricopeptide repeat protein 33 OS=Mus musculus OX=10090 GN=Ttc33 PE=1 SV=1	44571	60473.6	51161.7	73672.4	62520.4	68272.9	52551.8	31951.4	74679.5	33382.2	71079.9	36524.8
COMD8_MOUSE	4	4	192.6	0.988212	0.414259	1.2322	0.0554381	5	1	Media	KCl	20839	COMM domain-containing protein 8 OS=Mus musculus OX=10090 GN=Commd8 PE=1 SV=1	40660.7	63972.1	266637	82008	57203.4	127965	111651	83304.4	68009.4	31845.3	120802	212075
LACTB_MOUSE	2	2	109.84	0.988902	0.414364	1.35885	0.0552146	3	1	Media	KCl	60667	Serine beta-lactamase-like protein LACTB, mitochondrial OS=Mus musculus OX=10090 GN=Lactb PE=1 SV=1	5426.59	23444	18373.2	31151.6	10174.2	6196.15	28236.9	19290.3	2369.02	24661.3	32107.8	15902.9
MD1L1_MOUSE	8	7	332.29	0.994908	0.416259	1.11885	0.0530502	2	1	Media	KCl	83490	Mitotic spindle assembly checkpoint protein MAD1 OS=Mus musculus OX=10090 GN=Mad1l1 PE=1 SV=1	64370.4	111606	84926	17369.6	56417.1	73883.8	80688.8	41022.7	137129	62904.6	24222.9	41474.7
OSGEP_MOUSE	15	15	735.71	0.998319	0.417501	1.09884	0.0514383	4	1	Media	KCl	36277	Probable tRNA N6-adenosine threonylcarbamoyltransferase OS=Mus musculus OX=10090 GN=Osgep PE=1 SV=2	833770	1.05915e+06	1.32165e+06	1.23056e+06	1.09528e+06	1.0422e+06	1.23774e+06	971268	1.01683e+06	1.20881e+06	1.14537e+06	1.09933e+06
AP2S1_MOUSE	4	4	273.42	0.998452	0.417501	1.20377	0.0513606	5	1	Media	KCl	17007	AP-2 complex subunit sigma OS=Mus musculus OX=10090 GN=Ap2s1 PE=1 SV=1	440366	643677	781250	228907	555990	698534	373092	307629	345182	286389	585651	740621
TENS3_MOUSE	12	10	537.86	0.00043988	0.00180758	2.48543	0.996619	1;2;3;4	4	pH	KCl	155491	Tensin-3 OS=Mus musculus OX=10090 GN=Tns3 PE=1 SV=1	341083	328858	393884	450223	333380	382662	392897	337625	746859	718179	1.14552e+06	984772
ACKR3_MOUSE	2	2	90.99	0.000847556	0.00293358	27.1324	0.990686	1;5	2	pH	KCl	41608	Atypical chemokine receptor 3 OS=Mus musculus OX=10090 GN=Ackr3 PE=1 SV=2	10323.7	4574.71	7662.78	13246	648.602	1236.11	640.451	1549.54	13797.4	4013.73	27566.3	65179.2
TRI25_MOUSE	15	14	819.14	0.00296483	0.00760351	2.31321	0.955825	3	1	pH	KCl	71680	E3 ubiquitin/ISG15 ligase TRIM25 OS=Mus musculus OX=10090 GN=Trim25 PE=1 SV=2	496475	658368	461143	1.02191e+06	549267	601830	610610	693575	1.22879e+06	1.48582e+06	1.75543e+06	1.20955e+06
MA7D1_MOUSE	32	31	1486.98	0.00328468	0.00827389	1.49797	0.950792	1;2;3	3	pH	KCl	93220	MAP7 domain-containing protein 1 OS=Mus musculus OX=10090 GN=Map7d1 PE=1 SV=1	2.82581e+06	2.10628e+06	2.44078e+06	2.31298e+06	1.66373e+06	1.92309e+06	1.53319e+06	2.17156e+06	2.49012e+06	2.29728e+06	3.29581e+06	2.83932e+06
OTUL_MOUSE	7	7	398.88	0.0037284	0.00911583	1.90843	0.943974	4	1	pH	KCl	40294	Ubiquitin thioesterase otulin OS=Mus musculus OX=10090 GN=Otulin PE=1 SV=1	122905	160799	184032	212221	92917.9	91683.2	126724	114254	132214	260988	229744	189243
MCCB_MOUSE	6	6	185.82	0.0043094	0.0101846	10.4423	0.935336	3	1	pH	KCl	61340	Methylcrotonoyl-CoA carboxylase beta chain, mitochondrial OS=Mus musculus OX=10090 GN=Mccc2 PE=1 SV=1	16232.2	23713.4	33907	7620.5	4194.66	4563.23	3898.68	3889.53	86180.7	53070.8	25962.2	7565.04
ZWILC_MOUSE	3	2	138.44	0.00452916	0.0105978	14.9394	0.932153	3	1	pH	KCl	66797	Protein zwilch homolog OS=Mus musculus OX=10090 GN=Zwilch PE=1 SV=1	3206.82	5870.7	2548.88	250.636	2600.82	687.602	1631.47	4659.69	47026.8	14439.9	13398.4	68248.2
TBCEL_MOUSE	7	7	287.94	0.00568307	0.0125706	2.73378	0.916149	4	1	pH	KCl	48001	Tubulin-specific chaperone cofactor E-like protein OS=Mus musculus OX=10090 GN=Tbcel PE=1 SV=1	159072	204319	214755	291412	97289.8	164127	180092	82518.3	291337	615302	206077	319861
CNO10_MOUSE	7	7	276.22	0.00987564	0.0188707	3.31075	0.866275	2	1	pH	KCl	81766	CCR4-NOT transcription complex subunit 10 OS=Mus musculus OX=10090 GN=Cnot10 PE=1 SV=1	99337	225515	141989	156960	118412	144562	53875.6	87268.4	427919	177034	446594	286388
SHC1_MOUSE;SHC2_MOUSE;SHC3_MOUSE	6	6	242.17	0.0113845	0.0209849	3.62128	0.850798	3	1	pH	KCl	62568	SHC-transforming protein 1 OS=Mus musculus OX=10090 GN=Shc1 PE=1 SV=3	121378	55991.7	56799.1	70599.7	27380.6	51502.1	70179	79522.1	412687	161987	156304	96789
SYEM_MOUSE	5	5	226.44	0.0132031	0.0234515	6.15824	0.833489	3	1	pH	KCl	58290	Probable glutamate--tRNA ligase, mitochondrial OS=Mus musculus OX=10090 GN=Ears2 PE=1 SV=1	6177.34	24922.3	6205.65	16007.9	2333.63	5625.68	4180.88	13254.8	48131.6	11267	64502.6	32487.5
RAB12_MOUSE	15	14	701.35	0.0136557	0.0240578	1.3281	0.829384	5	1	pH	KCl	27311	Ras-related protein Rab-12 OS=Mus musculus OX=10090 GN=Rab12 PE=1 SV=3	1.6369e+06	2.06861e+06	1.84159e+06	1.74979e+06	1.72336e+06	1.99138e+06	1.47511e+06	1.64637e+06	2.64764e+06	2.37319e+06	1.93729e+06	2.12103e+06
NED4L_MOUSE	19	13	886.53	0.0141499	0.0246565	1.77035	0.824987	1;2;3;4	4	pH	KCl	115347	E3 ubiquitin-protein ligase NEDD4-like OS=Mus musculus OX=10090 GN=Nedd4l PE=1 SV=2	331811	195271	208093	287021	229272	200338	204588	243904	537433	275138	311933	430047
ODR4_MOUSE	3	3	173.42	0.0157939	0.0266864	4.53583	0.810957	3	1	pH	KCl	49966	Protein odr-4 homolog OS=Mus musculus OX=10090 GN=Odr4 PE=1 SV=2	69959.6	45972.8	19966.1	23235	13725.5	42502.5	24504.8	25504.2	43158.1	147892	90135.2	200687
PAK1_MOUSE	10	4	495.12	0.0169255	0.0281614	12.5077	0.801788	3	1	pH	KCl	60699	Serine/threonine-protein kinase PAK 1 OS=Mus musculus OX=10090 GN=Pak1 PE=1 SV=1	3527.75	56212.2	2305.3	1626.04	15428.2	624.199	3115.84	5775.4	49243.6	23622.4	91498.4	147623
AFG1L_MOUSE	2	2	78.67	0.0203744	0.0323351	5.42995	0.775954	3	1	pH	KCl	54279	AFG1-like ATPase OS=Mus musculus OX=10090 GN=Afg1l PE=1 SV=1	2183.8	1634.08	12212	10592.3	1637.79	11946.3	4640.92	2399.97	16191.3	58873.3	21197.3	15730.8
USF1_MOUSE	3	1	85.55	0.0208642	0.0327815	Infinity	0.772515	1;4	2	pH	KCl	33550	Upstream stimulatory factor 1 OS=Mus musculus OX=10090 GN=Usf1 PE=1 SV=1	10.7816	0	0	1034.34	0	0	0	0	52.1908	54.2795	3485.83	10329.4
PEX6_MOUSE	10	9	442.27	0.0211396	0.0329946	1.7739	0.770604	2;4	2	pH	KCl	104483	Peroxisome assembly factor 2 OS=Mus musculus OX=10090 GN=Pex6 PE=1 SV=1	285812	268889	165108	429075	273178	187525	230666	330759	465122	433873	447362	466800
MYH9_MOUSE;MYH7B_MOUSE	270	225	21599.2	0.0225114	0.0345078	1.4338	0.761318	1;2;3;4;5	5	pH	KCl	226232	Myosin-9 OS=Mus musculus OX=10090 GN=Myh9 PE=1 SV=4	3.32126e+08	2.8325e+08	2.51192e+08	2.49605e+08	3.15355e+08	2.27605e+08	2.57583e+08	2.61647e+08	3.96497e+08	3.00032e+08	4.22181e+08	4.04252e+08
HAT1_MOUSE	7	7	433.12	0.0235797	0.0356818	1.78735	0.754342	4	1	pH	KCl	49247	Histone acetyltransferase type B catalytic subunit OS=Mus musculus OX=10090 GN=Hat1 PE=1 SV=1	265948	282098	250388	435533	148775	174374	231624	170017	379736	378900	209496	327325
UGDH_MOUSE	14	14	796.03	0.0294998	0.0423111	3.19432	0.719149	3	1	pH	KCl	54797	UDP-glucose 6-dehydrogenase OS=Mus musculus OX=10090 GN=Ugdh PE=1 SV=1	495935	1.01331e+06	682099	1.21919e+06	388914	786020	388716	566518	1.67765e+06	1.11168e+06	1.82865e+06	2.18647e+06
TARA_MOUSE	24	22	1343.01	0.0306906	0.0434468	2.54492	0.712684	3	1	pH	KCl	223232	TRIO and F-actin-binding protein OS=Mus musculus OX=10090 GN=Triobp PE=1 SV=3	370440	746419	744689	965087	367959	512781	864222	744008	1.47458e+06	1.86988e+06	1.58103e+06	1.40874e+06
AP4E1_MOUSE	3	2	101.34	0.0367014	0.0496236	8.49161	0.682594	1	1	pH	KCl	124766	AP-4 complex subunit epsilon-1 OS=Mus musculus OX=10090 GN=Ap4e1 PE=1 SV=3	13366.2	136694	6918.18	14937.5	22229.5	11636.4	32103.9	8811.4	38006.7	259166	162770	175071
UACA_MOUSE	29	29	1222.27	0.0398077	0.0527456	2.06244	0.668477	1;2	2	pH	KCl	160714	Uveal autoantigen with coiled-coil domains and ankyrin repeats OS=Mus musculus OX=10090 GN=Uaca PE=1 SV=2	639672	851941	879930	730315	851278	561722	859923	622740	910087	1.35886e+06	2.28225e+06	1.42093e+06
DNMT1_MOUSE	33	33	1596.84	0.0400249	0.0529293	1.33614	0.667522	1	1	pH	KCl	183074	DNA (cytosine-5)-methyltransferase 1 OS=Mus musculus OX=10090 GN=Dnmt1 PE=1 SV=5	2.02736e+06	1.95583e+06	1.56996e+06	1.64781e+06	1.50523e+06	1.26945e+06	1.53843e+06	1.28643e+06	2.11918e+06	1.56506e+06	2.13841e+06	1.65911e+06
ANGE2_MOUSE	5	5	199.91	0.0406084	0.053427	3.35021	0.664976	3	1	pH	KCl	62373	Protein angel homolog 2 OS=Mus musculus OX=10090 GN=Angel2 PE=1 SV=1	9507.02	6111.71	12907.5	14136.1	6449.58	6745.74	7119.91	8175.07	15682.2	18591.7	38067.3	23107.3
GALT4_MOUSE	3	3	87.82	0.0413729	0.0542055	8.19281	0.661683	3	1	pH	KCl	66513	Polypeptide N-acetylgalactosaminyltransferase 4 OS=Mus musculus OX=10090 GN=Galnt4 PE=1 SV=1	162.954	312	2060.39	18647.8	269.046	2560.21	6174.69	596.548	11538.8	14743.9	29132.9	23239.4
SREK1_MOUSE	5	5	248.9	0.0429763	0.0558925	3.11746	0.654928	2	1	pH	KCl	56730	Splicing regulatory glutamine/lysine-rich protein 1 OS=Mus musculus OX=10090 GN=Srek1 PE=2 SV=1	69966.3	17647.5	22333.6	28438.3	25174.2	25656.9	18704.1	21615.4	90216.2	34375	103645	55922.9
CP131_MOUSE	5	4	219.36	0.0431316	0.0560429	10.2077	0.654285	1;2	2	pH	KCl	120240	Centrosomal protein of 131 kDa OS=Mus musculus OX=10090 GN=Cep131 PE=1 SV=2	157695	87193.8	146740	73074.7	26722.6	22097	55632.5	96433.6	85475.4	1.61085e+06	251948	102302
GNPTA_MOUSE	4	4	149.44	0.0436551	0.056438	1.98383	0.652128	1	1	pH	KCl	140895	N-acetylglucosamine-1-phosphotransferase subunits alpha/beta OS=Mus musculus OX=10090 GN=Gnptab PE=2 SV=2	35444.2	71974.4	28335.9	42156.2	46891.7	43800.9	33079.2	50920.7	67878.9	72391.4	131308	74981.3
SOS1_MOUSE	25	18	1026.88	0.0467487	0.0594001	1.29598	0.639789	1	1	pH	KCl	150788	Son of sevenless homolog 1 OS=Mus musculus OX=10090 GN=Sos1 PE=1 SV=2	583990	485262	476130	479045	497273	473818	483049	515530	627327	545428	785905	593999
SNRK_MOUSE	17	17	1020.22	0.0480803	0.0606905	1.80651	0.634678	2;3	2	pH	KCl	81861	SNF-related serine/threonine-protein kinase OS=Mus musculus OX=10090 GN=Snrk PE=1 SV=1	496414	651560	811200	1.0018e+06	345974	629475	1.11043e+06	743359	1.41883e+06	1.15707e+06	1.54367e+06	991468
REPS1_MOUSE;REPS2_MOUSE	14	14	778.09	0.0499314	0.0622754	1.74136	0.627761	1;2	2	pH	KCl	86466	RalBP1-associated Eps domain-containing protein 1 OS=Mus musculus OX=10090 GN=Reps1 PE=1 SV=2	774159	457119	527431	619134	697769	470954	392794	601857	1.40094e+06	896188	771519	698563
KDM5C_MOUSE	3	3	128.1	0.05129	0.0635519	33.2649	0.622816	1	1	pH	KCl	175201	Lysine-specific demethylase 5C OS=Mus musculus OX=10090 GN=Kdm5c PE=1 SV=4	493.144	1145.11	420.795	141.4	1113.68	214.664	219.536	0.291486	20495.4	3862.52	26508.4	633.535
KS6B1_MOUSE	1	1	54.9	0.0545892	0.0666126	3.29527	0.611242	3	1	pH	KCl	59108	Ribosomal protein S6 kinase beta-1 OS=Mus musculus OX=10090 GN=Rps6kb1 PE=1 SV=2	43203.3	14914.8	2630.79	16393.8	13977.4	10443.8	17166.8	18580.3	65490.8	32324.8	46202.9	54252.1
FKB10_MOUSE	11	10	351.71	0.0607095	0.071476	2.04828	0.591237	2;3	2	pH	KCl	64656	Peptidyl-prolyl cis-trans isomerase FKBP10 OS=Mus musculus OX=10090 GN=Fkbp10 PE=1 SV=2	352490	134068	125090	107619	72951	120804	159746	73936.4	269748	163446	245585	196732
TIDC1_MOUSE	4	3	170.99	0.0616101	0.0723899	3.45463	0.588439	4;5	2	pH	KCl	31771	Complex I assembly factor TIMMDC1, mitochondrial OS=Mus musculus OX=10090 GN=Timmdc1 PE=1 SV=1	59195.6	54100.3	73779.2	35953.4	13830.8	67627.5	19317.1	16551.1	193915	88260.8	79588.6	43555.6
EPN2_MOUSE	8	7	362.63	0.0621377	0.0727581	2.92259	0.586816	2;3;4;5	4	pH	KCl	63433	Epsin-2 OS=Mus musculus OX=10090 GN=Epn2 PE=1 SV=1	66103.8	40932.6	19134.7	39842.2	50230	21823.8	32808.8	32794.2	175216	101836	67477.3	57784.1
SEM3F_MOUSE	4	3	136.48	0.065521	0.0754405	3.75678	0.576682	2	1	pH	KCl	88492	Semaphorin-3F OS=Mus musculus OX=10090 GN=Sema3f PE=2 SV=2	13794.6	3661.81	15276.8	1075.65	2417.55	12875.4	356.327	299.386	20010.4	20663.8	7584.35	11657.3
TXLNB_MOUSE	2	1	60.39	0.0665401	0.0763345	6.69178	0.573718	2	1	pH	KCl	77159	Beta-taxilin OS=Mus musculus OX=10090 GN=Txlnb PE=1 SV=2	16227.6	1475.34	1655.78	2615.92	430.827	3005.67	844.92	112.49	10687.4	1360.54	13064.3	4290.82
EXOC5_MOUSE	11	10	512.69	0.0720964	0.0809243	2.7826	0.558222	2;3	2	pH	KCl	81686	Exocyst complex component 5 OS=Mus musculus OX=10090 GN=Exoc5 PE=1 SV=2	47382.6	101936	73190.1	163879	69530	42708.9	69049.9	136543	215638	214989	182277	271494
GID4_MOUSE	1	1	45.38	0.0723066	0.0810983	8.00343	0.557656	5	1	pH	KCl	24847	Glucose-induced degradation protein 4 homolog OS=Mus musculus OX=10090 GN=Gid4 PE=1 SV=1	16681	7224.06	6276.92	3591.04	7993.17	7878.44	3669.38	4749.12	21170	93184.2	5863.44	74186.5
AT1B3_MOUSE	5	5	230.66	0.0730255	0.0816892	1.42789	0.555734	3;4	2	pH	KCl	31755	Sodium/potassium-transporting ATPase subunit beta-3 OS=Mus musculus OX=10090 GN=Atp1b3 PE=1 SV=1	851668	777117	860042	804212	525264	733396	1.01191e+06	892543	1.18888e+06	990007	1.17487e+06	1.16282e+06
RT31_MOUSE	9	7	385.38	0.0757361	0.0835333	1.80329	0.548632	1;4	2	pH	KCl	43854	28S ribosomal protein S31, mitochondrial OS=Mus musculus OX=10090 GN=Mrps31 PE=1 SV=1	102695	144101	166478	200111	92168.8	107802	116791	52498.6	155988	214269	126574	169052
MFGM_MOUSE	16	16	1249.35	0.076787	0.084233	1.72144	0.54594	2;3;4;5	4	pH	KCl	51208	Lactadherin OS=Mus musculus OX=10090 GN=Mfge8 PE=1 SV=3	4.09888e+06	4.32602e+06	4.24252e+06	7.44743e+06	3.9059e+06	3.75134e+06	5.37908e+06	4.81784e+06	8.98571e+06	7.40155e+06	7.9547e+06	6.39287e+06
KRT84_MOUSE	10	3	802.09	0.0768587	0.084279	94.6909	0.545757	1;2;3;4;5	5	pH	KCl	64943	Keratin, type II cuticular Hb4 OS=Mus musculus OX=10090 GN=Krt84 PE=2 SV=2	7883.43	3018.22	4139.85	28356.8	13470.7	15018.8	5433.93	4303.98	21852.2	38050.5	3.52918e+06	30713.3
PP2BA_MOUSE;PP2BC_MOUSE	16	9	979.93	0.0788729	0.0856912	1.48686	0.540692	3;4;5	3	pH	KCl	58606	Serine/threonine-protein phosphatase 2B catalytic subunit alpha isoform OS=Mus musculus OX=10090 GN=Ppp3ca PE=1 SV=1	1.29445e+06	1.01764e+06	1.074e+06	1.26049e+06	1.21678e+06	847030	1.04258e+06	1.44943e+06	2.0175e+06	1.23132e+06	1.55039e+06	1.97465e+06
IF172_MOUSE	12	11	492.75	0.081469	0.0877087	1.82009	0.534333	1;2	2	pH	KCl	197424	Intraflagellar transport protein 172 homolog OS=Mus musculus OX=10090 GN=Ift172 PE=1 SV=1	129638	137973	136794	154919	111418	79717.9	120409	100048	123791	325072	185498	114773
ACSF2_MOUSE	25	25	1690.86	0.0825703	0.0884858	1.56841	0.53169	3	1	pH	KCl	67907	Medium-chain acyl-CoA ligase ACSF2, mitochondrial OS=Mus musculus OX=10090 GN=Acsf2 PE=1 SV=1	3.26284e+06	4.57966e+06	3.57492e+06	4.97724e+06	4.04175e+06	2.79384e+06	4.21267e+06	4.02542e+06	6.36202e+06	5.77792e+06	6.7984e+06	4.70333e+06
TM199_MOUSE	4	3	178.78	0.0851458	0.0904584	14.6693	0.525633	5	1	pH	KCl	23084	Transmembrane protein 199 OS=Mus musculus OX=10090 GN=Tmem199 PE=1 SV=1	80218	8233.89	119846	8014.49	3307.27	9737.56	10485.9	5234.19	85248.3	162042	7634.93	167037
ERLEC_MOUSE	1	1	28.41	0.0857494	0.0907231	11.0895	0.524238	3	1	pH	KCl	54871	Endoplasmic reticulum lectin 1 OS=Mus musculus OX=10090 GN=Erlec1 PE=1 SV=1	4658	1566.05	7540.72	544.082	8717.76	498.147	1536.53	883.627	9732.29	97933.7	4432.16	16939.9
I2BP2_MOUSE	3	3	231.11	0.0909845	0.0943945	9.61614	0.5125	3	1	pH	KCl	59255	Interferon regulatory factor 2-binding protein 2 OS=Mus musculus OX=10090 GN=Irf2bp2 PE=1 SV=1	9214.04	42779.1	9013.83	79371.6	3015.68	5760.77	11512.7	5197.22	191935	18216.3	20903.5	14025.6
AT1A1_MOUSE;AT1A3_MOUSE;AT1A4_MOUSE;ATP4A_MOUSE	52	36	3576.98	0.0917572	0.0947966	1.29664	0.51082	1;2;3;4;5	5	pH	KCl	112910	Sodium/potassium-transporting ATPase subunit alpha-1 OS=Mus musculus OX=10090 GN=Atp1a1 PE=1 SV=1	1.30546e+07	9.85706e+06	1.13485e+07	1.1213e+07	1.31379e+07	9.9816e+06	9.69559e+06	1.06743e+07	1.67998e+07	1.26101e+07	1.50651e+07	1.1915e+07
MOD5_MOUSE	3	3	117.91	0.092486	0.0953235	8.29832	0.509248	3	1	pH	KCl	52404	tRNA dimethylallyltransferase OS=Mus musculus OX=10090 GN=Trit1 PE=2 SV=2	1734.52	1077.43	1130.85	4677.57	1833.18	3161.15	1939.38	1270.76	928.664	12204.1	38907.8	16042.8
GALK2_MOUSE	8	8	436.52	0.100562	0.101179	2.02605	0.492561	3;4	2	pH	KCl	50470	N-acetylgalactosamine kinase OS=Mus musculus OX=10090 GN=Galk2 PE=1 SV=1	931231	474445	753228	423269	663543	318679	836859	692457	815816	1.52641e+06	928729	1.81754e+06
KAT2A_MOUSE;KAT2B_MOUSE	2	1	100.11	0.100932	0.101443	207.591	0.491827	3;4	2	pH	KCl	93334	Histone acetyltransferase KAT2A OS=Mus musculus OX=10090 GN=Kat2a PE=1 SV=2	208.119	86500.9	377.99	3246.05	99.3115	242.738	22.8378	280.267	101.011	7630.24	6781.93	119415
TINAL_MOUSE	4	4	198.15	0.108977	0.107133	3.68446	0.476466	3;5	2	pH	KCl	52630	Tubulointerstitial nephritis antigen-like OS=Mus musculus OX=10090 GN=Tinagl1 PE=1 SV=1	20023.4	2824.79	8304.53	13386.2	14219.1	10260.9	4182.09	3634.36	34755	36855.1	27998.5	19386.8
S38AA_MOUSE	9	9	347.07	0.110088	0.107888	1.52833	0.47443	1	1	pH	KCl	117120	Putative sodium-coupled neutral amino acid transporter 10 OS=Mus musculus OX=10090 GN=Slc38a10 PE=1 SV=2	178235	145803	202988	174427	174557	133168	103893	210700	235518	274063	162248	279278
TBPL1_MOUSE	1	1	62.53	0.11188	0.109229	2.67694	0.471188	5	1	pH	KCl	20873	TATA box-binding protein-like 1 OS=Mus musculus OX=10090 GN=Tbpl1 PE=1 SV=1	16658.9	23054.1	16381.8	19999.2	958.6	25863	6935.47	12794.8	21191.1	26533.2	26318.6	50573.3
GANP_MOUSE	2	2	64.59	0.114081	0.110502	3.69523	0.467271	1	1	pH	KCl	217226	Germinal-center associated nuclear protein OS=Mus musculus OX=10090 GN=Mcm3ap PE=1 SV=2	4514.78	4810.88	3819.58	11137.9	5134.3	969.083	1402.31	5102.33	9981.7	11245.4	19752.7	5609.82
FBW1B_MOUSE;FBW1A_MOUSE	2	2	94.05	0.123045	0.116322	6.78701	0.452048	3	1	pH	KCl	62023	F-box/WD repeat-containing protein 11 OS=Mus musculus OX=10090 GN=Fbxw11 PE=1 SV=1	7849.67	1099.54	1264.08	14512.1	1352.75	1643.09	1220.33	1366.08	2668.52	4277.48	18715.7	12225
STAM2_MOUSE	9	8	486.37	0.126633	0.118123	1.78417	0.446256	2;3	2	pH	KCl	57419	Signal transducing adapter molecule 2 OS=Mus musculus OX=10090 GN=Stam2 PE=1 SV=1	286128	541328	640528	534653	744582	385610	495332	285117	1.09961e+06	590239	556048	1.16301e+06
KRR1_MOUSE	4	4	170.09	0.132707	0.122507	2.44441	0.436808	3;4	2	pH	KCl	43511	KRR1 small subunit processome component homolog OS=Mus musculus OX=10090 GN=Krr1 PE=2 SV=1	22332.2	22144.6	21125.4	10052.1	16974.4	13695.7	24516.4	12877	66012	39051.9	46941.6	14369.9
F102B_MOUSE	1	1	66.83	0.136138	0.124618	2.63655	0.431658	3	1	pH	KCl	36491	Protein FAM102B OS=Mus musculus OX=10090 GN=Fam102b PE=2 SV=2	8108.27	7646.16	4876.53	15320.5	7469.03	10940.5	8610.56	6448.63	5872.25	23648.6	24916.2	33804.7
LYAG_MOUSE	21	21	1120.05	0.140771	0.127336	1.54142	0.424905	2;3;5	3	pH	KCl	106180	Lysosomal alpha-glucosidase OS=Mus musculus OX=10090 GN=Gaa PE=1 SV=2	789454	981995	924137	1.13614e+06	788228	879143	884934	1.0062e+06	1.12301e+06	1.40744e+06	1.30245e+06	1.65225e+06
RELB_MOUSE	1	1	39.91	0.146697	0.131229	45.0004	0.416586	3	1	pH	KCl	60267	Transcription factor RelB OS=Mus musculus OX=10090 GN=Relb PE=1 SV=2	193.024	2748.24	221.454	191.153	0	0	0	196.447	182.771	207.134	8450.28	0
ADDG_MOUSE	15	13	873.33	0.15152	0.134202	1.50587	0.410061	2;4	2	pH	KCl	78728	Gamma-adducin OS=Mus musculus OX=10090 GN=Add3 PE=1 SV=2	894665	681659	699230	682148	508053	696049	850574	891068	1.50215e+06	1.13144e+06	623932	1.17839e+06
LRCH2_MOUSE	1	1	51.28	0.151537	0.134202	19.8058	0.410038	2	1	pH	KCl	84936	Leucine-rich repeat and calponin homology domain-containing protein 2 OS=Mus musculus OX=10090 GN=Lrch2 PE=2 SV=2	1206.89	0	1128.54	330.044	545.025	135.76	151.395	0	3405.51	4026.14	1530.44	7519.89
MTMR1_MOUSE	3	3	118.37	0.154044	0.135686	6.18884	0.406728	3	1	pH	KCl	75266	Myotubularin-related protein 1 OS=Mus musculus OX=10090 GN=Mtmr1 PE=1 SV=1	516.834	568.857	1117.72	5267.8	255.608	0	6138.15	664.336	1059.75	16855.1	10191.4	15575.2
JAG1_MOUSE	4	4	131.7	0.155882	0.136659	3.83441	0.404337	1;5	2	pH	KCl	134074	Protein jagged-1 OS=Mus musculus OX=10090 GN=Jag1 PE=1 SV=1	36119	7048.45	31011.4	33261	16233.4	14227.6	22356.7	21814	28325.4	142939	19553.8	95350.1
COCA1_MOUSE	1	1	56.8	0.158882	0.13854	5.4874	0.400495	1	1	pH	KCl	340004	Collagen alpha-1(XII) chain OS=Mus musculus OX=10090 GN=Col12a1 PE=2 SV=3	202386	24774.7	32265.1	40348.1	33524.4	80866.8	10422.6	44262.2	36832.1	112001	242762	536192
DOK1_MOUSE	4	4	190.46	0.159067	0.138658	2.3715	0.400261	3	1	pH	KCl	52419	Docking protein 1 OS=Mus musculus OX=10090 GN=Dok1 PE=1 SV=2	236793	49100.6	64762.7	82305.5	104114	102491	43515.5	44637.7	143115	112321	259829	183752
TAOK2_MOUSE	9	8	319.06	0.16364	0.141555	2.01554	0.394551	1;2	2	pH	KCl	139211	Serine/threonine-protein kinase TAO2 OS=Mus musculus OX=10090 GN=Taok2 PE=1 SV=3	114891	180372	117140	74868.3	85643.9	43083.2	84446.7	67409.3	83186.6	136087	171788	174464
RFIP4_MOUSE	1	1	26.32	0.168227	0.144245	872.945	0.388985	1	1	pH	KCl	71856	Rab11 family-interacting protein 4 OS=Mus musculus OX=10090 GN=Rab11fip4 PE=1 SV=1	67.2064	56.8045	282.415	9.66234	0	0	0	25.9094	56.4753	11610	10951	0
FBH1_MOUSE	1	1	41.23	0.1694	0.1449	118.467	0.387587	3	1	pH	KCl	118223	F-box DNA helicase 1 OS=Mus musculus OX=10090 GN=Fbh1 PE=1 SV=1	153.762	16.5207	17.6662	474.651	68.4263	2.67791	60.9503	422.34	16650.8	47646.2	1340.21	39.9566
TEN4_MOUSE	1	1	25.2	0.182416	0.151991	53.6703	0.372712	4	1	pH	KCl	308229	Teneurin-4 OS=Mus musculus OX=10090 GN=Tenm4 PE=1 SV=2	96.6726	327.32	258.654	1753.6	88.9842	0	145.147	0	426.189	29.217	12066.1	44.4069
SMAG1_MOUSE	1	1	72.94	0.183864	0.152648	20.6121	0.371126	2	1	pH	KCl	78310	Protein Smaug homolog 1 OS=Mus musculus OX=10090 GN=Samd4a PE=1 SV=2	1378.68	1465.1	291.038	6830.28	911.912	1982.61	190.808	2115.57	43225.8	26317.5	36393.2	1264.96
SYSM_MOUSE	7	6	289.95	0.188	0.154909	4.02826	0.366666	3	1	pH	KCl	58280	Serine--tRNA ligase, mitochondrial OS=Mus musculus OX=10090 GN=Sars2 PE=1 SV=2	4967.04	26305.3	42744.4	40376.6	4130.39	14485.1	38579.7	33073.4	108865	13916.1	129267	111577
ZHX2_MOUSE	1	1	25.56	0.189444	0.155706	5.71427	0.365134	2	1	pH	KCl	92202	Zinc fingers and homeoboxes protein 2 OS=Mus musculus OX=10090 GN=Zhx2 PE=1 SV=1	1310.31	314.817	1174.3	3519	655.666	1146.54	1046.71	699.477	3233.77	12530.5	2286.78	2225.4
GRIK4_MOUSE	1	1	26.83	0.192242	0.157164	399.742	0.362198	1	1	pH	KCl	107195	Glutamate receptor ionotropic, kainate 4 OS=Mus musculus OX=10090 GN=Grik4 PE=2 SV=2	67.1913	670.802	196.542	0	0	0	37.4933	0	165.862	14666.1	155.652	0
SSR2_MOUSE	1	1	46.95	0.19533	0.158504	4.19435	0.35901	2;3	2	pH	KCl	41194	Somatostatin receptor type 2 OS=Mus musculus OX=10090 GN=Sstr2 PE=2 SV=1	2152.28	10325.1	6263.28	17132.8	183.92	268.06	1535	8964.07	2753.5	10143.5	789.329	32246.2
SMN_MOUSE	2	1	81.79	0.195437	0.158504	12.5442	0.358901	4	1	pH	KCl	31234	Survival motor neuron protein OS=Mus musculus OX=10090 GN=Smn1 PE=1 SV=1	0	0	247.119	16953	1331.58	6.24165	3164.69	237.138	314.195	24735.9	32751.7	1653.3
KI20A_MOUSE	1	1	57.66	0.196705	0.159304	2089.52	0.357608	2	1	pH	KCl	99814	Kinesin-like protein KIF20A OS=Mus musculus OX=10090 GN=Kif20a PE=1 SV=1	1808.22	380.601	7.31392	54.5397	0	0	0	2.05828	0	4300.83	0	0
VGFR3_MOUSE	13	9	552.23	0.19949	0.161007	1.48333	0.354799	1;2;3	3	pH	KCl	152919	Vascular endothelial growth factor receptor 3 OS=Mus musculus OX=10090 GN=Flt4 PE=1 SV=1	433864	217169	247992	375655	420030	227366	302405	197235	468331	475112	376688	381301
RM49_MOUSE	3	3	220.88	0.209211	0.166386	2.42036	0.345308	5	1	pH	KCl	19121	39S ribosomal protein L49, mitochondrial OS=Mus musculus OX=10090 GN=Mrpl49 PE=1 SV=1	736674	494262	579216	592541	717468	606112	378627	571171	2.62888e+06	1.64054e+06	613806	619164
DVL3_MOUSE	3	1	144.33	0.210404	0.1671	54.428	0.344176	2	1	pH	KCl	78074	Segment polarity protein dishevelled homolog DVL-3 OS=Mus musculus OX=10090 GN=Dvl3 PE=1 SV=2	2995	0	118.752	1104.55	0	59.3938	60.2899	242.998	14546.6	3562.74	382.353	1248.37
COQ4_MOUSE	2	2	95.43	0.215173	0.169556	2.11907	0.339717	5	1	pH	KCl	30065	Ubiquinone biosynthesis protein COQ4 homolog, mitochondrial OS=Mus musculus OX=10090 GN=Coq4 PE=1 SV=1	120529	143783	142658	204449	19039.9	103232	226051	92849.2	175876	243923	96311.1	418764
DPEP1_MOUSE	1	1	28.44	0.215336	0.1696	142.163	0.339567	1	1	pH	KCl	45693	Dipeptidase 1 OS=Mus musculus OX=10090 GN=Dpep1 PE=1 SV=2	62.6546	97.4118	153.026	140.372	120.324	7.29369	20.7612	72.4296	91.9697	2398.22	28854.2	46.4905
TOM5_MOUSE	1	1	25.12	0.21758	0.170692	212.116	0.337507	5	1	pH	KCl	6033	Mitochondrial import receptor subunit TOM5 homolog OS=Mus musculus OX=10090 GN=Tomm5 PE=3 SV=1	0	83.0643	5102.59	0	0	70.9349	0	0	14754.4	128.919	156.715	6.36953
TAF9_MOUSE	1	1	25.52	0.218512	0.17114	365.094	0.336657	4	1	pH	KCl	28961	Transcription initiation factor TFIID subunit 9 OS=Mus musculus OX=10090 GN=Taf9 PE=1 SV=1	0	0	97.4962	0	0	0	7.20756	0	4.7749	2358.51	0	268.154
DMXL2_MOUSE	2	1	55.18	0.218659	0.17116	11.7152	0.336524	1	1	pH	KCl	337995	DmX-like protein 2 OS=Mus musculus OX=10090 GN=Dmxl2 PE=1 SV=3	985.428	810.756	1458.92	618.393	954.136	1090.73	667.022	991.961	768.121	16930.1	24493.8	1199.3
CCN6_MOUSE	1	1	31.03	0.219934	0.1717	95.56	0.33537	4	1	pH	KCl	39352	Cellular communication network factor 6 OS=Mus musculus OX=10090 GN=Ccn6 PE=3 SV=2	0	33.7991	289.57	0	0	0	8.30106	142.609	75.5964	12945.4	54.0048	1345.96
DCAF1_MOUSE	15	14	606.84	0.221658	0.172461	1.45942	0.333821	1	1	pH	KCl	168824	DDB1- and CUL4-associated factor 1 OS=Mus musculus OX=10090 GN=Dcaf1 PE=1 SV=4	187139	98079.4	82155.2	104683	101098	99952.1	140576	105850	223962	118813	151846	158433
KIFA3_MOUSE	6	6	225.19	0.225144	0.174165	2.15699	0.330728	2	1	pH	KCl	91233	Kinesin-associated protein 3 OS=Mus musculus OX=10090 GN=Kifap3 PE=1 SV=1	103045	100777	85448.2	121764	35535.6	104676	51552.2	26398.2	207097	119162	115801	28512.3
SBP2L_MOUSE	10	9	430.84	0.227419	0.175255	1.34689	0.328736	1	1	pH	KCl	119567	Selenocysteine insertion sequence-binding protein 2-like OS=Mus musculus OX=10090 GN=Secisbp2l PE=1 SV=2	452110	320642	443706	426767	388058	197608	329483	400645	520061	435813	440285	376070
NU4M_MOUSE	3	3	86.28	0.229146	0.176011	3.36597	0.327239	4	1	pH	KCl	51847	NADH-ubiquinone oxidoreductase chain 4 OS=Mus musculus OX=10090 GN=Mtnd4 PE=1 SV=1	106663	139611	81296.1	163110	34996	89865.4	33716.3	8692.29	30006.2	26033.1	295702	211285
CERK1_MOUSE	2	1	73.64	0.230338	0.176568	38.7663	0.326213	2;3	2	pH	KCl	59805	Ceramide kinase OS=Mus musculus OX=10090 GN=Cerk PE=1 SV=2	129.339	7.49491	5.91986	41.1741	0	84.874	95.9168	2.58861	178.139	5598.34	7.2421	1325.23
UB2V1_MOUSE	11	4	600.82	0.231458	0.176994	1.81418	0.325254	5	1	pH	KCl	16344	Ubiquitin-conjugating enzyme E2 variant 1 OS=Mus musculus OX=10090 GN=Ube2v1 PE=1 SV=1	952893	575826	916709	1.00852e+06	406606	962814	602312	866759	1.34948e+06	945751	615998	2.23831e+06
ZDH17_MOUSE	3	3	133.03	0.235014	0.178532	2.86872	0.322241	1;3	2	pH	KCl	72573	Palmitoyltransferase ZDHHC17 OS=Mus musculus OX=10090 GN=Zdhhc17 PE=1 SV=2	17940.9	6955.86	7852.7	14746	7061.77	21439.5	5189.23	6116.95	31986.2	37116.5	5274.11	39819.7
FREM2_MOUSE	1	1	36.14	0.236076	0.178907	18.7509	0.321351	5	1	pH	KCl	350421	FRAS1-related extracellular matrix protein 2 OS=Mus musculus OX=10090 GN=Frem2 PE=1 SV=2	143.917	419.56	2314.43	8661.27	1415.72	203.954	7462.12	1990.55	1657.83	7600.75	1775.74	196582
SYLM_MOUSE;BPIA3_MOUSE	8	8	338.14	0.238344	0.180048	2.26011	0.319464	2	1	pH	KCl	101415	Probable leucine--tRNA ligase, mitochondrial OS=Mus musculus OX=10090 GN=Lars2 PE=1 SV=1	329801	322189	453605	341641	344109	411410	388223	248206	428891	369727	441461	1.90587e+06
KSR1_MOUSE	1	1	25.44	0.239039	0.180476	67.5745	0.318891	2	1	pH	KCl	96694	Kinase suppressor of Ras 1 OS=Mus musculus OX=10090 GN=Ksr1 PE=1 SV=1	526.456	4.91517	44.7906	368.686	0	35.9564	0	0	2105.57	0	0	324.171
TBCD4_MOUSE	14	14	707.73	0.249279	0.185341	1.36151	0.310635	1;5	2	pH	KCl	147358	TBC1 domain family member 4 OS=Mus musculus OX=10090 GN=Tbc1d4 PE=1 SV=2	347233	336534	335008	388676	360759	230538	388186	386586	474027	311287	486971	587633
VPS28_MOUSE	9	9	405.04	0.249546	0.185393	1.84786	0.310425	5	1	pH	KCl	25436	Vacuolar protein sorting-associated protein 28 homolog OS=Mus musculus OX=10090 GN=Vps28 PE=1 SV=1	327001	152407	424494	186989	149680	170760	228470	183516	149350	366950	439986	397135
TM143_MOUSE	2	2	84.65	0.250915	0.186215	3.16168	0.30935	4	1	pH	KCl	51563	Transmembrane protein 143 OS=Mus musculus OX=10090 GN=Tmem143 PE=1 SV=1	19195.1	18956.9	28202.5	30806.6	9276.94	2446.96	20398.5	6917.29	7469.7	86050.9	18965.4	10945.1
TBD2A_MOUSE	23	23	1300.92	0.251159	0.186249	1.42376	0.30916	1;2	2	pH	KCl	104195	TBC1 domain family member 2A OS=Mus musculus OX=10090 GN=Tbc1d2 PE=2 SV=1	2.01102e+06	1.45052e+06	1.97145e+06	2.05987e+06	2.30417e+06	1.59803e+06	1.38589e+06	1.68186e+06	2.4672e+06	2.45535e+06	2.14647e+06	2.85453e+06
PISD_MOUSE	10	9	572.33	0.252766	0.187049	1.28649	0.307908	4;5	2	pH	KCl	45898	Phosphatidylserine decarboxylase proenzyme, mitochondrial OS=Mus musculus OX=10090 GN=Pisd PE=2 SV=1	440291	457052	469811	370435	341221	410933	512178	267611	515149	397104	578278	480297
SEN54_MOUSE	1	1	34.89	0.254057	0.187711	118.929	0.306908	3	1	pH	KCl	59047	tRNA-splicing endonuclease subunit Sen54 OS=Mus musculus OX=10090 GN=Tsen54 PE=2 SV=2	57.8187	520.349	107.286	1568.2	0	241.18	0	146.713	692.279	0	42984.2	2455.08
TLE3_MOUSE;TLE1_MOUSE	4	4	218.41	0.257714	0.189631	2.84163	0.304108	2	1	pH	KCl	83394	Transducin-like enhancer protein 3 OS=Mus musculus OX=10090 GN=Tle3 PE=1 SV=3	65127.8	90514.1	40472.9	116757	5602.81	25103	80888.8	13818	136443	85651.3	105242	29040.2
1433G_MOUSE	25	10	1798.71	0.262755	0.192181	1.27161	0.300318	4;5	2	pH	KCl	28285	14-3-3 protein gamma OS=Mus musculus OX=10090 GN=Ywhag PE=1 SV=2	2.85818e+07	2.65067e+07	5.0589e+07	2.85284e+07	2.19796e+07	2.81511e+07	2.97122e+07	2.77884e+07	3.59288e+07	3.6813e+07	2.83551e+07	3.57683e+07
NB5R1_MOUSE	14	14	867.53	0.266017	0.193617	1.35624	0.297908	4;5	2	pH	KCl	34113	NADH-cytochrome b5 reductase 1 OS=Mus musculus OX=10090 GN=Cyb5r1 PE=1 SV=1	1.51072e+06	1.62525e+06	1.8775e+06	1.71845e+06	1.48267e+06	1.27284e+06	1.19934e+06	1.28508e+06	2.70241e+06	1.13095e+06	1.77002e+06	1.50323e+06
ALG3_MOUSE	1	1	47.62	0.267652	0.194407	2.14374	0.296712	1;4	2	pH	KCl	50153	Dol-P-Man:Man(5)GlcNAc(2)-PP-Dol alpha-1,3-mannosyltransferase OS=Mus musculus OX=10090 GN=Alg3 PE=1 SV=2	15241.7	5173.28	5766.77	3472.76	1984.15	4580.01	1910.47	10203.1	14370.9	8268.94	10783.2	6617.23
KCD12_MOUSE;KCTD8_MOUSE	11	11	636.23	0.267855	0.194407	1.63984	0.296565	4	1	pH	KCl	35870	BTB/POZ domain-containing protein KCTD12 OS=Mus musculus OX=10090 GN=Kctd12 PE=1 SV=1	558696	801143	866418	1.00347e+06	660545	651084	614318	1.01933e+06	677255	1.90068e+06	1.03844e+06	1.21339e+06
FZR1_MOUSE	1	1	32.78	0.27206	0.1965	3.67635	0.293528	3	1	pH	KCl	54655	Fizzy-related protein homolog OS=Mus musculus OX=10090 GN=Fzr1 PE=1 SV=1	0	0	960.354	824.966	984.193	0	273.769	229.185	2773.46	1873.66	420.197	399.954
C1QR1_MOUSE	7	7	509.79	0.273377	0.197149	1.85933	0.292589	2;5	2	pH	KCl	69309	Complement component C1q receptor OS=Mus musculus OX=10090 GN=Cd93 PE=1 SV=1	3.18427e+06	1.11733e+06	864186	919486	2.63217e+06	878419	824461	959915	3.83245e+06	1.4881e+06	2.67401e+06	1.85054e+06
RT10_MOUSE	4	4	244.96	0.278447	0.199283	1.73563	0.289015	5	1	pH	KCl	18686	28S ribosomal protein S10, mitochondrial OS=Mus musculus OX=10090 GN=Mrps10 PE=1 SV=1	314867	214066	362689	145065	258108	217874	67212.3	169361	472119	185740	252221	326649
I5P2_MOUSE	6	6	214.03	0.279189	0.199662	1.99587	0.288498	2	1	pH	KCl	112690	Type II inositol 1,4,5-trisphosphate 5-phosphatase OS=Mus musculus OX=10090 GN=Inpp5b PE=1 SV=1	17554.4	53963.2	39376.9	30158.6	13853.6	39038	38036.8	18770.9	84677.5	89593.6	22081.8	22592.9
XRCC4_MOUSE	1	1	43.08	0.279954	0.199808	17.3988	0.287966	3	1	pH	KCl	37038	DNA repair protein XRCC4 OS=Mus musculus OX=10090 GN=Xrcc4 PE=1 SV=1	2832.45	3829.13	199.533	58.2712	598.448	398.533	2046.28	1002.09	7293.59	46589.9	180.781	16320.2
SORCN_MOUSE	9	9	442.76	0.282441	0.20062	1.30654	0.28625	5	1	pH	KCl	21613	Sorcin OS=Mus musculus OX=10090 GN=Sri PE=1 SV=1	7.2818e+06	5.47651e+06	6.6959e+06	5.74975e+06	3.94984e+06	6.86988e+06	3.58656e+06	7.69778e+06	7.32103e+06	6.27009e+06	7.1045e+06	8.18427e+06
PPIL2_MOUSE	2	2	89.53	0.291426	0.204704	8.5453	0.280186	3	1	pH	KCl	59028	RING-type E3 ubiquitin-protein ligase PPIL2 OS=Mus musculus OX=10090 GN=Ppil2 PE=1 SV=2	3812.47	2820.24	13247.7	3584.59	1058.43	2079.7	1262.46	5174.69	50359.7	24152	1104.44	6207.42
COQ8B_MOUSE	4	4	197.36	0.293125	0.205571	3.5647	0.279063	3	1	pH	KCl	59194	Atypical kinase COQ8B, mitochondrial OS=Mus musculus OX=10090 GN=Coq8b PE=1 SV=1	46316	86329.7	52529.9	79148	46936.9	49159.4	27717.2	16242	29301.9	166856	276218	26880.5
UT1_MOUSE	1	1	48.56	0.294609	0.206346	2.34446	0.278088	1;3;4	3	pH	KCl	42098	Urea transporter 1 OS=Mus musculus OX=10090 GN=Slc14a1 PE=1 SV=2	14926.3	25133.5	24304.9	999.79	652.533	6078.31	38608.8	1778.98	32809.2	13837.5	29455.9	34365.2
SPP2A_MOUSE	1	1	58.54	0.303681	0.210478	Infinity	0.272243	3	1	pH	KCl	58090	Signal peptide peptidase-like 2A OS=Mus musculus OX=10090 GN=Sppl2a PE=1 SV=2	0	45.4256	67.5974	0	0	0	0	0	0	4389.71	3280.25	0
PTCD1_MOUSE	2	2	56.72	0.306041	0.211168	19.2294	0.270755	2;3	2	pH	KCl	77546	Pentatricopeptide repeat-containing protein 1, mitochondrial OS=Mus musculus OX=10090 GN=Ptcd1 PE=2 SV=2	0	1322.75	3833.1	0	12.9919	0	734.351	681.108	12867	5958.21	155.658	8487.45
SMC1B_MOUSE	3	1	106.96	0.307575	0.211881	26.8321	0.269794	1	1	pH	KCl	144423	Structural maintenance of chromosomes protein 1B OS=Mus musculus OX=10090 GN=Smc1b PE=1 SV=1	120.232	1392.98	14.0507	202.84	1.08696	60.8815	381.167	9.87404	23.3753	7326	141.867	4663.97
SCAM4_MOUSE	1	1	38.34	0.31229	0.214087	3.90037	0.266875	1;5	2	pH	KCl	25326	Secretory carrier-associated membrane protein 4 OS=Mus musculus OX=10090 GN=Scamp4 PE=1 SV=1	5978.23	6517.72	24365.3	9193.53	5237.85	10942.2	8505.24	4158.71	8165.1	31387.7	63242.5	9707.06
HXC10_MOUSE	1	1	25.45	0.312935	0.214425	2.05078	0.26648	2	1	pH	KCl	38172	Homeobox protein Hox-C10 OS=Mus musculus OX=10090 GN=Hoxc10 PE=2 SV=1	45015.8	91960.5	52256.9	128857	128115	35043	42499.7	28089.2	116915	50058.1	50075.4	262316
SIA7D_MOUSE	1	1	31.58	0.322434	0.218293	17.0819	0.260758	4	1	pH	KCl	40747	Alpha-N-acetyl-neuraminyl-2,3-beta-galactosyl-1,3-N-acetyl-galactosaminide alpha-2,6-sialyltransferase OS=Mus musculus OX=10090 GN=St6galnac4 PE=1 SV=1	0	1130.81	2633.23	3690.81	36.1355	255.801	826.536	900.864	2494.22	23171.7	7680.33	1147.85
OCAD1_MOUSE	16	16	1044.27	0.325016	0.219359	1.28226	0.259236	4;5	2	pH	KCl	27593	OCIA domain-containing protein 1 OS=Mus musculus OX=10090 GN=Ociad1 PE=1 SV=1	3.62767e+06	2.39657e+06	2.65346e+06	2.53797e+06	2.63977e+06	1.5511e+06	2.63447e+06	2.03027e+06	2.42859e+06	3.62455e+06	2.04257e+06	3.25946e+06
INGR1_MOUSE	1	1	26.52	0.327761	0.220309	42.9425	0.257633	4	1	pH	KCl	52310	Interferon gamma receptor 1 OS=Mus musculus OX=10090 GN=Ifngr1 PE=1 SV=3	96.8545	717.546	1351.53	1139.59	136.017	322.206	62.1633	378.359	738.27	118.236	11758.5	25979.4
TXD15_MOUSE	1	1	31.74	0.330519	0.221182	24.4572	0.256037	3	1	pH	KCl	38122	Thioredoxin domain-containing protein 15 OS=Mus musculus OX=10090 GN=Txndc15 PE=1 SV=1	243.563	212.033	17.0165	567.244	392.87	165.654	0	222.486	276.208	16691.4	231.605	1902.11
NOL12_MOUSE	1	1	55.09	0.334355	0.222599	7.69554	0.253843	4	1	pH	KCl	25341	Nucleolar protein 12 OS=Mus musculus OX=10090 GN=Nol12 PE=1 SV=1	828.503	789.701	787.071	362.021	390.26	121.9	1028.34	79.6816	0	376.498	0	12091.6
TRBP2_MOUSE	1	1	67.27	0.335029	0.222783	1.61519	0.25346	3;4	2	pH	KCl	38817	RISC-loading complex subunit TARBP2 OS=Mus musculus OX=10090 GN=Tarbp2 PE=1 SV=2	275365	136094	149984	156860	282158	109029	147285	61756.5	391805	271155	130070	176450
ARRD1_MOUSE	2	2	55.81	0.335223	0.222848	24.9048	0.25335	3	1	pH	KCl	46301	Arrestin domain-containing protein 1 OS=Mus musculus OX=10090 GN=Arrdc1 PE=1 SV=2	1591.58	2694.25	948.712	1313.34	200.866	503.326	222.565	1166.56	35949	978.969	501.163	14704.3
TPPC3_MOUSE	9	9	477.89	0.339417	0.224302	1.40122	0.25099	5	1	pH	KCl	20289	Trafficking protein particle complex subunit 3 OS=Mus musculus OX=10090 GN=Trappc3 PE=1 SV=1	2.0037e+06	2.75611e+06	3.05053e+06	3.07064e+06	2.01487e+06	2.77826e+06	2.29353e+06	2.63178e+06	3.1762e+06	2.54919e+06	2.69338e+06	5.19892e+06
UBP46_MOUSE	3	1	193.07	0.339506	0.224302	32.9203	0.25094	4	1	pH	KCl	42415	Ubiquitin carboxyl-terminal hydrolase 46 OS=Mus musculus OX=10090 GN=Usp46 PE=1 SV=1	1184.39	1517.5	1762.27	983.858	294.874	259.229	211.369	562.489	435.948	41171.1	256.477	1853.35
STALP_MOUSE	1	1	31.62	0.339702	0.224302	Infinity	0.250831	3	1	pH	KCl	49608	AMSH-like protease OS=Mus musculus OX=10090 GN=Stambpl1 PE=1 SV=1	0	147.515	0	1.08449	0	0	0	0	0	0	150.259	3458.09
KLHL9_MOUSE	1	1	62.23	0.342504	0.22536	6.97003	0.249274	3	1	pH	KCl	69354	Kelch-like protein 9 OS=Mus musculus OX=10090 GN=Klhl9 PE=2 SV=2	1050.05	11826	1964.89	1606.85	1056.14	6652.35	489.331	896.216	22088.7	25123.4	15723.9	449.638
CACP_MOUSE	4	4	159.97	0.343947	0.22581	3.2671	0.248478	3	1	pH	KCl	70794	Carnitine O-acetyltransferase OS=Mus musculus OX=10090 GN=Crat PE=1 SV=3	24214.8	14378.4	19679.5	29452.4	8835.89	23402.4	7293.25	11604.5	5383.48	57144.6	38877.4	65661.2
TBC8B_MOUSE	2	1	70.69	0.345219	0.226221	12.1753	0.247779	1;4;5	3	pH	KCl	127812	TBC1 domain family member 8B OS=Mus musculus OX=10090 GN=Tbc1d8b PE=1 SV=1	1790.58	1257.71	1734.88	1977.99	282.454	686.636	136.901	670.285	20199.2	249.202	326.066	852.188
MANS1_MOUSE	2	2	109.56	0.347047	0.226821	2.0747	0.24678	2	1	pH	KCl	44794	MANSC domain-containing protein 1 OS=Mus musculus OX=10090 GN=Mansc1 PE=2 SV=1	31708.7	5779.14	15174.7	65358.4	28837.3	27197.3	16627.8	29667.6	33541.8	104654	46316.6	27791.7
BCL10_MOUSE	3	3	133.83	0.352273	0.22881	1.775	0.243956	4;5	2	pH	KCl	25932	B-cell lymphoma/leukemia 10 OS=Mus musculus OX=10090 GN=Bcl10 PE=1 SV=1	9462.88	13192.1	14173.5	27430.4	26969.8	8832.62	3576.27	16413.6	30609.3	29789.7	12444.6	26188
VKGC_MOUSE	3	3	152.98	0.354442	0.229692	1.41209	0.242798	1;2	2	pH	KCl	87139	Vitamin K-dependent gamma-carboxylase OS=Mus musculus OX=10090 GN=Ggcx PE=1 SV=1	172988	96740	165675	204248	127382	106573	107911	112700	138114	212918	117283	173576
SCO2_MOUSE	5	5	444.03	0.356135	0.23042	1.31327	0.2419	5	1	pH	KCl	28926	Protein SCO2 homolog, mitochondrial OS=Mus musculus OX=10090 GN=Sco2 PE=1 SV=1	1.59201e+06	1.88743e+06	1.94656e+06	2.5222e+06	2.12763e+06	1.57711e+06	1.38148e+06	2.28542e+06	3.15022e+06	1.90786e+06	1.9866e+06	2.63626e+06
LAYN_MOUSE	1	1	44.41	0.360233	0.232062	30.3148	0.239746	3	1	pH	KCl	43241	Layilin OS=Mus musculus OX=10090 GN=Layn PE=1 SV=4	0	1312.46	196.902	190.803	140.143	548.03	0	222.939	168.13	395.827	12129.3	14926.9
RNF10_MOUSE	2	2	72.81	0.362494	0.233006	2.93987	0.238569	2	1	pH	KCl	88290	RING finger protein 10 OS=Mus musculus OX=10090 GN=Rnf10 PE=2 SV=2	23551	7185.22	10823.9	2598.76	1299.55	8317.58	11227.7	15479.8	43973.2	20058.7	6602.56	36155.3
FBX34_MOUSE	1	1	28.08	0.362683	0.233059	7.39895	0.238472	3	1	pH	KCl	77088	F-box only protein 34 OS=Mus musculus OX=10090 GN=Fbxo34 PE=2 SV=2	2408.9	6288.37	40380	1985.45	8129.61	5960.99	1001.35	2827.95	42693.1	3976.99	8099.01	77819.2
HDAC6_MOUSE	14	14	728.12	0.366542	0.234633	1.27135	0.236484	1;2	2	pH	KCl	125706	Histone deacetylase 6 OS=Mus musculus OX=10090 GN=Hdac6 PE=1 SV=3	521828	408337	560556	446587	447062	351476	430168	458131	700049	418723	528111	497682
ANKMT_MOUSE	4	4	196.39	0.367893	0.23502	1.47242	0.235794	5	1	pH	KCl	24724	Adenine nucleotide translocase lysine N-methyltransferase OS=Mus musculus OX=10090 GN=Antkmt PE=1 SV=1	535748	401361	365494	340619	356600	311242	206387	291521	535878	248506	292815	639279
KTI12_MOUSE	11	11	496.39	0.369508	0.235733	1.46879	0.234972	4	1	pH	KCl	38421	Protein KTI12 homolog OS=Mus musculus OX=10090 GN=Kti12 PE=1 SV=1	280152	336771	296323	281278	154503	290471	260066	177884	163113	274091	378734	480894
NAF1_MOUSE	1	1	39.82	0.372638	0.237142	46904.3	0.233392	2	1	pH	KCl	53213	H/ACA ribonucleoprotein complex non-core subunit NAF1 OS=Mus musculus OX=10090 GN=Naf1 PE=1 SV=2	110.61	0	44.9882	636.175	0	0	0.964082	0	15247.6	0	29972	0
SCAM2_MOUSE	6	6	513.96	0.382667	0.240929	1.92072	0.228429	1;2;3;4;5	5	pH	KCl	36441	Secretory carrier-associated membrane protein 2 OS=Mus musculus OX=10090 GN=Scamp2 PE=1 SV=1	1.02701e+06	795066	996838	978471	862708	892855	770285	826237	887437	2.17625e+06	2.48247e+06	892265
HELZ2_MOUSE	49	47	2503.9	0.382929	0.240929	1.16942	0.228301	1;2;4	3	pH	KCl	331352	Helicase with zinc finger domain 2 OS=Mus musculus OX=10090 GN=Helz2 PE=1 SV=1	2.33086e+06	2.07431e+06	2.42547e+06	2.56834e+06	2.3026e+06	1.7662e+06	2.29849e+06	2.11763e+06	2.69632e+06	2.23398e+06	2.569e+06	2.42316e+06
ZDH13_MOUSE	3	3	90.08	0.388279	0.242838	1.88169	0.225716	1;2	2	pH	KCl	70843	Palmitoyltransferase ZDHHC13 OS=Mus musculus OX=10090 GN=Zdhhc13 PE=1 SV=2	12405.1	10306.8	13628.5	7089.18	5981.9	13325.5	6805.26	7758.11	8998.85	24887	6931.14	22917.5
UBAP1_MOUSE	1	1	26.35	0.39064	0.243722	3.94112	0.224589	3	1	pH	KCl	54993	Ubiquitin-associated protein 1 OS=Mus musculus OX=10090 GN=Ubap1 PE=1 SV=1	18700.8	9026.68	40744.1	14224.8	12095.1	16453.3	13196.4	9420.41	22920.8	139290	18942.2	20495.9
EFMT4_MOUSE;EFCE2_MOUSE	3	3	101.78	0.392781	0.244627	2.61522	0.223573	4	1	pH	KCl	28513	EEF1A lysine methyltransferase 4 OS=Mus musculus OX=10090 GN=Eef1akmt4 PE=2 SV=1	6466.67	8024.51	3987.1	43566.4	31551.9	7381.64	3928.49	8262.79	6354.26	46995.7	36012.8	44339.7
TBCD5_MOUSE	8	8	436.98	0.395362	0.245747	1.44332	0.222356	1;2	2	pH	KCl	91779	TBC1 domain family member 5 OS=Mus musculus OX=10090 GN=Tbc1d5 PE=1 SV=2	391250	116859	191982	269512	301895	195847	109435	138483	279235	225520	350170	221300
MEGF8_MOUSE	3	3	136.85	0.399083	0.247084	1.56455	0.220619	1	1	pH	KCl	297292	Multiple epidermal growth factor-like domains protein 8 OS=Mus musculus OX=10090 GN=Megf8 PE=1 SV=2	21918.6	28412.5	24366.2	62251	32403.5	15123.5	29768.2	38840.5	53446.9	46695.5	41261.8	40295.9
TADA1_MOUSE	2	2	58.98	0.403493	0.249035	2.33475	0.218584	4	1	pH	KCl	37385	Transcriptional adapter 1 OS=Mus musculus OX=10090 GN=Tada1 PE=2 SV=1	5145.14	16091.6	23885.7	11310.8	5706.44	3125.41	24410.7	8553.66	31716.1	44377.7	6295.5	15194.2
HOME3_MOUSE	13	13	699.1	0.409195	0.251312	1.43678	0.215989	3;4	2	pH	KCl	39670	Homer protein homolog 3 OS=Mus musculus OX=10090 GN=Homer3 PE=1 SV=2	246512	396213	279017	576944	382560	298626	294745	428107	401074	578376	523897	513946
FBX42_MOUSE	2	2	80.96	0.410532	0.251798	5.52268	0.215387	2	1	pH	KCl	77728	F-box only protein 42 OS=Mus musculus OX=10090 GN=Fbxo42 PE=1 SV=1	1503.27	11992.4	1799.12	8729.78	1627.11	291.079	13405.6	3556.44	18399.4	36649.8	635.771	48584.5
ITPI2_MOUSE	20	20	997.93	0.415825	0.25386	1.22303	0.213025	1	1	pH	KCl	136862	Protein ITPRID2 OS=Mus musculus OX=10090 GN=Itprid2 PE=1 SV=3	695361	544828	816645	656935	689509	322562	570439	724980	706641	756185	658775	700517
MEGF6_MOUSE	1	1	25.88	0.428403	0.258015	46.8756	0.207548	4	1	pH	KCl	164607	Multiple epidermal growth factor-like domains protein 6 OS=Mus musculus OX=10090 GN=Megf6 PE=2 SV=3	276.45	585.488	826.791	165.804	325.038	569.79	837.222	0	116.329	274.866	939.267	79860.4
DGLB_MOUSE	1	1	28.17	0.433845	0.260205	6.23136	0.205236	2	1	pH	KCl	73857	Diacylglycerol lipase-beta OS=Mus musculus OX=10090 GN=Daglb PE=1 SV=2	31898.1	4292.83	974.116	3735.14	1232.15	1368.69	3783.49	4025.15	56686.8	828.552	2590.99	4758.91
SCRB1_MOUSE	1	1	39.88	0.434454	0.260439	1.86802	0.204979	2;3	2	pH	KCl	56717	Scavenger receptor class B member 1 OS=Mus musculus OX=10090 GN=Scarb1 PE=1 SV=1	7240.45	8818.4	28585.2	125748	10882.1	29497.8	19693.9	81824.1	20144.6	68427.5	84060.1	92435.4
PAR12_MOUSE	5	5	284.96	0.436962	0.26117	1.83522	0.203926	2;3	2	pH	KCl	79866	Protein mono-ADP-ribosyltransferase PARP12 OS=Mus musculus OX=10090 GN=Parp12 PE=1 SV=3	123209	20819.6	67643.1	54442.3	36846.3	16543	115450	48034.6	79475.8	99422.9	145643	73469.1
GRPE2_MOUSE	1	1	61.97	0.440856	0.262389	44.8067	0.202305	5	1	pH	KCl	25014	GrpE protein homolog 2, mitochondrial OS=Mus musculus OX=10090 GN=Grpel2 PE=2 SV=2	529.695	184.176	276.314	219.341	126.188	143.8	61.8917	343.331	29609.2	286.498	57.812	300.497
TBCE_MOUSE	3	3	99.65	0.444388	0.263872	4.18615	0.200849	3	1	pH	KCl	59048	Tubulin-specific chaperone E OS=Mus musculus OX=10090 GN=Tbce PE=1 SV=1	5435.67	8947.67	4914.54	7707.94	1477.48	4504.85	2060.96	7099.88	31270.8	4558.55	4031.49	23530.8
FBX4_MOUSE	9	8	362.17	0.445864	0.264314	1.76646	0.200245	4	1	pH	KCl	43749	F-box only protein 4 OS=Mus musculus OX=10090 GN=Fbxo4 PE=1 SV=2	68612.6	197904	176193	149990	67012.3	132316	171758	76151.5	159863	326176	100821	203167
CLPT1_MOUSE	10	10	636.32	0.447497	0.264728	1.37623	0.199578	1;2	2	pH	KCl	75243	Cleft lip and palate transmembrane protein 1 homolog OS=Mus musculus OX=10090 GN=Clptm1 PE=1 SV=1	999232	453478	789738	948007	809701	382529	627015	674887	1.04862e+06	742108	946219	695550
CEP43_MOUSE	1	1	44.99	0.448315	0.264991	3.71803	0.199246	3	1	pH	KCl	42733	Centrosomal protein 43 OS=Mus musculus OX=10090 GN=Cep43 PE=1 SV=1	0	555.371	862.74	544.78	405.969	720.334	6.68631	405.927	0	455.068	52.5101	5214.16
EPYC_MOUSE	1	1	29.4	0.450917	0.26614	60.0468	0.198193	1	1	pH	KCl	36740	Epiphycan OS=Mus musculus OX=10090 GN=Epyc PE=2 SV=1	419.832	41.8684	417.925	48.8153	6.2404	46.1841	17.059	0	5.11759	4167.15	0	0
CLAP2_MOUSE	31	23	1536.25	0.453519	0.266952	1.18967	0.197146	1;2;3	3	pH	KCl	140652	CLIP-associating protein 2 OS=Mus musculus OX=10090 GN=Clasp2 PE=1 SV=1	881819	907445	1.08249e+06	1.01616e+06	1.05958e+06	600943	978577	1.04892e+06	1.0429e+06	1.13211e+06	1.1081e+06	1.1044e+06
IFT20_MOUSE	1	1	27.44	0.455091	0.26764	2.23566	0.196518	5	1	pH	KCl	15227	Intraflagellar transport protein 20 homolog OS=Mus musculus OX=10090 GN=Ift20 PE=1 SV=1	0	758.331	2788.96	7307.28	0	0.380477	0	5806.76	0	0	12982.8	0.00697873
SLU7_MOUSE	3	3	108.14	0.456079	0.267846	8.36997	0.196124	3	1	pH	KCl	68038	Pre-mRNA-splicing factor SLU7 OS=Mus musculus OX=10090 GN=Slu7 PE=1 SV=1	3370.09	500.337	707.628	34597.9	5054.49	3030.82	721.225	1420.37	762.233	38189.8	13395.3	33251.5
HACL1_MOUSE	1	1	52.98	0.458582	0.268445	4.30917	0.19513	3	1	pH	KCl	63619	2-hydroxyacyl-CoA lyase 1 OS=Mus musculus OX=10090 GN=Hacl1 PE=1 SV=2	397.377	727.251	5207.85	102.603	64.4891	3017.6	1309.6	157.425	886.217	5577.12	12499.1	640.491
ADCY9_MOUSE	2	2	65.69	0.458626	0.268445	1.87281	0.195113	1	1	pH	KCl	150857	Adenylate cyclase type 9 OS=Mus musculus OX=10090 GN=Adcy9 PE=1 SV=1	6950.09	11773	16936	12762.8	22847	1496.56	948.417	19742.7	22886.8	12589.3	17266.5	31599
NMNA1_MOUSE	2	2	74.97	0.460743	0.269023	3.30501	0.194277	4;5	2	pH	KCl	32335	Nicotinamide/nicotinic acid mononucleotide adenylyltransferase 1 OS=Mus musculus OX=10090 GN=Nmnat1 PE=1 SV=2	3354.35	5465.01	4963.5	7348.87	1562.9	3397.38	1244.19	8321.1	2651.22	27631.2	16850.4	874.483
PLPL6_MOUSE	30	29	1960.6	0.461164	0.269047	1.21496	0.194112	1;2	2	pH	KCl	149443	Patatin-like phospholipase domain-containing protein 6 OS=Mus musculus OX=10090 GN=Pnpla6 PE=1 SV=2	1.9868e+06	1.65771e+06	2.09319e+06	2.01211e+06	2.04707e+06	1.09728e+06	1.7631e+06	1.94003e+06	2.39901e+06	1.50677e+06	2.27598e+06	2.1376e+06
CEP68_MOUSE	1	1	67.18	0.463408	0.269942	8.56403	0.193232	2	1	pH	KCl	78700	Centrosomal protein of 68 kDa OS=Mus musculus OX=10090 GN=Cep68 PE=1 SV=2	5443.13	1563.74	5472.89	601.477	364.657	2110.14	160.884	167.773	7879.51	15878.4	156.297	94.6643
NPC2_MOUSE	6	6	332.81	0.465606	0.270357	1.47898	0.192375	5	1	pH	KCl	16432	NPC intracellular cholesterol transporter 2 OS=Mus musculus OX=10090 GN=Npc2 PE=1 SV=1	4.00565e+06	1.25871e+06	1.9142e+06	1.4542e+06	1.68458e+06	2.51492e+06	630583	2.12572e+06	2.16221e+06	3.03901e+06	2.49818e+06	2.5881e+06
MPZL1_MOUSE	1	1	30.33	0.482158	0.275921	10.8406	0.186069	5	1	pH	KCl	29476	Myelin protein zero-like protein 1 OS=Mus musculus OX=10090 GN=Mpzl1 PE=1 SV=1	240.053	5182.58	3973.13	472.669	427.579	544.447	385.665	808.188	21687.7	295.392	0	1496.27
DYM_MOUSE	4	4	175.57	0.486885	0.277422	5.88882	0.184314	3	1	pH	KCl	75800	Dymeclin OS=Mus musculus OX=10090 GN=Dym PE=1 SV=1	39650.3	3870.55	15644.8	92032.3	1035.7	20772.4	17717.3	21445.8	200007	7682.76	117033	34326
KCC2A_MOUSE	6	1	334.26	0.487253	0.277492	2.41323	0.184178	3;4;5	3	pH	KCl	54081	Calcium/calmodulin-dependent protein kinase type II subunit alpha OS=Mus musculus OX=10090 GN=Camk2a PE=1 SV=2	609.215	1018.57	552.527	859.55	666.547	211.787	367.269	384.179	3581.16	91.5041	260.373	0
ARAP1_MOUSE	22	22	986.77	0.495532	0.280654	1.24321	0.181154	1	1	pH	KCl	162174	Arf-GAP with Rho-GAP domain, ANK repeat and PH domain-containing protein 1 OS=Mus musculus OX=10090 GN=Arap1 PE=1 SV=2	622414	550336	587201	633944	595353	301485	599231	565222	632780	496754	741527	691563
HM20B_MOUSE	4	3	149.17	0.498469	0.281606	1.79193	0.180095	2;4	2	pH	KCl	35848	SWI/SNF-related matrix-associated actin-dependent regulator of chromatin subfamily E member 1-related OS=Mus musculus OX=10090 GN=Hmg20b PE=1 SV=1	20609	9006.64	13156.5	34365.5	3825.99	16353.4	16218	6957.85	20437	32404.9	15539.9	9307.65
1433S_MOUSE	10	2	596.35	0.500797	0.282453	24.9972	0.179261	3;4;5	3	pH	KCl	27689	14-3-3 protein sigma OS=Mus musculus OX=10090 GN=Sfn PE=1 SV=2	2086.87	9934.61	23149.9	839.804	2502.27	4515.58	3229.97	2030.89	5790	4337.75	292915	3890.79
CXA3_MOUSE	1	1	32.44	0.508061	0.284957	743.462	0.176686	2	1	pH	KCl	46292	Gap junction alpha-3 protein OS=Mus musculus OX=10090 GN=Gja3 PE=2 SV=4	104700	653.477	116.224	0	229.609	47.8914	0	1.58978	129266	0	77195.5	1030.89
RM55_MOUSE	3	3	110.9	0.510325	0.28582	1.85396	0.175892	5	1	pH	KCl	15112	39S ribosomal protein L55, mitochondrial OS=Mus musculus OX=10090 GN=Mrpl55 PE=1 SV=1	38880.5	80484.3	120250	130253	17825.3	68981.9	18124.1	96933.4	24534.2	139941	101501	108274
EXOC4_MOUSE	28	28	1739.02	0.525313	0.290587	1.14016	0.170737	2	1	pH	KCl	110475	Exocyst complex component 4 OS=Mus musculus OX=10090 GN=Exoc4 PE=1 SV=2	2.31168e+06	2.25936e+06	2.61083e+06	2.5309e+06	2.14161e+06	2.73211e+06	2.14724e+06	2.26161e+06	2.67472e+06	3.09407e+06	2.37302e+06	2.44176e+06
ARY2_MOUSE	3	3	86.59	0.527748	0.291211	22.5293	0.169916	5	1	pH	KCl	33680	Arylamine N-acetyltransferase 2 OS=Mus musculus OX=10090 GN=Nat2 PE=1 SV=1	16751.6	40415.3	46422.6	34497.3	23288.7	27196.8	6344.05	29051.1	23827.2	20485.4	20363.3	1.87016e+06
REV3L_MOUSE	1	1	30.77	0.531615	0.292717	20.1459	0.16862	5	1	pH	KCl	350491	DNA polymerase zeta catalytic subunit OS=Mus musculus OX=10090 GN=Rev3l PE=1 SV=3	76899.4	110214	18970.4	270685	15716.4	53406.8	14595.8	112413	26267.5	151386	40086.8	3.73352e+06
GTF2I_MOUSE;GT2D2_MOUSE	41	41	2203.14	0.5327	0.293126	1.1502	0.168259	1;2	2	pH	KCl	112195	General transcription factor II-I OS=Mus musculus OX=10090 GN=Gtf2i PE=1 SV=3	5.54817e+06	5.37609e+06	5.00502e+06	4.86489e+06	5.64694e+06	4.20567e+06	4.356e+06	4.24797e+06	6.62908e+06	4.78419e+06	5.18516e+06	4.63031e+06
K1107_MOUSE	1	1	26.02	0.533602	0.293469	Infinity	0.167959	1	1	pH	KCl	133978	AP2-interacting clathrin-endocytosis protein OS=Mus musculus OX=10090 GN=Kiaa1107 PE=1 SV=6	0	163.888	0	114.433	0	0	0	0	0	850.564	0	0
KLHL6_MOUSE	1	1	57.2	0.537252	0.294447	3.57619	0.166751	2;4	2	pH	KCl	70146	Kelch-like protein 6 OS=Mus musculus OX=10090 GN=Klhl6 PE=2 SV=2	190786	4064.15	8389.07	137237	207197	8410.08	2557.7	22271.2	253501	7039.4	342055	257247
PEX7_MOUSE	1	1	37.19	0.538334	0.294584	1.64888	0.166395	4	1	pH	KCl	35479	Peroxisomal targeting signal 2 receptor OS=Mus musculus OX=10090 GN=Pex7 PE=1 SV=1	20915.2	34831.5	37389.7	25377.8	23602.4	28132.2	24852.6	13639.6	22432.9	81290.6	19769.4	25280.5
RM14_MOUSE	5	5	288.37	0.546817	0.2975	1.38812	0.16363	5	1	pH	KCl	15864	39S ribosomal protein L14, mitochondrial OS=Mus musculus OX=10090 GN=Mrpl14 PE=1 SV=1	109332	237491	149772	207175	145516	285830	18037.3	175580	109493	195623	256413	305992
GNA13_MOUSE	13	10	750.4	0.547229	0.297667	1.30423	0.163497	4	1	pH	KCl	44027	Guanine nucleotide-binding protein subunit alpha-13 OS=Mus musculus OX=10090 GN=Gna13 PE=1 SV=1	468165	740155	871620	870257	714443	661349	484807	404190	927283	938393	652014	436122
GATB_MOUSE	1	1	36.33	0.54745	0.29773	59.4661	0.163425	3	1	pH	KCl	62079	Glutamyl-tRNA(Gln) amidotransferase subunit B, mitochondrial OS=Mus musculus OX=10090 GN=Gatb PE=1 SV=1	1730.78	987.172	41.6786	331.517	109.678	213.752	0.205611	2.41865	2454.83	0	16845.3	89.0041
FOCAD_MOUSE	9	9	511.06	0.552095	0.299154	1.31413	0.161934	1	1	pH	KCl	198822	Focadhesin OS=Mus musculus OX=10090 GN=Focad PE=1 SV=1	148007	167271	215267	224503	156573	139716	118084	181054	157560	198052	265104	161751
AAK1_MOUSE	20	20	1457.13	0.552181	0.299154	1.18733	0.161907	1;2;3	3	pH	KCl	103282	AP2-associated protein kinase 1 OS=Mus musculus OX=10090 GN=Aak1 PE=1 SV=2	3.55447e+06	3.51275e+06	3.5155e+06	3.21351e+06	4.09442e+06	2.74355e+06	3.07056e+06	3.43007e+06	4.94434e+06	2.89695e+06	4.12534e+06	3.87075e+06
NGLY1_MOUSE	3	3	124.82	0.55273	0.299394	27.7273	0.161731	2;3	2	pH	KCl	74229	Peptide-N(4)-(N-acetyl-beta-glucosaminyl)asparagine amidase OS=Mus musculus OX=10090 GN=Ngly1 PE=1 SV=2	1372.94	6716.69	131749	22749.1	1660.87	2546.79	6508.38	6554.08	1651.93	446273	24280	6648.97
CBX3_MOUSE	10	8	706.71	0.560047	0.301684	1.50673	0.159414	5	1	pH	KCl	20842	Chromobox protein homolog 3 OS=Mus musculus OX=10090 GN=Cbx3 PE=1 SV=2	2.4243e+06	2.30356e+06	4.87987e+06	2.37709e+06	2.54864e+06	2.19058e+06	2.28825e+06	2.22449e+06	3.06994e+06	2.3819e+06	2.16066e+06	6.32772e+06
MTMR2_MOUSE	5	5	202.32	0.564838	0.303398	3.20968	0.157916	2;3	2	pH	KCl	73186	Myotubularin-related protein 2 OS=Mus musculus OX=10090 GN=Mtmr2 PE=1 SV=3	21963.9	37471.8	103073	28485.8	53565.2	15497.2	22959.8	19988.2	39581.1	32914.1	273134	13889.1
PYRD1_MOUSE	1	1	42.7	0.567794	0.304351	29.3316	0.156998	3	1	pH	KCl	55556	Pyridine nucleotide-disulfide oxidoreductase domain-containing protein 1 OS=Mus musculus OX=10090 GN=Pyroxd1 PE=2 SV=1	0	1313.04	0	0	0	0	115.208	33.0311	403.994	0	3936.16	7.92396
MO4L1_MOUSE	3	2	110.11	0.568299	0.304503	1.97805	0.156842	4	1	pH	KCl	41467	Mortality factor 4-like protein 1 OS=Mus musculus OX=10090 GN=Morf4l1 PE=1 SV=2	18784.3	746.494	16207.6	19396	131.131	14954.9	15346.1	1127.44	12607.7	1399.42	35384.9	13034.6
PP4P2_MOUSE	5	5	283.07	0.574158	0.306197	1.27041	0.155041	1;5	2	pH	KCl	28019	Type 2 phosphatidylinositol 4,5-bisphosphate 4-phosphatase OS=Mus musculus OX=10090 GN=Pip4p2 PE=1 SV=1	2.97646e+06	2.09002e+06	1.55962e+06	2.84326e+06	2.89479e+06	1.51522e+06	1.57952e+06	1.94265e+06	3.41166e+06	1.80446e+06	2.21488e+06	2.64617e+06
ADAM8_MOUSE	1	1	30.86	0.575738	0.306554	3.39329	0.154559	5	1	pH	KCl	89989	Disintegrin and metalloproteinase domain-containing protein 8 OS=Mus musculus OX=10090 GN=Adam8 PE=1 SV=3	11330.8	1310.57	2111.86	4354.82	398.914	1215.32	712.365	4111.69	655.372	465.969	0	20725.6
SLPI_MOUSE	1	1	27.54	0.576828	0.306754	7.58302	0.154228	1	1	pH	KCl	14298	Antileukoproteinase OS=Mus musculus OX=10090 GN=Slpi PE=1 SV=1	26.1024	0	200.591	1865.06	153.914	11.3217	193.077	361.008	150.834	3951.63	902.719	449.437
IREB2_MOUSE	7	6	242.73	0.579576	0.307581	1.70489	0.153394	2	1	pH	KCl	104854	Iron-responsive element-binding protein 2 OS=Mus musculus OX=10090 GN=Ireb2 PE=1 SV=2	84339.2	29249.2	71744.4	95319.1	51059.6	64360.6	73392.9	85037	164360	139986	107483	55056
PEBB_MOUSE	4	4	233.23	0.584445	0.309526	3.30874	0.151929	5	1	pH	KCl	22017	Core-binding factor subunit beta OS=Mus musculus OX=10090 GN=Cbfb PE=1 SV=1	210142	139713	439682	256601	143715	193860	57785.9	236389	1.65503e+06	182057	147460	105748
TAM41_MOUSE	7	6	321.2	0.585368	0.30957	1.55633	0.151653	4	1	pH	KCl	37804	Phosphatidate cytidylyltransferase, mitochondrial OS=Mus musculus OX=10090 GN=Tamm41 PE=1 SV=2	90776.2	436832	315281	159732	84660.2	267391	286215	144207	283277	266027	362880	305603
AP4A_MOUSE	7	7	522.71	0.58926	0.310162	1.26838	0.150494	5	1	pH	KCl	16979	Bis(5'-nucleosyl)-tetraphosphatase [asymmetrical] OS=Mus musculus OX=10090 GN=Nudt2 PE=1 SV=3	529982	1.12446e+06	963466	1.13371e+06	481400	1.01793e+06	808827	853252	1.25631e+06	1.00488e+06	982855	765831
IPIL2_MOUSE	1	1	39.58	0.59018	0.310531	155.044	0.150221	3	1	pH	KCl	58628	Inositol 1,4,5-trisphosphate receptor-interacting protein-like 2 OS=Mus musculus OX=10090 GN=Itpripl2 PE=2 SV=1	0	0	0.154794	349.796	0	0	0	53.8784	0	0	2458.07	5895.47
DTX2_MOUSE	1	1	26.79	0.594409	0.311771	71.9337	0.148974	3	1	pH	KCl	67152	Probable E3 ubiquitin-protein ligase DTX2 OS=Mus musculus OX=10090 GN=Dtx2 PE=1 SV=2	0	0	0	121.09	0	0	0	33.8655	1090.13	0	1345.94	0
UQCC2_MOUSE	1	1	57	0.59838	0.312926	1.57941	0.147811	5	1	pH	KCl	16310	Ubiquinol-cytochrome-c reductase complex assembly factor 2 OS=Mus musculus OX=10090 GN=Uqcc2 PE=1 SV=1	38433.7	87715.5	29917.6	90350	21456.2	88033.9	27752	82446.8	64146.2	85666.7	92182	104984
TFDP1_MOUSE	2	2	72.11	0.602777	0.314331	23.4468	0.146534	3	1	pH	KCl	45203	Transcription factor Dp-1 OS=Mus musculus OX=10090 GN=Tfdp1 PE=1 SV=1	48.7583	1395.89	196.687	28320.4	1136.1	684.224	202.55	464.106	44359.6	109.119	10634.6	3208.34
GBG5_MOUSE	4	3	148.17	0.606007	0.315218	4.82987	0.145603	1;5	2	pH	KCl	7314	Guanine nucleotide-binding protein G(I)/G(S)/G(O) subunit gamma-5 OS=Mus musculus OX=10090 GN=Gng5 PE=1 SV=2	147989	95460.3	113262	173696	23602.7	127976	28115.9	101895	18363.8	42843.1	109358	1.18948e+06
INT4_MOUSE	11	11	523.28	0.608111	0.315509	1.24759	0.144999	2	1	pH	KCl	108124	Integrator complex subunit 4 OS=Mus musculus OX=10090 GN=Ints4 PE=1 SV=1	313319	695927	365189	355628	386930	535705	399284	393198	688097	576294	478469	396903
NDUF3_MOUSE	3	3	138.62	0.612245	0.316833	3.00691	0.143819	5	1	pH	KCl	20721	NADH dehydrogenase [ubiquinone] 1 alpha subcomplex assembly factor 3 OS=Mus musculus OX=10090 GN=Ndufaf3 PE=1 SV=1	204626	222594	270054	176667	136646	185643	161021	128436	150424	140633	159106	1.3893e+06
NEMO_MOUSE	10	10	747.42	0.616435	0.317732	1.36117	0.142632	3;4	2	pH	KCl	47942	NF-kappa-B essential modulator OS=Mus musculus OX=10090 GN=Ikbkg PE=1 SV=2	1.6061e+06	826582	1.24846e+06	1.18376e+06	1.3162e+06	724351	934958	1.27798e+06	1.55456e+06	2.21867e+06	950964	1.06554e+06
PO121_MOUSE	8	8	322.47	0.620544	0.318921	2.41866	0.141477	1;2	2	pH	KCl	120948	Nuclear envelope pore membrane protein POM 121 OS=Mus musculus OX=10090 GN=Pom121 PE=1 SV=2	69277.8	695669	60561.3	295299	115422	97448.1	133869	140375	201197	417348	448460	111159
TF2B_MOUSE	7	7	376.25	0.623244	0.319807	1.25307	0.140723	4	1	pH	KCl	34797	Transcription initiation factor IIB OS=Mus musculus OX=10090 GN=Gtf2b PE=1 SV=1	181867	130494	133258	235583	155246	109995	135114	193368	196371	222470	139593	185541
NCAM1_MOUSE	4	4	190.09	0.626217	0.320592	9.08628	0.139897	1;2	2	pH	KCl	119353	Neural cell adhesion molecule 1 OS=Mus musculus OX=10090 GN=Ncam1 PE=1 SV=3	90243.9	257208	214623	117616	163959	118113	133099	117385	87098.7	119137	89599.6	4.54312e+06
SUMO3_MOUSE	3	2	200.64	0.638305	0.323894	1.37686	0.13658	5	1	pH	KCl	12422	Small ubiquitin-related modifier 3 OS=Mus musculus OX=10090 GN=Sumo3 PE=1 SV=1	122275	255687	298575	294369	92058.6	223479	278594	176959	187583	415007	209067	250030
RPP40_MOUSE	3	3	164.69	0.639905	0.324129	1.57484	0.136146	4	1	pH	KCl	41520	Ribonuclease P protein subunit p40 OS=Mus musculus OX=10090 GN=Rpp40 PE=2 SV=2	109457	105833	79234.5	97515.9	23519.9	57163.9	42135.1	175680	43442.4	169564	206274	50808.2
CSTOS_MOUSE	4	4	178.52	0.641106	0.324318	1.68551	0.135821	4	1	pH	KCl	27614	Protein CUSTOS OS=Mus musculus OX=10090 GN=Custos PE=2 SV=1	43169.9	11747.7	3374.92	83498.5	61438.3	26943.2	23360.1	10275.3	61739.1	65462.6	49220.7	29238.5
PDIP3_MOUSE	5	5	209.96	0.643183	0.325068	2.06731	0.135261	3;4;5	3	pH	KCl	46104	Polymerase delta-interacting protein 3 OS=Mus musculus OX=10090 GN=Poldip3 PE=1 SV=1	9448.05	52311.6	44753.2	63072	36380.3	25994.4	34776.8	12254.4	51895.4	130541	15303.6	28435.9
PURB_MOUSE;PURG_MOUSE	19	18	1622.24	0.646595	0.326237	1.1743	0.134345	4	1	pH	KCl	33881	Transcriptional activator protein Pur-beta OS=Mus musculus OX=10090 GN=Purb PE=1 SV=3	7.43233e+06	7.41488e+06	7.43922e+06	9.99587e+06	8.21839e+06	7.2489e+06	6.57985e+06	7.81771e+06	7.5146e+06	1.01096e+07	1.01815e+07	7.2645e+06
MYO9A_MOUSE	8	5	295.68	0.647714	0.326425	2.71821	0.134046	1;4	2	pH	KCl	291937	Unconventional myosin-IXa OS=Mus musculus OX=10090 GN=Myo9a PE=1 SV=2	31627.4	19582.5	37066.5	17338.2	26656	7995.25	15685.1	20776.7	13412.5	129275	36904.6	13708.5
SZRD1_MOUSE	3	3	201.88	0.652926	0.32774	1.39337	0.132659	5	1	pH	KCl	16988	SUZ domain-containing protein 1 OS=Mus musculus OX=10090 GN=Szrd1 PE=1 SV=1	231917	289159	127429	398823	187969	368919	169503	255645	512250	259693	320460	275937
TBB2B_MOUSE	47	1	4089.18	0.653448	0.32774	2.84579	0.132521	3	1	pH	KCl	49921	Tubulin beta-2B chain OS=Mus musculus OX=10090 GN=Tubb2b PE=1 SV=1	1491.6	33522.8	64200.2	32671.7	5098.08	10256.6	35036.2	31411.9	13696.7	65704.9	125483	27908.9
ITSN1_MOUSE	12	7	438.51	0.657272	0.328802	1.79041	0.131511	1;2	2	pH	KCl	194176	Intersectin-1 OS=Mus musculus OX=10090 GN=Itsn1 PE=1 SV=2	154760	101599	120187	163869	148964	55410	90125.5	105088	138276	61312.2	394195	121642
SEN2_MOUSE	2	2	73.47	0.657421	0.328802	8.43579	0.131472	3	1	pH	KCl	52181	tRNA-splicing endonuclease subunit Sen2 OS=Mus musculus OX=10090 GN=Tsen2 PE=1 SV=1	371.098	7109.29	68.4081	12265.1	2971.02	3145.54	1529.66	313.772	587.043	1414.64	29727.7	35419.4
GORAB_MOUSE	2	2	84.81	0.668594	0.331869	20.8225	0.12856	3	1	pH	KCl	41461	RAB6-interacting golgin OS=Mus musculus OX=10090 GN=Gorab PE=1 SV=1	1458	2459	1368.6	1313.74	1568.36	49.7915	1506.97	2262.15	1148.14	61002.5	49962.8	63.056
TXLNA_MOUSE	8	7	460.39	0.668597	0.331869	1.42368	0.12856	2	1	pH	KCl	62330	Alpha-taxilin OS=Mus musculus OX=10090 GN=Txlna PE=1 SV=1	248852	99939.5	347226	44505.6	257683	199021	116935	90007.2	275972	163311	317853	187681
MDHC_MOUSE	16	16	1210.74	0.678349	0.334284	1.1491	0.12606	4	1	pH	KCl	36488	Malate dehydrogenase, cytoplasmic OS=Mus musculus OX=10090 GN=Mdh1 PE=1 SV=3	1.03236e+07	1.17536e+07	1.38735e+07	1.08536e+07	9.96321e+06	9.19225e+06	1.33787e+07	1.07504e+07	1.13072e+07	1.37989e+07	1.19455e+07	1.26868e+07
GATA_MOUSE	1	1	36.37	0.690571	0.337739	4.72476	0.122979	3	1	pH	KCl	56747	Glutamyl-tRNA(Gln) amidotransferase subunit A, mitochondrial OS=Mus musculus OX=10090 GN=Qrsl1 PE=1 SV=1	33.0526	71.864	294.512	675.869	0	900.249	0	61.7953	2.4951	4.62654	2274.37	2263.93
HGS_MOUSE	27	26	1354.93	0.690992	0.337739	1.25416	0.122874	1;2;4	3	pH	KCl	85961	Hepatocyte growth factor-regulated tyrosine kinase substrate OS=Mus musculus OX=10090 GN=Hgs PE=1 SV=2	3.95857e+06	3.14018e+06	1.94404e+06	1.80077e+06	3.89307e+06	2.29554e+06	1.58761e+06	2.33626e+06	3.57524e+06	3.21223e+06	3.11314e+06	2.78209e+06
KBRS2_MOUSE	3	3	111.24	0.694109	0.338655	1.20104	0.122098	5	1	pH	KCl	21481	NF-kappa-B inhibitor-interacting Ras-like protein 2 OS=Mus musculus OX=10090 GN=Nkiras2 PE=1 SV=1	176665	145846	119479	154091	103190	143966	130296	144902	124156	208289	176241	118682
PEX10_MOUSE	3	3	172.38	0.699306	0.339699	5.16841	0.120812	4	1	pH	KCl	37134	Peroxisome biogenesis factor 10 OS=Mus musculus OX=10090 GN=Pex10 PE=2 SV=1	6066.55	6267.63	5012.16	16888.7	5175.42	2692.35	4182.96	2496.04	68289.1	2429.55	2358.82	2106.17
SAT1_MOUSE	1	1	25.88	0.703363	0.340413	3152.07	0.119814	1	1	pH	KCl	19999	Diamine acetyltransferase 1 OS=Mus musculus OX=10090 GN=Sat1 PE=1 SV=1	0	40.6795	0	0.00502128	6.1782	0	0	0	0	0	19474.1	0
PTPRK_MOUSE	8	6	337.53	0.703576	0.340415	2.06234	0.119762	2	1	pH	KCl	164081	Receptor-type tyrosine-protein phosphatase kappa OS=Mus musculus OX=10090 GN=Ptprk PE=1 SV=1	72733.7	139839	55602.4	266303	27253.7	49602.2	112911	102219	91434.7	221341	251700	37696.4
SDC2_MOUSE	1	1	32.84	0.708	0.341606	33.3082	0.118681	5	1	pH	KCl	22117	Syndecan-2 OS=Mus musculus OX=10090 GN=Sdc2 PE=1 SV=1	5042.63	2472.73	0	3.50098	1402.12	0.937459	44.4675	3.62607	290.268	14801.4	0	33243.8
DPH7_MOUSE	1	1	38.47	0.710122	0.342145	25.3923	0.118165	3	1	pH	KCl	53167	Diphthine methyltransferase OS=Mus musculus OX=10090 GN=Dph7 PE=2 SV=1	283.895	61.8596	603.598	289.142	67.4576	9.22736	287.087	125.801	13.1497	12032.4	385.888	0
TBCK_MOUSE	1	1	42.57	0.730158	0.348261	1.55559	0.113367	2	1	pH	KCl	86316	TBC domain-containing protein kinase-like protein OS=Mus musculus OX=10090 GN=Tbck PE=1 SV=1	13763.3	1946.83	13293	18722.7	383.557	13396.1	12927.7	13103.2	23436.3	17580.6	13593.3	7318.7
FARP1_MOUSE	9	9	392.05	0.733655	0.349041	1.40931	0.112542	1;2	2	pH	KCl	118801	FERM, ARHGEF and pleckstrin domain-containing protein 1 OS=Mus musculus OX=10090 GN=Farp1 PE=1 SV=1	262767	170746	176321	143729	229543	192706	160717	140462	329131	428806	145271	116327
SGF29_MOUSE	1	1	30.17	0.735428	0.349298	19.1429	0.112126	4	1	pH	KCl	33277	SAGA-associated factor 29 OS=Mus musculus OX=10090 GN=Sgf29 PE=2 SV=1	371.62	0	0	0	0	61.5865	0	0	357.343	821.601	0	0
PLPP5_MOUSE	1	1	29.16	0.736503	0.349405	1.27908	0.111874	5	1	pH	KCl	29204	Phospholipid phosphatase 5 OS=Mus musculus OX=10090 GN=Plpp5 PE=1 SV=1	57919.6	58923.5	46289.6	161993	18690.8	61780.2	5213.55	180176	97776.7	17623.1	68245.8	156411
RM22_MOUSE	4	4	186.38	0.743128	0.351311	1.21707	0.110327	5	1	pH	KCl	23790	39S ribosomal protein L22, mitochondrial OS=Mus musculus OX=10090 GN=Mrpl22 PE=1 SV=1	316807	399298	574886	428311	514669	381189	369544	389162	604865	316687	563858	528317
MOR2A_MOUSE;MOR2B_MOUSE	1	1	36.3	0.746093	0.352242	8.17502	0.109639	2	1	pH	KCl	117256	ATPase MORC2A OS=Mus musculus OX=10090 GN=Morc2a PE=1 SV=2	7835.41	422.027	7181.11	5281.18	4029.55	677.13	519.121	3641.15	907.663	30337.6	40811.3	430.904
CCD60_MOUSE	2	2	61.3	0.749883	0.353207	7.25705	0.108764	1;4	2	pH	KCl	62929	Coiled-coil domain-containing protein 60 OS=Mus musculus OX=10090 GN=Ccdc60 PE=2 SV=1	3801.51	262.02	16884	1123.06	66.9092	6967.06	126.892	35.1839	0	713.796	48557.3	2951.02
ATG4A_MOUSE	1	1	33.36	0.759087	0.356239	13.0284	0.106653	4	1	pH	KCl	45065	Cysteine protease ATG4A OS=Mus musculus OX=10090 GN=Atg4a PE=2 SV=2	26152.8	67117.7	46160.1	513506	28707.7	125178	76316.8	21141.1	151526	3.03473e+06	50986.7	37375.4
BAG4_MOUSE	1	1	36.51	0.762434	0.357099	14.9124	0.105891	3	1	pH	KCl	49064	BAG family molecular chaperone regulator 4 OS=Mus musculus OX=10090 GN=Bag4 PE=1 SV=2	0	0	0	2160.43	210.182	481.378	4.10764	1.47519	68.1302	0	10327.9	0
TPC2L_MOUSE	1	1	31.57	0.764044	0.357481	259.947	0.105526	5	1	pH	KCl	16008	Trafficking protein particle complex subunit 2-like protein OS=Mus musculus OX=10090 GN=Trappc2l PE=1 SV=1	87.7827	369.954	0	193.071	473.918	0	0	132.608	183.793	0	0	157481
TBG1_MOUSE;TBG2_MOUSE	16	16	813.73	0.779468	0.361726	1.25078	0.102057	1;3;4	3	pH	KCl	51069	Tubulin gamma-1 chain OS=Mus musculus OX=10090 GN=Tubg1 PE=1 SV=1	1.90134e+06	731676	1.63973e+06	1.7081e+06	1.39274e+06	877575	1.26227e+06	1.58726e+06	2.03741e+06	1.19473e+06	1.26978e+06	1.9019e+06
CARM1_MOUSE	8	8	347.41	0.786126	0.363981	1.68691	0.100577	3	1	pH	KCl	65811	Histone-arginine methyltransferase CARM1 OS=Mus musculus OX=10090 GN=Carm1 PE=1 SV=2	154806	339050	304842	622565	82118.4	380705	378615	428197	142509	673852	871049	454354
CNOT8_MOUSE	4	4	217.32	0.795975	0.366733	1.20269	0.0984045	4;5	2	pH	KCl	33552	CCR4-NOT transcription complex subunit 8 OS=Mus musculus OX=10090 GN=Cnot8 PE=1 SV=1	251833	258624	317802	328636	280434	247574	186361	305940	474080	281303	245289	226445
CSPRS_MOUSE	1	1	29.51	0.796908	0.366933	5.7382	0.0981998	2	1	pH	KCl	24045	Component of Sp100-rs OS=Mus musculus OX=10090 GN=Csprs PE=2 SV=1	267.34	28625	9245.63	2525.93	565.789	1886.71	7137.96	1098	52258.2	5266.48	388.197	3419.68
TMM68_MOUSE	1	1	35.24	0.799974	0.367859	2.14149	0.097528	4	1	pH	KCl	37786	Transmembrane protein 68 OS=Mus musculus OX=10090 GN=Tmem68 PE=2 SV=1	10171.1	15824.2	13020.8	49655.8	13227	4484.14	14415.3	10214.1	1007.17	38609.6	45663.2	5392.06
SPIN1_MOUSE	1	1	69.34	0.803054	0.368385	2.85798	0.0968551	5	1	pH	KCl	29624	Spindlin-1 OS=Mus musculus OX=10090 GN=Spin1 PE=1 SV=2	7256.81	26498	3108.73	74316.2	5195.11	18145	23407	40173.8	125400	94698.1	20044.7	8275.33
TPPC9_MOUSE	7	7	285.44	0.805461	0.369054	1.82713	0.0963307	1;2	2	pH	KCl	128150	Trafficking protein particle complex subunit 9 OS=Mus musculus OX=10090 GN=Trappc9 PE=1 SV=2	321892	125553	138294	85708.6	334866	56406.6	70425	51434.2	180127	362790	382615	12028.2
PLPL8_MOUSE	2	2	59.23	0.806288	0.369208	3.70424	0.0961506	2;3	2	pH	KCl	87326	Calcium-independent phospholipase A2-gamma OS=Mus musculus OX=10090 GN=Pnpla8 PE=1 SV=1	99851.1	2425.61	20020.8	1051.02	35162	7384.97	4048.16	1720.35	9468.89	50672.3	117601	1229.52
K1C14_MOUSE	32	6	2334.97	0.810021	0.370261	3.84853	0.0953397	1;2;3;4;5	5	pH	KCl	52834	Keratin, type I cytoskeletal 14 OS=Mus musculus OX=10090 GN=Krt14 PE=1 SV=2	1.74068e+06	1.88776e+06	399509	415106	852456	1.30728e+06	786625	567558	1.56927e+06	557723	1.10127e+07	383658
PFKAM_MOUSE	30	28	2073.02	0.81306	0.370931	1.12482	0.0946813	1;2;3	3	pH	KCl	85215	ATP-dependent 6-phosphofructokinase, muscle type OS=Mus musculus OX=10090 GN=Pfkm PE=1 SV=3	6.92246e+06	5.50898e+06	5.93415e+06	5.02863e+06	7.73341e+06	5.31897e+06	4.71575e+06	4.03787e+06	8.09748e+06	5.92655e+06	5.35127e+06	5.15247e+06
CLP1_MOUSE	2	1	62.68	0.81492	0.371461	17.4803	0.094279	4	1	pH	KCl	47707	Polyribonucleotide 5'-hydroxyl-kinase Clp1 OS=Mus musculus OX=10090 GN=Clp1 PE=1 SV=1	1344.06	78.6607	12.8478	259.346	270.473	56.5814	1.6051	85.8492	1368.99	5782.12	94.6375	0
TPC10_MOUSE	3	3	142.73	0.817792	0.372071	1.15574	0.0936591	1	1	pH	KCl	141403	Trafficking protein particle complex subunit 10 OS=Mus musculus OX=10090 GN=Trappc10 PE=1 SV=3	97469.9	72902.2	61573.1	111918	86855.2	26378.7	126980	83509.4	85670.8	51712.1	128404	108352
TNR3_MOUSE	1	1	28.1	0.821083	0.373208	810.496	0.0929504	4	1	pH	KCl	44926	Tumor necrosis factor receptor superfamily member 3 OS=Mus musculus OX=10090 GN=Ltbr PE=1 SV=1	1999.26	14.1158	0	0	0.478425	0	0	42.3146	34679.4	4.21812	0	0
SPAG6_MOUSE	1	1	25.7	0.825009	0.374021	27.587	0.0921069	2	1	pH	KCl	55234	Sperm-associated antigen 6 OS=Mus musculus OX=10090 GN=Spag6 PE=1 SV=1	0	106.733	605.723	88.997	0	194.088	0	169.47	101.294	115.979	0	9812.22
UBP40_MOUSE	16	16	807.75	0.827313	0.374717	1.10506	0.0916131	1	1	pH	KCl	139864	Ubiquitin carboxyl-terminal hydrolase 40 OS=Mus musculus OX=10090 GN=Usp40 PE=1 SV=2	612433	498588	594142	575531	762835	387287	478190	527970	645341	507414	617442	612635
UBE4A_MOUSE	3	3	171.91	0.829222	0.375228	1.43819	0.0912043	1;2	2	pH	KCl	118123	Ubiquitin conjugation factor E4 A OS=Mus musculus OX=10090 GN=Ube4a PE=1 SV=1	173533	30777.2	91483.9	14234.5	114825	10415.3	96519.7	27845.8	183729	24219.9	49246.9	101785
TDRKH_MOUSE	1	1	31.17	0.830031	0.375228	16.518	0.0910313	1;2	2	pH	KCl	62095	Tudor and KH domain-containing protein OS=Mus musculus OX=10090 GN=Tdrkh PE=1 SV=1	396481	5864.27	74.2341	992.273	20792.4	5726.55	66.4625	3534.51	14667.1	4304.29	477663	885.909
TOLIP_MOUSE	7	7	504.68	0.832639	0.375926	1.15215	0.090474	4;5	2	pH	KCl	30325	Toll-interacting protein OS=Mus musculus OX=10090 GN=Tollip PE=1 SV=1	1.64325e+06	1.20638e+06	1.65781e+06	1.31007e+06	1.87009e+06	1.07129e+06	1.47991e+06	1.14552e+06	2.32951e+06	1.21361e+06	1.32304e+06	1.54765e+06
ZNFX1_MOUSE	31	31	1655.68	0.834193	0.376181	1.07191	0.0901425	1	1	pH	KCl	218687	NFX1-type zinc finger-containing protein 1 OS=Mus musculus OX=10090 GN=Znfx1 PE=1 SV=3	1.34259e+06	1.3764e+06	1.63526e+06	1.66625e+06	1.40958e+06	1.26843e+06	1.52409e+06	1.54087e+06	1.57673e+06	1.49752e+06	1.59671e+06	1.485e+06
RAB7L_MOUSE	3	2	126.21	0.835228	0.376435	1.85338	0.0899218	5	1	pH	KCl	23074	Ras-related protein Rab-7L1 OS=Mus musculus OX=10090 GN=Rab29 PE=1 SV=1	60216.9	46175.1	23222.7	47774.3	1273.85	52179.5	32065.1	46399.6	5345.63	77769.1	45170.4	116209
SRGP1_MOUSE	6	2	285.81	0.835519	0.376506	2.64379	0.0898598	1;2	2	pH	KCl	121354	SLIT-ROBO Rho GTPase-activating protein 1 OS=Mus musculus OX=10090 GN=Srgap1 PE=1 SV=2	8985.6	2058.26	2099.59	540.095	693.795	1077.73	3922.18	206.395	218.693	13798.3	1247.24	334.376
TLL1_MOUSE	2	1	59.59	0.836275	0.376727	10.3734	0.0896986	2;4	2	pH	KCl	114459	Tolloid-like protein 1 OS=Mus musculus OX=10090 GN=Tll1 PE=1 SV=1	2011.19	89.1089	31158.9	0.473427	672.179	5409.3	173.239	5166.86	159.036	61.1708	117950	310.575
PKHB2_MOUSE	1	1	36.63	0.84306	0.378872	10.8835	0.0882556	5	1	pH	KCl	24558	Pleckstrin homology domain-containing family B member 2 OS=Mus musculus OX=10090 GN=Plekhb2 PE=1 SV=1	4913.89	170.143	905.553	24.8323	535.153	155.834	688.88	74.4902	15570	37.369	155.915	65.2145
BCAS3_MOUSE	6	6	378.65	0.855776	0.382064	1.2321	0.0855633	2	1	pH	KCl	100957	BCAS3 microtubule associated cell migration factor OS=Mus musculus OX=10090 GN=Bcas3 PE=1 SV=2	423931	788588	309548	451590	538644	319739	379285	400769	725390	502332	429450	361544
RAB13_MOUSE	7	5	356.06	0.855987	0.382081	1.11831	0.0855188	5	1	pH	KCl	22756	Ras-related protein Rab-13 OS=Mus musculus OX=10090 GN=Rab13 PE=1 SV=1	470938	507104	587186	446137	482228	566331	317208	478169	703554	334561	432689	591292
TRAM1_MOUSE	1	1	26.64	0.859429	0.382559	6.5554	0.0847922	4	1	pH	KCl	43012	Translocating chain-associated membrane protein 1 OS=Mus musculus OX=10090 GN=Tram1 PE=1 SV=3	320.864	338.573	238.677	0	0	281.439	464.367	115.856	432.808	5088.75	100.377	26.6079
UN93B_MOUSE	1	1	27.95	0.865781	0.384392	110.009	0.083453	1	1	pH	KCl	66937	Protein unc-93 homolog B1 OS=Mus musculus OX=10090 GN=Unc93b1 PE=1 SV=2	58.5788	0	0	0	0	0	54.7112	0	0	6018.74	0	0
VP13B_MOUSE	2	1	60.69	0.867066	0.384529	13.495	0.0831823	1;2	2	pH	KCl	443733	Vacuolar protein sorting-associated protein 13B OS=Mus musculus OX=10090 GN=Vps13b PE=1 SV=3	170.708	4475.16	74.1774	418.414	0	24.6693	1595.02	334.868	135.265	0	10193.7	16047.8
TYK2_MOUSE	2	2	71.41	0.867473	0.38454	4.65035	0.0830967	2	1	pH	KCl	133230	Non-receptor tyrosine-protein kinase TYK2 OS=Mus musculus OX=10090 GN=Tyk2 PE=1 SV=3	227.873	24818.2	10897.9	4769.98	2129.48	8413.9	26576.4	603.928	3437.18	3422.2	163878	4691.38
PELO_MOUSE	11	10	558.75	0.875557	0.38674	1.17619	0.0813946	4	1	pH	KCl	43322	Protein pelota homolog OS=Mus musculus OX=10090 GN=Pelo PE=1 SV=3	141137	315134	299378	365042	162110	177377	289486	334738	174840	481966	172167	304536
SYNE2_MOUSE	7	2	206.44	0.879738	0.387527	2.07361	0.0805147	1;2;3;4;5	5	pH	KCl	782238	Nesprin-2 OS=Mus musculus OX=10090 GN=Syne2 PE=1 SV=2	76999.4	1.02012e+06	834430	665496	470234	475325	49282.2	533992	74578.9	808695	1.45388e+06	833039
LTOR3_MOUSE	5	4	369.23	0.880735	0.387808	1.3055	0.0803047	5	1	pH	KCl	13544	Ragulator complex protein LAMTOR3 OS=Mus musculus OX=10090 GN=Lamtor3 PE=1 SV=1	2.80868e+06	2.5307e+06	1.1795e+06	2.57277e+06	1.96744e+06	3.16493e+06	1.34381e+06	2.05181e+06	977015	3.24193e+06	2.92094e+06	3.99338e+06
ARF_MOUSE	1	1	36.82	0.891319	0.390585	4.46149	0.0780747	5	1	pH	KCl	19226	Tumor suppressor ARF OS=Mus musculus OX=10090 GN=Cdkn2a PE=1 SV=1	991.351	67.6329	0	0	96.8342	0	238.498	0	92.9327	0	42.3488	1360.8
ZN106_MOUSE	2	2	62.55	0.89309	0.390724	1.59722	0.077701	1;5	2	pH	KCl	208836	Zinc finger protein 106 OS=Mus musculus OX=10090 GN=Znf106 PE=1 SV=3	25926	34307.8	73044.7	13875.2	22416.8	14486.8	29368.1	49347.3	73224.9	16595.1	94477.6	371.539
MCEE_MOUSE	2	2	87.14	0.894988	0.391164	2.47358	0.0773003	5	1	pH	KCl	19005	Methylmalonyl-CoA epimerase, mitochondrial OS=Mus musculus OX=10090 GN=Mcee PE=1 SV=1	42141.2	11832.5	9154.94	58186.9	11644.3	37199.3	8677.7	41824.8	6083.12	11781.1	62955.8	164920
HERC4_MOUSE	7	7	361.62	0.898874	0.392378	1.2085	0.0764786	2	1	pH	KCl	118336	Probable E3 ubiquitin-protein ligase HERC4 OS=Mus musculus OX=10090 GN=Herc4 PE=1 SV=2	845798	504043	586866	444625	633937	543506	479213	393149	848596	688465	597556	342569
STR3N_MOUSE	1	1	45.55	0.901383	0.393221	1.76861	0.0759474	5	1	pH	KCl	26794	STARD3 N-terminal-like protein OS=Mus musculus OX=10090 GN=Stard3nl PE=1 SV=2	3948.3	1177.77	35213.8	13052.1	29995.1	916.094	2427.48	2405.23	11724.9	1547.45	1866.56	48078
LSM2_MOUSE	1	1	32.4	0.906694	0.394393	1.84439	0.0748202	5	1	pH	KCl	10828	U6 snRNA-associated Sm-like protein LSm2 OS=Mus musculus OX=10090 GN=Lsm2 PE=1 SV=1	10252.9	78257.6	59504.1	114524	64308.4	69705.2	1262.57	32122.5	1338.53	66001.9	37704.8	203704
TRIO_MOUSE;KALRN_MOUSE	34	34	1611.75	0.907557	0.394501	1.05396	0.0746368	1	1	pH	KCl	347643	Triple functional domain protein OS=Mus musculus OX=10090 GN=Trio PE=1 SV=3	923696	666054	831110	921146	798007	829952	738488	806429	959410	792057	762258	830352
NELFE_MOUSE	11	11	623.01	0.909769	0.395125	1.23158	0.0741656	4	1	pH	KCl	42528	Negative elongation factor E OS=Mus musculus OX=10090 GN=Nelfe PE=1 SV=2	490389	276767	351288	541849	497032	349974	352665	314588	755138	326487	418993	364318
RAB3A_MOUSE;RAB3C_MOUSE;RAB3D_MOUSE	5	2	282.93	0.919633	0.397943	2.69658	0.0720534	5	1	pH	KCl	24954	Ras-related protein Rab-3A OS=Mus musculus OX=10090 GN=Rab3a PE=1 SV=1	3343.57	3088.36	42076.5	5158	11089.8	3108.94	14467.6	1824.93	1010.84	53490.7	7114.36	20606.1
CHIN_MOUSE	4	4	147.07	0.921842	0.398416	1.39884	0.0715772	4	1	pH	KCl	53159	N-chimaerin OS=Mus musculus OX=10090 GN=Chn1 PE=1 SV=2	33961.8	28901.6	50591.5	35722.9	16421.1	11182.5	67983.1	46407.4	31157.2	143840	13937.9	9691.88
CNRP1_MOUSE	4	4	187.21	0.931014	0.400744	1.43402	0.0695835	5	1	pH	KCl	18601	CB1 cannabinoid receptor-interacting protein 1 OS=Mus musculus OX=10090 GN=Cnrip1 PE=1 SV=1	1.29225e+06	784986	1.82739e+06	1.04677e+06	1.32578e+06	842383	996189	959438	936478	704362	811640	3.46112e+06
M4K4_MOUSE;SH24B_MOUSE	41	27	2176.48	0.935294	0.401833	1.07532	0.0686425	1;2;3	3	pH	KCl	140515	Mitogen-activated protein kinase kinase kinase kinase 4 OS=Mus musculus OX=10090 GN=Map4k4 PE=1 SV=1	3.12943e+06	3.02561e+06	3.40937e+06	3.44886e+06	2.89595e+06	2.64531e+06	2.82021e+06	4.34602e+06	3.42294e+06	2.88635e+06	3.94803e+06	3.40734e+06
RS29_MOUSE	2	2	155.9	0.938427	0.40269	1.48942	0.0679485	5	1	pH	KCl	6672	40S ribosomal protein S29 OS=Mus musculus OX=10090 GN=Rps29 PE=1 SV=2	507671	358919	295083	736080	506903	484670	228410	337777	157696	418303	569831	1.17433e+06
M3K7_MOUSE	2	2	153.78	0.941949	0.403556	1.1626	0.0671622	2;3	2	pH	KCl	64187	Mitogen-activated protein kinase kinase kinase 7 OS=Mus musculus OX=10090 GN=Map3k7 PE=1 SV=1	69812.2	73320.7	108411	21344.2	59251.1	34917.9	112598	62733.5	73654.8	50879.8	130881	57907.7
CTNA1_MOUSE;CTNA3_MOUSE	78	61	5506.66	0.944988	0.403914	1.08238	0.066478	1;2;4;5	4	pH	KCl	100044	Catenin alpha-1 OS=Mus musculus OX=10090 GN=Ctnna1 PE=1 SV=1	5.42399e+07	4.45e+07	3.62126e+07	4.12142e+07	4.2366e+07	5.44158e+07	3.62e+07	3.93162e+07	6.18168e+07	4.73403e+07	4.16867e+07	3.56476e+07
ABCA5_MOUSE	3	3	87.24	0.951021	0.405416	1.68777	0.0651011	1;2;3;5	4	pH	KCl	185775	Cholesterol transporter ABCA5 OS=Mus musculus OX=10090 GN=Abca5 PE=1 SV=2	97296.1	123887	139769	74135.6	59863.4	88683.8	91925.8	106742	36721.6	356302	125667	67327.7
CUL4A_MOUSE	27	15	1259.19	0.955659	0.406633	1.11643	0.0640229	2	1	pH	KCl	87697	Cullin-4A OS=Mus musculus OX=10090 GN=Cul4a PE=1 SV=1	565704	266474	471228	287598	453647	411765	358566	344046	484169	540298	250434	475695
PRP39_MOUSE	3	3	140.1	0.956481	0.406688	1.53916	0.0638297	2	1	pH	KCl	77872	Pre-mRNA-processing factor 39 OS=Mus musculus OX=10090 GN=Prpf39 PE=1 SV=3	13186.5	82048	43093.6	124740	5625.39	42485	90734.7	104585	9331.16	147044	39633.8	178668
RHDF2_MOUSE	2	1	56.07	0.967517	0.409586	9.67202	0.0611602	1;2	2	pH	KCl	93375	Inactive rhomboid protein 2 OS=Mus musculus OX=10090 GN=Rhbdf2 PE=1 SV=1	376.46	2089.96	0	4768.22	244.307	324.026	427.203	0	9230.09	282.1	116.66	0
CB076_MOUSE	1	1	42.21	0.975584	0.411629	6.67609	0.0590848	5	1	pH	KCl	14579	UPF0538 protein C2orf76 homolog OS=Mus musculus OX=10090 PE=1 SV=2	68010.2	4409.59	78615.6	11176.4	38160.6	7888.26	33301.3	9469.12	15042.4	6448.11	6082.52	565392
IL16_MOUSE	6	6	209.97	0.977628	0.412264	5.50224	0.058535	2;3	2	pH	KCl	141347	Pro-interleukin-16 OS=Mus musculus OX=10090 GN=Il16 PE=1 SV=3	280420	4994.12	17940.8	9557.18	79856.6	13701.7	21538.4	22620.3	9302.19	8256.02	725087	15106.7
DUS12_MOUSE	3	3	116.83	0.978246	0.412288	1.32395	0.0583664	4	1	pH	KCl	37135	Dual specificity protein phosphatase 12 OS=Mus musculus OX=10090 GN=Dusp12 PE=2 SV=1	124990	55019.9	42994.6	180604	109524	32780	64488.8	110629	29284.8	23892.5	207412	159662
CCNY_MOUSE	7	7	387.29	0.978754	0.41237	1.09221	0.058227	3;4	2	pH	KCl	39370	Cyclin-Y OS=Mus musculus OX=10090 GN=Ccny PE=1 SV=1	444829	355364	371414	383454	457747	414004	349498	324286	378495	835194	348627	125731
INT8_MOUSE	1	1	34.88	0.980746	0.412779	1.75718	0.0576723	2	1	pH	KCl	113281	Integrator complex subunit 8 OS=Mus musculus OX=10090 GN=Ints8 PE=1 SV=1	28420.7	23762.1	1233.23	79.3984	30940.3	1193.31	376.844	15011.4	36005.8	22818.5	24619.3	60.9754
ECSIT_MOUSE	1	1	32.86	0.98336	0.413142	14.4589	0.0569215	3	1	pH	KCl	49767	Evolutionarily conserved signaling intermediate in Toll pathway, mitochondrial OS=Mus musculus OX=10090 GN=Ecsit PE=1 SV=2	0	25.1159	1276.22	269.249	3.45389	263.141	41.1747	106.873	4.07113	5890.7	13.6394	86.8513
STAR7_MOUSE	1	1	25.52	0.988736	0.414364	3.57661	0.0552687	4	1	pH	KCl	43117	StAR-related lipid transfer protein 7, mitochondrial OS=Mus musculus OX=10090 GN=Stard7 PE=1 SV=2	0	840.976	985.034	177.63	51.3662	0	876.992	1030.57	147.598	0	2561.14	4297.59
CBPB2_MOUSE	2	2	73.66	0.990927	0.414967	1.51907	0.0545356	3;4;5	3	pH	KCl	48840	Carboxypeptidase B2 OS=Mus musculus OX=10090 GN=Cpb2 PE=1 SV=1	26181.1	75829.9	147085	46450.3	77294.5	79086	48982.6	37425.7	32769	22958.5	47930.4	265154
PA1B2_MOUSE	5	5	497.47	0.993182	0.415727	1.09063	0.0537253	4;5	2	pH	KCl	25565	Platelet-activating factor acetylhydrolase IB subunit alpha2 OS=Mus musculus OX=10090 GN=Pafah1b2 PE=1 SV=2	1.84305e+06	3.90698e+06	3.03494e+06	2.20228e+06	1.49301e+06	4.15898e+06	2.83563e+06	2.2601e+06	1.32101e+06	2.81827e+06	3.96628e+06	3.61629e+06
CAVN2_MOUSE	30	30	1790.25	6.15656e-07	1.56056e-05	3.46077	1	1;2;3;4	4	VEH	KCl	46735	Caveolae-associated protein 2 OS=Mus musculus OX=10090 GN=Cavin2 PE=1 SV=3	5.69542e+06	6.47433e+06	5.23046e+06	5.62851e+06	1.25842e+06	1.47126e+06	1.85912e+06	2.06542e+06	3.35181e+06	2.81116e+06	2.60159e+06	2.81433e+06
ITB4_MOUSE	47	47	2430.33	2.67057e-05	0.000239276	3.5728	0.999994	1;4	2	VEH	KCl	201522	Integrin beta-4 OS=Mus musculus OX=10090 GN=Itgb4 PE=1 SV=1	8.75533e+06	7.4437e+06	7.61828e+06	8.01436e+06	3.1575e+06	1.71324e+06	1.76478e+06	2.27392e+06	3.0127e+06	2.0078e+06	1.8733e+06	2.29911e+06
RRAS2_MOUSE	14	10	988.57	5.40594e-05	0.000392455	1.98443	0.999959	5	1	VEH	KCl	23385	Ras-related protein R-Ras2 OS=Mus musculus OX=10090 GN=Rras2 PE=1 SV=1	5.47989e+06	5.38356e+06	5.43375e+06	4.91332e+06	2.6205e+06	2.67144e+06	2.76048e+06	2.63603e+06	3.8405e+06	3.26857e+06	3.00215e+06	2.28639e+06
LRC58_MOUSE	9	9	569.99	0.000103294	0.000634057	3.38729	0.9998	4	1	VEH	KCl	40114	Leucine-rich repeat-containing protein 58 OS=Mus musculus OX=10090 GN=Lrrc58 PE=2 SV=1	2.28383e+06	1.15303e+06	1.1483e+06	1.82002e+06	647640	478831	388711	375767	858797	297559	452402	450448
CAVN3_MOUSE	17	17	1171.92	0.000184453	0.000968901	2.00848	0.999311	4;5	2	VEH	KCl	27837	Caveolae-associated protein 3 OS=Mus musculus OX=10090 GN=Cavin3 PE=1 SV=1	7.67257e+06	6.26562e+06	7.7161e+06	8.19343e+06	4.58133e+06	3.49172e+06	3.13643e+06	3.65139e+06	5.01487e+06	3.26299e+06	3.50789e+06	3.3892e+06
FIL1L_MOUSE;ACOT5_MOUSE	20	20	933.35	0.000437611	0.00180087	2.69704	0.996648	2	1	VEH	KCl	129692	Filamin A-interacting protein 1-like OS=Mus musculus OX=10090 GN=Filip1l PE=1 SV=2	928383	468876	754400	612681	315305	301916	196898	210835	493980	337417	274003	372363
HMOX1_MOUSE	15	15	1212.58	0.000608925	0.00229667	2.39716	0.994307	4;5	2	VEH	KCl	32908	Heme oxygenase 1 OS=Mus musculus OX=10090 GN=Hmox1 PE=1 SV=1	1.1058e+07	8.05665e+06	1.06962e+07	1.31979e+07	4.3064e+06	3.51952e+06	5.11899e+06	4.99668e+06	8.35667e+06	6.5482e+06	7.78425e+06	1.03083e+07
TAGL2_MOUSE;TAGL3_MOUSE	22	22	1415.44	0.00064167	0.00238652	1.64632	0.99383	5	1	VEH	KCl	22381	Transgelin-2 OS=Mus musculus OX=10090 GN=Tagln2 PE=1 SV=4	3.02603e+07	2.95115e+07	4.12305e+07	3.43082e+07	1.77062e+07	2.11185e+07	2.19782e+07	2.13869e+07	2.21492e+07	2.20985e+07	2.01182e+07	2.0985e+07
CAVN1_MOUSE	33	32	2903.97	0.000837758	0.00291034	2.08418	0.990841	1;2;3;4;5	5	VEH	KCl	43927	Caveolae-associated protein 1 OS=Mus musculus OX=10090 GN=Cavin1 PE=1 SV=1	4.92317e+07	3.68716e+07	4.65998e+07	5.48581e+07	2.50909e+07	2.0634e+07	2.07485e+07	2.35197e+07	3.29509e+07	3.06517e+07	3.68434e+07	3.22253e+07
RAB32_MOUSE;RAB38_MOUSE	6	5	352.92	0.000921357	0.0031316	1.71288	0.989514	5	1	VEH	KCl	25053	Ras-related protein Rab-32 OS=Mus musculus OX=10090 GN=Rab32 PE=1 SV=3	624597	515644	710315	498572	356424	332899	356303	325826	475545	426502	357107	544117
ABCG2_MOUSE	6	5	279.47	0.00101637	0.00335388	2.3809	0.987981	1;2	2	VEH	KCl	72931	Broad substrate specificity ATP-binding cassette transporter ABCG2 OS=Mus musculus OX=10090 GN=Abcg2 PE=1 SV=1	104916	94734.3	85424.3	117169	45008.7	25508.8	42763.6	55665.2	91906.9	56995.2	114865	56897.1
SEPT4_MOUSE	10	8	603.18	0.00102649	0.00337941	2.33835	0.987816	4	1	VEH	KCl	54901	Septin-4 OS=Mus musculus OX=10090 GN=Septin4 PE=1 SV=1	456707	509731	487340	672873	250308	261139	234424	163596	207797	136180	365123	204917
PALLD_MOUSE	31	31	1645.61	0.00112587	0.00360595	2.05711	0.986188	1;2;3	3	VEH	KCl	152037	Palladin OS=Mus musculus OX=10090 GN=Palld PE=1 SV=2	4.65913e+06	3.71221e+06	4.0277e+06	3.90075e+06	2.82254e+06	1.73796e+06	1.5942e+06	1.76891e+06	2.75165e+06	1.71607e+06	2.59851e+06	2.07249e+06
ADDA_MOUSE	24	21	1409.51	0.00129128	0.00398689	1.57957	0.983444	2	1	VEH	KCl	80596	Alpha-adducin OS=Mus musculus OX=10090 GN=Add1 PE=1 SV=2	6.12987e+06	4.37956e+06	4.70259e+06	4.14736e+06	3.29945e+06	3.04648e+06	3.014e+06	2.89617e+06	4.24238e+06	3.6195e+06	3.5297e+06	2.98705e+06
NQO2_MOUSE	9	9	466.76	0.00140636	0.004245	1.84042	0.98152	5	1	VEH	KCl	26231	Ribosyldihydronicotinamide dehydrogenase [quinone] OS=Mus musculus OX=10090 GN=Nqo2 PE=1 SV=3	1.04072e+06	980192	1.24341e+06	1.01633e+06	646033	628849	446675	604354	654318	752829	575410	418585
NDUC2_MOUSE	3	3	213.49	0.00177706	0.00514979	2.30323	0.975297	5	1	VEH	KCl	14154	NADH dehydrogenase [ubiquinone] 1 subunit C2 OS=Mus musculus OX=10090 GN=Ndufc2 PE=1 SV=1	1.06469e+06	713600	529951	831732	271927	422119	283757	385488	248216	290707	402168	569776
EPCR_MOUSE	3	3	157.09	0.00301959	0.00771597	2.21085	0.954956	3;4	2	VEH	KCl	27172	Endothelial protein C receptor OS=Mus musculus OX=10090 GN=Procr PE=1 SV=3	1.90934e+06	1.52245e+06	1.79686e+06	1.99756e+06	872585	614251	863247	918428	770234	1.24954e+06	1.35636e+06	990499
S12A7_MOUSE	15	14	851.68	0.00305633	0.00777476	3.04674	0.954375	1;2;3	3	VEH	KCl	119404	Solute carrier family 12 member 7 OS=Mus musculus OX=10090 GN=Slc12a7 PE=1 SV=1	1.48291e+06	1.0531e+06	1.53034e+06	1.54964e+06	542039	342339	385429	573472	451872	338230	596265	523872
AKA12_MOUSE	82	80	5566.68	0.00329954	0.00829656	1.78593	0.95056	1;2	2	VEH	KCl	180586	A-kinase anchor protein 12 OS=Mus musculus OX=10090 GN=Akap12 PE=1 SV=1	3.1918e+07	2.51721e+07	2.89678e+07	2.56713e+07	1.34098e+07	1.34918e+07	1.4504e+07	2.11551e+07	2.03193e+07	1.49937e+07	2.27212e+07	1.78789e+07
DPYL3_MOUSE	42	34	3272.86	0.0034261	0.00853143	1.57635	0.948598	1;2;3;4;5	5	VEH	KCl	61897	Dihydropyrimidinase-related protein 3 OS=Mus musculus OX=10090 GN=Dpysl3 PE=1 SV=1	2.35601e+07	2.24478e+07	2.47425e+07	2.65613e+07	1.51241e+07	1.49391e+07	1.61153e+07	1.55536e+07	1.94185e+07	1.68214e+07	1.77528e+07	1.57999e+07
SLFN5_MOUSE	23	22	1518	0.00356498	0.00881524	1.43805	0.946462	1;2	2	VEH	KCl	100754	Schlafen family member 5 OS=Mus musculus OX=10090 GN=Slfn5 PE=1 SV=2	4.4424e+06	5.18399e+06	4.4795e+06	5.35612e+06	3.23362e+06	3.57583e+06	3.24865e+06	3.4755e+06	4.31219e+06	3.91087e+06	3.13471e+06	3.39533e+06
RCN1_MOUSE	9	8	598.71	0.00384558	0.00932184	1.90393	0.942206	4	1	VEH	KCl	38090	Reticulocalbin-1 OS=Mus musculus OX=10090 GN=Rcn1 PE=1 SV=1	921116	861801	1.056e+06	1.03248e+06	449761	441826	638582	503206	628907	564516	508091	643133
FKBP7_MOUSE	5	5	273.19	0.0046322	0.0107687	2.01405	0.930676	5	1	VEH	KCl	24897	Peptidyl-prolyl cis-trans isomerase FKBP7 OS=Mus musculus OX=10090 GN=Fkbp7 PE=1 SV=1	618825	692869	494039	886439	303609	390099	324874	318112	583845	332726	329438	391223
VGFR2_MOUSE	30	26	1351.81	0.00463452	0.0107687	1.85199	0.930643	1;2;3;5	4	VEH	KCl	150366	Vascular endothelial growth factor receptor 2 OS=Mus musculus OX=10090 GN=Kdr PE=1 SV=2	1.55781e+06	1.38739e+06	1.51577e+06	1.67564e+06	1.01358e+06	788616	742434	768885	1.25942e+06	1.17018e+06	842624	1.12744e+06
ROBO4_MOUSE	8	8	352.77	0.00654466	0.0139217	2.85156	0.90492	1;2;3;5	4	VEH	KCl	108432	Roundabout homolog 4 OS=Mus musculus OX=10090 GN=Robo4 PE=1 SV=2	416011	127145	264379	273769	90296.8	96691	78658.2	113551	365094	145311	188187	151052
MMRN2_MOUSE	13	13	588.01	0.0071769	0.0148754	2.379	0.897035	1;2;5	3	VEH	KCl	105140	Multimerin-2 OS=Mus musculus OX=10090 GN=Mmrn2 PE=1 SV=1	1.66319e+06	1.35124e+06	1.51856e+06	1.43529e+06	692972	423009	750201	642552	883497	369362	732611	699525
DHRS1_MOUSE	11	11	560.77	0.00912288	0.0177522	1.30135	0.874426	4	1	VEH	KCl	33983	Dehydrogenase/reductase SDR family member 1 OS=Mus musculus OX=10090 GN=Dhrs1 PE=1 SV=1	1.90251e+06	2.01722e+06	1.66553e+06	1.58592e+06	1.48416e+06	1.5251e+06	1.21762e+06	1.28371e+06	1.48506e+06	1.41096e+06	1.55807e+06	1.32924e+06
CD109_MOUSE	31	30	1726.32	0.0106303	0.0199249	1.84323	0.858398	1;2	2	VEH	KCl	161557	CD109 antigen OS=Mus musculus OX=10090 GN=Cd109 PE=1 SV=1	6.91929e+06	5.27987e+06	6.10872e+06	5.24126e+06	4.23258e+06	2.48432e+06	2.81339e+06	3.24571e+06	3.695e+06	2.29741e+06	4.10138e+06	3.14909e+06
ODO1_MOUSE	49	49	3346.63	0.0114412	0.0210757	1.19773	0.850238	1;2	2	VEH	KCl	116375	2-oxoglutarate dehydrogenase, mitochondrial OS=Mus musculus OX=10090 GN=Ogdh PE=1 SV=3	1.61496e+07	1.53754e+07	1.49968e+07	1.47806e+07	1.40525e+07	1.23741e+07	1.24218e+07	1.23338e+07	1.60645e+07	1.31937e+07	1.31903e+07	1.37681e+07
KAD1_MOUSE	4	4	164.85	0.0128704	0.0230486	3.41713	0.836556	5	1	VEH	KCl	21526	Adenylate kinase isoenzyme 1 OS=Mus musculus OX=10090 GN=Ak1 PE=1 SV=1	433347	323685	267891	319497	84068.5	118670	92081.1	98615.1	164814	116988	130413	387692
VWF_MOUSE	7	6	232.71	0.0131194	0.0233556	5.94633	0.834257	1;2	2	VEH	KCl	309063	von Willebrand factor OS=Mus musculus OX=10090 GN=Vwf PE=1 SV=2	191379	79364.4	101667	147148	42977.8	17733.3	11735.3	14928.2	19262.2	79799.5	16346	9061.01
XXLT1_MOUSE	7	7	272.93	0.0133529	0.0236729	1.87014	0.832122	1;4	2	VEH	KCl	43810	Xyloside xylosyltransferase 1 OS=Mus musculus OX=10090 GN=Xxylt1 PE=1 SV=2	139675	202664	189126	183215	113434	88616.3	132447	47655.3	104645	112279	98390	108708
STMN1_MOUSE;STMN2_MOUSE;STMN4_MOUSE	7	7	387.95	0.0138032	0.0242436	1.73616	0.828063	5	1	VEH	KCl	17264	Stathmin OS=Mus musculus OX=10090 GN=Stmn1 PE=1 SV=2	1.31924e+06	963034	842742	1.32928e+06	700450	545742	785751	533653	398874	925350	657078	674577
NDUA9_MOUSE	13	13	985.17	0.0139157	0.0243657	1.97386	0.82706	4	1	VEH	KCl	42498	NADH dehydrogenase [ubiquinone] 1 alpha subcomplex subunit 9, mitochondrial OS=Mus musculus OX=10090 GN=Ndufa9 PE=1 SV=2	1.65476e+06	1.598e+06	1.45645e+06	2.22909e+06	920537	978531	753662	862356	776793	971954	1.26539e+06	1.02931e+06
WDR53_MOUSE	1	1	81	0.0145016	0.0250507	32.075	0.82191	4	1	VEH	KCl	38618	WD repeat-containing protein 53 OS=Mus musculus OX=10090 GN=Wdr53 PE=1 SV=1	62916.2	29701.4	52442.6	26327.6	0	0	5343.34	0	0	511.043	25183.2	2634.78
FA43A_MOUSE	2	2	82.27	0.0150603	0.0257176	5.68019	0.817109	3	1	VEH	KCl	46177	Protein FAM43A OS=Mus musculus OX=10090 GN=Fam43a PE=2 SV=1	79432.5	108714	326271	107864	10855.5	21956.8	62491.6	14249.1	52032.6	23516	111134	29337.6
MP2K6_MOUSE	11	8	463.62	0.0185984	0.0301588	2.35041	0.788886	4	1	VEH	KCl	37408	Dual specificity mitogen-activated protein kinase kinase 6 OS=Mus musculus OX=10090 GN=Map2k6 PE=1 SV=1	387933	582889	851850	479291	154966	203943	374212	246266	200439	222208	238504	332947
MSI2H_MOUSE	3	3	183.09	0.0202878	0.0322337	1.69052	0.776568	4	1	VEH	KCl	36915	RNA-binding protein Musashi homolog 2 OS=Mus musculus OX=10090 GN=Msi2 PE=1 SV=1	691362	464401	502745	493768	361898	334408	368142	208695	490138	538228	404707	329262
PTSS1_MOUSE	1	1	37.11	0.0207782	0.0327008	14.7868	0.773116	4	1	VEH	KCl	55567	Phosphatidylserine synthase 1 OS=Mus musculus OX=10090 GN=Ptdss1 PE=1 SV=1	6974.15	64471.8	3829.87	16552.8	4433.38	428.942	261.444	1086.39	5263.68	10085.9	1057.27	5543.31
E41L2_MOUSE;E41L3_MOUSE	47	46	2755.91	0.0208614	0.0327815	1.59852	0.772534	1;2;5	3	VEH	KCl	109873	Band 4.1-like protein 2 OS=Mus musculus OX=10090 GN=Epb41l2 PE=1 SV=2	1.09655e+07	8.79074e+06	1.11015e+07	1.17646e+07	7.91456e+06	4.43006e+06	6.87077e+06	7.44831e+06	1.04698e+07	6.38358e+06	8.33529e+06	7.89208e+06
GLPC_MOUSE	1	1	52.6	0.0220958	0.0340524	4.22998	0.764091	5	1	VEH	KCl	10322	Glycophorin-C OS=Mus musculus OX=10090 GN=Gypc PE=1 SV=2	182357	154590	114183	176066	48373.1	19829.5	51563.3	28508.3	54860.6	96272.7	16566.6	11014.7
ZFN2B_MOUSE	1	1	80.1	0.0221777	0.0341071	4.08929	0.763542	4	1	VEH	KCl	27877	AN1-type zinc finger protein 2B OS=Mus musculus OX=10090 GN=Zfand2b PE=1 SV=1	28714.7	16893.9	17957.3	27979.3	17120.1	252.409	4524.65	489.393	18035.5	19007.4	20850.7	18917.6
SEM6A_MOUSE	1	1	54.15	0.0251752	0.037495	11.6697	0.744307	1	1	VEH	KCl	114360	Semaphorin-6A OS=Mus musculus OX=10090 GN=Sema6a PE=1 SV=2	27795.9	26996.9	25210.9	19188.5	4447.4	2065.82	1171.23	815.505	5377.81	5206.17	211.577	1858.35
RIR1_MOUSE	23	21	1322.7	0.0303635	0.0431131	1.56323	0.714442	2	1	VEH	KCl	90153	Ribonucleoside-diphosphate reductase large subunit OS=Mus musculus OX=10090 GN=Rrm1 PE=1 SV=2	2.17393e+06	3.85822e+06	2.39764e+06	2.75724e+06	1.70038e+06	2.15876e+06	1.57782e+06	1.7194e+06	2.61931e+06	2.20886e+06	2.41478e+06	2.75549e+06
MEST_MOUSE	10	10	647.14	0.038363	0.05121	1.80293	0.674933	4;5	2	VEH	KCl	38883	Mesoderm-specific transcript protein OS=Mus musculus OX=10090 GN=Mest PE=2 SV=1	5.80822e+06	4.32537e+06	3.63919e+06	3.33096e+06	2.83791e+06	3.04051e+06	1.93789e+06	1.67032e+06	3.20488e+06	1.65484e+06	2.77153e+06	2.05145e+06
NYNRI_MOUSE	7	7	318.92	0.0392126	0.052123	2.17949	0.671114	1	1	VEH	KCl	202939	Protein NYNRIN OS=Mus musculus OX=10090 GN=Nynrin PE=2 SV=2	103256	100239	148160	157908	71855.2	23133.5	61820.6	76989.4	84530.1	36269.7	58459.9	71080.4
CAH5B_MOUSE	2	2	136.48	0.0406224	0.053427	3.6118	0.664915	4	1	VEH	KCl	36600	Carbonic anhydrase 5B, mitochondrial OS=Mus musculus OX=10090 GN=Ca5b PE=1 SV=2	84815.9	86970.8	72910	173404	15260.3	32317.5	34153.9	34028	26953.7	17590.7	53618.6	49855
BAG2_MOUSE	1	1	102.63	0.0412673	0.0541173	1.77985	0.662135	4;5	2	VEH	KCl	23459	BAG family molecular chaperone regulator 2 OS=Mus musculus OX=10090 GN=Bag2 PE=1 SV=1	43077.7	116543	92192.6	71257.4	33054.2	64414.9	33006.2	51040.8	56899.5	86155.9	95012.6	83268.5
H60B_MOUSE	1	1	37.9	0.0467591	0.0594001	2.99337	0.639748	1;2;3	3	VEH	KCl	28206	Histocompatibility antigen 60b OS=Mus musculus OX=10090 GN=H60b PE=2 SV=1	55068.2	42587.1	47383.8	37784.4	15232.6	14079.7	18551.6	13212.2	8839.81	35325.9	36935.1	17311.2
B2CL1_MOUSE	4	4	208.11	0.0499419	0.0622754	2.45106	0.627723	5	1	VEH	KCl	26116	Bcl-2-like protein 1 OS=Mus musculus OX=10090 GN=Bcl2l1 PE=1 SV=1	250969	251454	492927	245016	58349.1	156054	124677	166971	201694	240651	224464	194070
BCAM_MOUSE	21	19	1362.06	0.057081	0.0684772	1.54641	0.60288	1;2;3	3	VEH	KCl	67628	Basal cell adhesion molecule OS=Mus musculus OX=10090 GN=Bcam PE=1 SV=1	7.93025e+06	5.89341e+06	5.15079e+06	6.33168e+06	2.89516e+06	4.76658e+06	4.66049e+06	4.0422e+06	4.82534e+06	5.69826e+06	4.71514e+06	5.01705e+06
F120A_MOUSE	29	28	1736.62	0.0574082	0.068814	1.23927	0.601805	1;2	2	VEH	KCl	121569	Constitutive coactivator of PPAR-gamma-like protein 1 OS=Mus musculus OX=10090 GN=FAM120A PE=1 SV=2	5.94246e+06	5.08876e+06	5.75212e+06	6.07122e+06	5.32565e+06	3.99461e+06	4.67332e+06	4.44835e+06	5.97536e+06	4.58012e+06	5.98292e+06	5.20055e+06
GEM_MOUSE	2	2	74.73	0.058392	0.0696674	12.5106	0.598603	4	1	VEH	KCl	33704	GTP-binding protein GEM OS=Mus musculus OX=10090 GN=Gem PE=1 SV=2	4378.84	89506.6	82152.5	98375.9	7002.53	8662.65	5719.4	549.869	490.459	9459.42	4342.74	9209.42
T176A_MOUSE	3	3	134.21	0.0593833	0.070495	1.83722	0.595423	5	1	VEH	KCl	26579	Transmembrane protein 176A OS=Mus musculus OX=10090 GN=Tmem176a PE=1 SV=2	261139	419509	378042	282505	163876	207132	184025	174980	332785	280891	307140	134374
PLXD1_MOUSE;PLXC1_MOUSE;PLXB1_MOUSE	38	37	1939.83	0.0680379	0.0777378	1.96625	0.569432	1;3	2	VEH	KCl	211473	Plexin-D1 OS=Mus musculus OX=10090 GN=Plxnd1 PE=1 SV=1	5.50279e+06	4.36431e+06	4.46701e+06	5.51982e+06	3.44309e+06	1.35702e+06	2.59112e+06	2.70609e+06	3.54034e+06	2.51262e+06	4.48496e+06	2.81416e+06
RCAN1_MOUSE	1	1	59.91	0.0724598	0.0812169	8.67945	0.557245	4	1	VEH	KCl	28119	Calcipressin-1 OS=Mus musculus OX=10090 GN=Rcan1 PE=1 SV=2	2198.31	2458.23	1807.49	15900	77.7229	523.33	1433.63	541.979	454.728	2573.69	15.8257	114.813
GPX1_MOUSE	7	7	272.91	0.0752959	0.0832809	3.07922	0.54977	5	1	VEH	KCl	22316	Glutathione peroxidase 1 OS=Mus musculus OX=10090 GN=Gpx1 PE=1 SV=2	525309	659741	503707	777062	211441	204544	174380	210428	553478	206275	234366	200444
MEX3B_MOUSE;MEX3D_MOUSE	2	2	73.11	0.0782082	0.0852964	6.23336	0.542351	2;3	2	VEH	KCl	61743	RNA-binding protein MEX3B OS=Mus musculus OX=10090 GN=Mex3b PE=2 SV=2	306975	945306	60054.7	139132	27036.3	129310	45202.8	31305.9	98358.9	46118.9	87167	69203.9
FSCN1_MOUSE	23	23	1713.91	0.0792845	0.0859735	1.75954	0.539671	1;3;4	3	VEH	KCl	54474	Fascin OS=Mus musculus OX=10090 GN=Fscn1 PE=1 SV=4	6.54525e+06	9.25978e+06	8.61072e+06	9.48553e+06	3.92344e+06	3.38994e+06	5.65672e+06	6.29704e+06	7.0371e+06	8.84575e+06	6.64242e+06	8.23672e+06
ITPR3_MOUSE	76	65	3914.05	0.0802179	0.0868193	1.51802	0.537374	1	1	VEH	KCl	304080	Inositol 1,4,5-trisphosphate receptor type 3 OS=Mus musculus OX=10090 GN=Itpr3 PE=1 SV=3	7.86761e+06	6.7615e+06	8.79548e+06	8.99678e+06	6.30093e+06	3.6026e+06	5.1235e+06	6.33063e+06	6.32924e+06	4.95635e+06	5.71572e+06	4.69955e+06
COQ6_MOUSE	6	6	297.92	0.0803842	0.0868665	2.27029	0.536967	4	1	VEH	KCl	51360	Ubiquinone biosynthesis monooxygenase COQ6, mitochondrial OS=Mus musculus OX=10090 GN=Coq6 PE=1 SV=3	162101	125408	179994	183273	80001.6	36214.9	95258.3	75174.3	149189	40803.9	73236.7	119913
FCSD2_MOUSE	15	15	697.11	0.0836685	0.0893584	2.13112	0.529086	2	1	VEH	KCl	84230	F-BAR and double SH3 domains protein 2 OS=Mus musculus OX=10090 GN=Fchsd2 PE=1 SV=2	507299	284802	417193	419374	251420	212010	188194	112607	262607	261475	272229	361840
TYB10_MOUSE	6	4	329.63	0.0872296	0.0918792	5.70079	0.520854	5	1	VEH	KCl	5023	Thymosin beta-10 OS=Mus musculus OX=10090 GN=Tmsb10 PE=1 SV=3	39272.4	246165	671828	921501	56431	76448.2	96249.1	100434	23871.6	107637	66042.3	257658
N4BP1_MOUSE	4	4	253.7	0.0897084	0.0936885	3.51702	0.515303	2	1	VEH	KCl	99085	NEDD4-binding protein 1 OS=Mus musculus OX=10090 GN=N4bp1 PE=1 SV=2	41218.2	56175.8	38533.7	202880	16704	35132.9	27535.6	16961.3	88633.6	61699.6	40914.4	63166.1
CNPY3_MOUSE	5	5	310.61	0.0908645	0.0943737	2.40351	0.512762	4	1	VEH	KCl	30519	Protein canopy homolog 3 OS=Mus musculus OX=10090 GN=Cnpy3 PE=1 SV=1	229776	295678	449812	339676	140953	212881	173982	19277.2	185211	162564	209760	156143
NDUB5_MOUSE	8	8	448.23	0.0928519	0.0955268	1.55523	0.508463	5	1	VEH	KCl	21696	NADH dehydrogenase [ubiquinone] 1 beta subcomplex subunit 5, mitochondrial OS=Mus musculus OX=10090 GN=Ndufb5 PE=1 SV=1	1.35939e+06	1.11006e+06	1.0771e+06	1.0072e+06	830610	788777	691828	616815	1.54013e+06	1.03649e+06	759027	601495
ZDHC5_MOUSE	3	3	144.65	0.097387	0.0987217	2.00741	0.498966	2	1	VEH	KCl	77452	Palmitoyltransferase ZDHHC5 OS=Mus musculus OX=10090 GN=Zdhhc5 PE=1 SV=1	69458.1	109460	86512.4	57034.1	53164.7	45892.2	42186.9	19393.3	38506.1	50905.1	48391.2	49598.1
FLNA_MOUSE	150	135	11684.1	0.106831	0.105759	1.31411	0.480454	1;2;3;5	4	VEH	KCl	281046	Filamin-A OS=Mus musculus OX=10090 GN=Flna PE=1 SV=5	2.04713e+08	1.56726e+08	2.12938e+08	1.85582e+08	1.63465e+08	1.18315e+08	1.35473e+08	1.61056e+08	1.78761e+08	1.24414e+08	1.42412e+08	1.43533e+08
GVIN1_MOUSE	22	21	1018.74	0.107206	0.106056	1.46763	0.479752	1	1	VEH	KCl	280637	Interferon-induced very large GTPase 1 OS=Mus musculus OX=10090 GN=Gvin1 PE=1 SV=1	763076	1.0482e+06	933881	1.16577e+06	417499	671755	791263	784268	589035	764117	912906	896312
UBAP2_MOUSE	14	14	875.37	0.108393	0.106797	1.58311	0.477544	1;2	2	VEH	KCl	117894	Ubiquitin-associated protein 2 OS=Mus musculus OX=10090 GN=Ubap2 PE=1 SV=1	3.03355e+06	2.47522e+06	2.70271e+06	2.75244e+06	2.07531e+06	1.11943e+06	1.68894e+06	2.04186e+06	2.86171e+06	1.17488e+06	1.8381e+06	2.22872e+06
AAKB1_MOUSE;AAKB2_MOUSE	8	8	321.71	0.115279	0.111357	1.41182	0.465172	4	1	VEH	KCl	30289	5'-AMP-activated protein kinase subunit beta-1 OS=Mus musculus OX=10090 GN=Prkab1 PE=1 SV=2	1.15407e+06	1.19018e+06	1.04412e+06	943290	971848	816530	810276	469497	990942	620940	771282	721992
GSTA3_MOUSE	5	3	225.49	0.115803	0.111711	2.80063	0.464259	5	1	VEH	KCl	25344	Glutathione S-transferase A3 OS=Mus musculus OX=10090 GN=Gsta3 PE=1 SV=2	479600	302595	386812	369180	225681	91788.8	133484	98275.8	290423	140864	103279	193556
GLRX2_MOUSE	1	1	46.26	0.121329	0.115352	3.90705	0.454877	5	1	VEH	KCl	17296	Glutaredoxin-2, mitochondrial OS=Mus musculus OX=10090 GN=Glrx2 PE=1 SV=1	10280.8	5657.48	13547.7	15814	3331.01	930.996	699.454	6632.94	2432.6	12597.9	170.474	506.821
SNX29_MOUSE	14	13	731.42	0.129027	0.119818	1.46491	0.44248	2;5	2	VEH	KCl	91330	Sorting nexin-29 OS=Mus musculus OX=10090 GN=Snx29 PE=1 SV=2	806415	714115	641695	489920	571194	438328	315315	485608	564315	512030	418380	458025
MED19_MOUSE	2	2	67.59	0.129075	0.119818	3.15725	0.442405	4	1	VEH	KCl	26247	Mediator of RNA polymerase II transcription subunit 19 OS=Mus musculus OX=10090 GN=Med19 PE=1 SV=1	71659.7	40845.8	53635.8	15835.5	2746.75	3918.34	47657.3	3315.32	46507.9	4348.89	39503.8	23079.3
NDUA4_MOUSE	4	4	140.06	0.134924	0.123827	1.90874	0.433465	5	1	VEH	KCl	9321	Cytochrome c oxidase subunit NDUFA4 OS=Mus musculus OX=10090 GN=Ndufa4 PE=1 SV=2	247435	269235	321077	249592	187390	181645	77332.7	123294	83273.5	90542.7	289682	195068
PIR_MOUSE	11	11	640.15	0.135001	0.123858	1.83032	0.433349	3;4	2	VEH	KCl	32046	Pirin OS=Mus musculus OX=10090 GN=Pir PE=1 SV=1	695652	1.20562e+06	1.38737e+06	1.21601e+06	349203	741470	738106	632351	1.17829e+06	899869	997862	806893
OAT_MOUSE	22	22	1804.52	0.136246	0.124637	1.38645	0.431497	3;4	2	VEH	KCl	48324	Ornithine aminotransferase, mitochondrial OS=Mus musculus OX=10090 GN=Oat PE=1 SV=1	7.56945e+06	6.2827e+06	6.88488e+06	9.3211e+06	5.56106e+06	4.27428e+06	5.0539e+06	6.79066e+06	8.79913e+06	5.17052e+06	7.68739e+06	7.73688e+06
P5CR3_MOUSE	8	7	545.14	0.143447	0.129302	1.50221	0.421106	4;5	2	VEH	KCl	28703	Pyrroline-5-carboxylate reductase 3 OS=Mus musculus OX=10090 GN=Pycr3 PE=1 SV=2	7.4832e+06	6.78223e+06	7.06387e+06	5.83688e+06	5.68701e+06	3.83862e+06	3.57984e+06	4.97864e+06	8.04761e+06	5.54698e+06	4.56039e+06	6.6356e+06
ECI2_MOUSE;ECI3_MOUSE	9	9	573	0.15005	0.133488	1.46998	0.412026	1;4	2	VEH	KCl	43240	Enoyl-CoA delta isomerase 2 OS=Mus musculus OX=10090 GN=Eci2 PE=1 SV=2	1.9515e+06	926174	951323	1.24091e+06	1.1533e+06	733565	679968	882133	1.30611e+06	807300	669452	683349
CCND1_MOUSE	8	8	440.95	0.151473	0.134202	2.94347	0.410122	4	1	VEH	KCl	33407	G1/S-specific cyclin-D1 OS=Mus musculus OX=10090 GN=Ccnd1 PE=1 SV=1	837192	473572	585639	493539	240317	273897	249419	48314	461353	138184	267739	80247.5
S10A6_MOUSE	6	5	257.09	0.156305	0.136925	2.1452	0.403791	4;5	2	VEH	KCl	10044	Protein S100-A6 OS=Mus musculus OX=10090 GN=S100a6 PE=1 SV=3	9.11651e+06	7.08604e+06	1.02788e+07	1.46401e+07	5.13501e+06	5.08561e+06	4.6834e+06	4.2651e+06	787316	6.20069e+06	6.33712e+06	1.02692e+07
MP2K5_MOUSE	3	3	127.04	0.156888	0.137266	3.68185	0.40304	2;3;4	3	VEH	KCl	50073	Dual specificity mitogen-activated protein kinase kinase 5 OS=Mus musculus OX=10090 GN=Map2k5 PE=1 SV=1	672209	180909	158776	158789	170091	62262.8	77421.1	8185.83	68850.4	62623.9	474307	56470.1
ELP1_MOUSE	26	26	1283.53	0.160408	0.139578	1.52957	0.398569	1	1	VEH	KCl	149489	Elongator complex protein 1 OS=Mus musculus OX=10090 GN=Elp1 PE=1 SV=2	2.04645e+06	1.77452e+06	2.55495e+06	2.1981e+06	1.47463e+06	805847	1.55524e+06	1.7698e+06	1.78831e+06	1.43734e+06	1.51066e+06	2.00483e+06
AKAP2_MOUSE	39	38	2629.1	0.164431	0.141936	1.75286	0.39358	1;2;3	3	VEH	KCl	98519	A-kinase anchor protein 2 OS=Mus musculus OX=10090 GN=Akap2 PE=1 SV=3	4.09727e+07	1.85456e+07	1.52357e+07	2.13537e+07	1.79647e+07	1.18079e+07	1.01858e+07	1.48708e+07	1.72847e+07	1.77242e+07	1.19361e+07	1.0556e+07
NDE1_MOUSE	12	8	606.32	0.169154	0.144821	1.92032	0.387879	4	1	VEH	KCl	38499	Nuclear distribution protein nudE homolog 1 OS=Mus musculus OX=10090 GN=Nde1 PE=1 SV=1	460641	172780	169282	220867	162239	160065	127692	83026.7	148674	163084	74262.7	165556
MK08_MOUSE	2	1	76.63	0.17588	0.14829	4.49164	0.380039	4	1	VEH	KCl	44201	Mitogen-activated protein kinase 8 OS=Mus musculus OX=10090 GN=Mapk8 PE=1 SV=1	23727.1	22655.8	21848.3	19274.3	239.717	3309.96	15627.1	305.035	388.658	3185.62	30998.5	26598.1
RGS12_MOUSE	5	4	186.47	0.179937	0.150815	1.84465	0.375458	1;2;3	3	VEH	KCl	149544	Regulator of G-protein signaling 12 OS=Mus musculus OX=10090 GN=Rgs12 PE=1 SV=2	57095.4	64640.2	49098	68339.7	51069.3	7197.81	29457.3	41933.1	55435.7	22281.2	53534.7	25649.3
S35F1_MOUSE	1	1	89.92	0.184442	0.152877	2.70734	0.370497	1;4	2	VEH	KCl	45275	Solute carrier family 35 member F1 OS=Mus musculus OX=10090 GN=Slc35f1 PE=1 SV=1	89825.2	123436	176050	82573.6	49671.9	8424.96	69134.7	47066.8	87714.4	55903.4	65176.9	86474.2
TMM19_MOUSE	1	1	44.96	0.187294	0.154636	2.25122	0.367421	5	1	VEH	KCl	36273	Transmembrane protein 19 OS=Mus musculus OX=10090 GN=Tmem19 PE=1 SV=1	316173	238096	395628	254718	13303.2	230192	49209.7	242389	321942	34875.9	208610	282415
COX41_MOUSE	13	12	792.71	0.189568	0.155706	1.24375	0.365003	5	1	VEH	KCl	19518	Cytochrome c oxidase subunit 4 isoform 1, mitochondrial OS=Mus musculus OX=10090 GN=Cox4i1 PE=1 SV=2	1.42631e+07	1.35112e+07	1.72075e+07	1.6745e+07	1.29588e+07	1.17412e+07	1.17446e+07	1.31852e+07	8.20822e+06	1.25215e+07	1.28905e+07	1.73225e+07
ARRB1_MOUSE;ARRB2_MOUSE	9	9	592.42	0.191314	0.156731	1.80561	0.363167	3	1	VEH	KCl	46943	Beta-arrestin-1 OS=Mus musculus OX=10090 GN=Arrb1 PE=1 SV=1	638926	955123	1.03836e+06	1.21646e+06	390742	329666	773807	637404	942867	943024	927741	910993
HIP1R_MOUSE	31	28	1515.35	0.194354	0.157988	1.38099	0.360012	1;2	2	VEH	KCl	119353	Huntingtin-interacting protein 1-related protein OS=Mus musculus OX=10090 GN=Hip1r PE=1 SV=2	1.64681e+06	1.58192e+06	1.27701e+06	1.26605e+06	1.11627e+06	1.08571e+06	1.05127e+06	926196	1.36295e+06	1.3127e+06	1.4192e+06	783612
FES_MOUSE	5	5	227.94	0.195195	0.158503	2.34801	0.359148	2	1	VEH	KCl	93720	Tyrosine-protein kinase Fes/Fps OS=Mus musculus OX=10090 GN=Fes PE=1 SV=2	194941	306254	168384	720179	179486	126428	150548	135425	232297	176915	66957.6	196375
KITH_MOUSE	2	2	62.66	0.195407	0.158504	48.0326	0.358931	5	1	VEH	KCl	25759	Thymidine kinase, cytosolic OS=Mus musculus OX=10090 GN=Tk1 PE=1 SV=3	20378.7	20896.7	10414.7	2372.63	524.761	327.164	96.5381	177.08	9537.31	208.347	1085.38	0
NDUS8_MOUSE	3	3	137.56	0.204701	0.164212	2.78717	0.349651	5	1	VEH	KCl	24023	NADH dehydrogenase [ubiquinone] iron-sulfur protein 8, mitochondrial OS=Mus musculus OX=10090 GN=Ndufs8 PE=1 SV=1	399032	265331	604228	242346	198277	58681.2	167675	117470	66636.6	102737	132421	824625
FA76B_MOUSE	6	5	246.85	0.205599	0.164716	1.50489	0.348779	4	1	VEH	KCl	38531	Protein FAM76B OS=Mus musculus OX=10090 GN=Fam76b PE=1 SV=1	142028	108081	170034	173870	112899	56931.9	105581	119310	112798	57687.6	88348.1	140990
TUT7_MOUSE	23	23	964.34	0.20832	0.166114	1.47076	0.346158	1	1	VEH	KCl	168996	Terminal uridylyltransferase 7 OS=Mus musculus OX=10090 GN=Tut7 PE=1 SV=3	482920	375760	452150	594424	297100	232796	391516	374006	457213	248622	464909	491895
RAB23_MOUSE	8	8	499.69	0.208932	0.166258	1.42892	0.345574	5	1	VEH	KCl	26662	Ras-related protein Rab-23 OS=Mus musculus OX=10090 GN=Rab23 PE=1 SV=2	577699	770642	795571	756554	493501	584949	400663	550717	926895	920443	542375	464006
ADA_MOUSE	18	17	1124.04	0.213046	0.168442	1.26836	0.341693	4	1	VEH	KCl	39966	Adenosine deaminase OS=Mus musculus OX=10090 GN=Ada PE=1 SV=3	2.99869e+06	3.49569e+06	3.48836e+06	3.18849e+06	2.34315e+06	2.38327e+06	3.09839e+06	2.55968e+06	3.37584e+06	2.54441e+06	2.14837e+06	2.61108e+06
DJB12_MOUSE	6	5	228.6	0.214753	0.169319	3.45409	0.340106	4;5	2	VEH	KCl	41962	DnaJ homolog subfamily B member 12 OS=Mus musculus OX=10090 GN=Dnajb12 PE=1 SV=2	104679	57718.6	63507.5	264995	17855.1	25635	48184.8	50446.5	7859.58	33809.5	114799	59250.3
FAT4_MOUSE	4	4	139.98	0.222338	0.172702	3.03642	0.333214	1	1	VEH	KCl	539982	Protocadherin Fat 4 OS=Mus musculus OX=10090 GN=Fat4 PE=1 SV=2	21265.9	37333.8	10541	29615.8	2586.45	2412.01	7550.91	19974.6	13849	17133.6	3895.64	16162.7
RGS3_MOUSE	6	6	212.23	0.223951	0.173527	2.72559	0.33178	1	1	VEH	KCl	106153	Regulator of G-protein signaling 3 OS=Mus musculus OX=10090 GN=Rgs3 PE=1 SV=2	138539	90737.9	133517	127260	80653	24048.9	21256.3	53839.6	80163.2	1941.02	66533.1	52096.6
TXND5_MOUSE	6	6	281.87	0.235538	0.178696	2.04305	0.321801	3;4	2	VEH	KCl	46386	Thioredoxin domain-containing protein 5 OS=Mus musculus OX=10090 GN=Txndc5 PE=1 SV=2	2.21008e+06	475766	1.1095e+06	1.006e+06	942206	321910	518174	567791	770492	644766	525368	751477
NRDC_MOUSE	31	31	1656.55	0.239743	0.180719	1.15183	0.318311	1;2	2	VEH	KCl	132808	Nardilysin OS=Mus musculus OX=10090 GN=Nrdc PE=1 SV=1	2.89747e+06	3.09469e+06	2.9412e+06	3.06733e+06	2.97174e+06	2.13849e+06	2.65753e+06	2.65101e+06	3.42649e+06	2.43868e+06	2.96942e+06	2.91559e+06
FOXP1_MOUSE	2	2	69.22	0.248739	0.185037	5.17731	0.311061	3	1	VEH	KCl	78784	Forkhead box protein P1 OS=Mus musculus OX=10090 GN=Foxp1 PE=1 SV=1	17977.2	21193.3	1337.79	275.797	859.146	755.653	4487.57	1775.09	335.572	12810.8	1157.03	9038.71
EXOS1_MOUSE	3	3	102.93	0.25147	0.186334	3.50205	0.308916	5	1	VEH	KCl	21410	Exosome complex component CSL4 OS=Mus musculus OX=10090 GN=Exosc1 PE=1 SV=1	146006	267040	117320	47688.5	45118.9	65808.1	5173.75	48961	398726	80578.1	67284.1	14519.7
NDUB9_MOUSE	3	3	126.92	0.265855	0.193598	1.81984	0.298027	5	1	VEH	KCl	21970	NADH dehydrogenase [ubiquinone] 1 beta subcomplex subunit 9 OS=Mus musculus OX=10090 GN=Ndufb9 PE=1 SV=3	272255	266572	503164	374088	248128	178954	200768	150284	250704	170026	207325	234742
MDR1B_MOUSE;MDR1A_MOUSE;MDR3_MOUSE	8	8	350.76	0.275479	0.19811	1.66619	0.291098	1	1	VEH	KCl	140905	ATP-dependent translocase ABCB1 OS=Mus musculus OX=10090 GN=Abcb1b PE=1 SV=1	421388	394254	442078	423788	299329	75966.9	278448	355451	431199	185499	410643	429598
MTU1_MOUSE	4	4	172.83	0.279111	0.199657	1.49271	0.288552	4	1	VEH	KCl	47210	Mitochondrial tRNA-specific 2-thiouridylase 1 OS=Mus musculus OX=10090 GN=Trmu PE=1 SV=1	125796	69994.8	114445	129741	73120.4	35886.4	105528	80215.5	101141	52188.7	61825.9	116795
ATP8_MOUSE	1	1	26.93	0.281454	0.20027	2.51603	0.28693	5	1	VEH	KCl	7761	ATP synthase protein 8 OS=Mus musculus OX=10090 GN=Mtatp8 PE=1 SV=1	2.30229e+06	1.03299e+06	1.09749e+06	1.68952e+06	412241	294097	465167	1.26181e+06	424873	293107	1.21952e+06	951086
AGRA2_MOUSE	5	5	226.91	0.287186	0.20282	1.26682	0.283022	1	1	VEH	KCl	143079	Adhesion G protein-coupled receptor A2 OS=Mus musculus OX=10090 GN=Adgra2 PE=1 SV=2	260469	239477	214773	343854	224704	182028	167474	261411	271586	184861	247336	292992
DHX29_MOUSE	23	22	925.73	0.291078	0.204704	1.34711	0.280417	1	1	VEH	KCl	153879	ATP-dependent RNA helicase DHX29 OS=Mus musculus OX=10090 GN=Dhx29 PE=1 SV=1	789838	606801	971877	825181	690644	420497	586126	673507	815172	707494	631260	694852
SSH1_MOUSE	3	3	113.22	0.291119	0.204704	4.8236	0.28039	1	1	VEH	KCl	115225	Protein phosphatase Slingshot homolog 1 OS=Mus musculus OX=10090 GN=Ssh1 PE=1 SV=1	33994	36587.5	4488.04	6971.21	3310	379.81	6633.55	6684.85	13360.6	6443.26	1674.92	2996.53
RB11A_MOUSE	17	2	1160.18	0.297188	0.207553	1.33479	0.276406	5	1	VEH	KCl	24378	Ras-related protein Rab-11A OS=Mus musculus OX=10090 GN=Rab11a PE=1 SV=3	7.80313e+06	9.1037e+06	1.0008e+07	7.66287e+06	5.54376e+06	7.27356e+06	6.54852e+06	6.53917e+06	1.15675e+07	8.09519e+06	5.91494e+06	7.21238e+06
EPN1_MOUSE	13	10	725.8	0.299818	0.208926	1.45867	0.274708	2	1	VEH	KCl	60175	Epsin-1 OS=Mus musculus OX=10090 GN=Epn1 PE=1 SV=3	944650	736162	910914	1.34399e+06	569690	792860	532424	803183	1.04666e+06	1.00279e+06	689927	506211
HEG1_MOUSE	7	7	259.94	0.308649	0.212207	1.6864	0.269125	1;2	2	VEH	KCl	141811	Protein HEG homolog 1 OS=Mus musculus OX=10090 GN=Heg1 PE=1 SV=1	164848	297210	155019	176426	154299	65566.4	118061	132603	171830	72812.2	110687	152130
HOT_MOUSE	1	1	39.89	0.309817	0.212856	8.63217	0.2684	4	1	VEH	KCl	49905	Hydroxyacid-oxoacid transhydrogenase, mitochondrial OS=Mus musculus OX=10090 GN=Adhfe1 PE=1 SV=2	254.539	7306.59	10735.6	1177.88	161.209	459.631	1635.2	0	55.4668	346.963	2704.03	0
SHAN3_MOUSE;SHAN1_MOUSE	82	80	4331.37	0.311488	0.213744	1.23031	0.267368	1;2;3;4;5	5	VEH	KCl	185284	SH3 and multiple ankyrin repeat domains protein 3 OS=Mus musculus OX=10090 GN=Shank3 PE=1 SV=3	1.39564e+07	1.09967e+07	1.36299e+07	1.46006e+07	1.22789e+07	8.66835e+06	9.9973e+06	1.22832e+07	1.38758e+07	9.1121e+06	9.73796e+06	1.07404e+07
RHG31_MOUSE;RHG30_MOUSE;RHG33_MOUSE;RHG32_MOUSE	28	28	1444.92	0.31943	0.217323	1.36231	0.262547	1;2	2	VEH	KCl	155180	Rho GTPase-activating protein 31 OS=Mus musculus OX=10090 GN=Arhgap31 PE=1 SV=1	3.56184e+06	2.36085e+06	3.77641e+06	3.407e+06	3.13143e+06	1.47965e+06	2.0833e+06	2.92612e+06	3.00171e+06	1.34862e+06	2.66368e+06	2.70576e+06
VCAM1_MOUSE	2	2	70.72	0.319447	0.217323	3.27269	0.262537	2;4	2	VEH	KCl	81265	Vascular cell adhesion protein 1 OS=Mus musculus OX=10090 GN=Vcam1 PE=1 SV=1	3831.7	19813.7	25513.6	18789.6	4231.34	5339.74	6623.3	4567.89	2542.87	4026.9	19274.2	4496.03
BORG3_MOUSE	2	2	79.56	0.326624	0.21992	2.34622	0.258296	5	1	VEH	KCl	15535	Cdc42 effector protein 5 OS=Mus musculus OX=10090 GN=Cdc42ep5 PE=1 SV=2	97303.7	50638.2	100232	83932.3	45676.6	36044.6	22733.6	37094.7	86521.6	18449.3	30660	84580.6
C2D1B_MOUSE	16	15	945.6	0.327798	0.220309	1.33059	0.257612	1;2	2	VEH	KCl	93034	Coiled-coil and C2 domain-containing protein 1B OS=Mus musculus OX=10090 GN=Cc2d1b PE=1 SV=1	1.04462e+06	1.02768e+06	1.65191e+06	1.7423e+06	920577	774750	991472	1.42154e+06	983096	1.18239e+06	1.49568e+06	1.51312e+06
HAUS1_MOUSE	1	1	26.22	0.335046	0.222783	21475	0.253451	5	1	VEH	KCl	31359	HAUS augmin-like complex subunit 1 OS=Mus musculus OX=10090 GN=Haus1 PE=1 SV=2	5904.32	1102.16	0	0	0.326263	0	0	0	75.2813	0	0	2664.79
PT117_MOUSE	1	1	39.4	0.337061	0.223649	2.79355	0.252311	5	1	VEH	KCl	9118	Protein PET117 homolog, mitochondrial OS=Mus musculus OX=10090 GN=Pet117 PE=3 SV=1	21624.8	16295.6	13244.6	37917.3	341.649	16989	5508.18	9049.73	745.35	1998.9	14041.1	25785.1
APOD_MOUSE	3	3	134.91	0.340841	0.224771	2.38411	0.250196	5	1	VEH	KCl	21516	Apolipoprotein D OS=Mus musculus OX=10090 GN=Apod PE=1 SV=1	84011.5	39096.7	220624	45524.3	51430.9	49584.1	24787.2	37468.7	84850.5	73883.7	62294.6	18911.5
POMP_MOUSE	6	6	243.1	0.341147	0.224781	1.98953	0.250026	5	1	VEH	KCl	15756	Proteasome maturation protein OS=Mus musculus OX=10090 GN=Pomp PE=1 SV=1	114609	197346	110504	210675	57374.2	105800	55464.7	99594.2	121288	22076.1	159813	62077.5
SH3G3_MOUSE	3	3	95.9	0.343427	0.225758	5.65612	0.248764	4	1	VEH	KCl	38910	Endophilin-A3 OS=Mus musculus OX=10090 GN=Sh3gl3 PE=1 SV=1	43708.9	31763.3	25346.7	1308.5	4316.44	2253.48	10481.8	1004.39	1656.75	3260.29	17266.2	2176.23
UCRI_MOUSE	12	12	753.95	0.345884	0.226322	1.2506	0.247415	5	1	VEH	KCl	29349	Cytochrome b-c1 complex subunit Rieske, mitochondrial OS=Mus musculus OX=10090 GN=Uqcrfs1 PE=1 SV=1	5.16728e+06	5.13979e+06	5.8299e+06	6.08586e+06	5.05761e+06	4.42807e+06	3.89498e+06	4.38908e+06	2.35597e+06	5.11463e+06	4.52762e+06	6.24946e+06
TIM9_MOUSE	2	2	68.6	0.351333	0.228304	2.47688	0.244461	5	1	VEH	KCl	10337	Mitochondrial import inner membrane translocase subunit Tim9 OS=Mus musculus OX=10090 GN=Timm9 PE=1 SV=1	27949.4	58527.6	76798	103865	10990.3	62078	1883.69	32901.5	13933.7	103977	61073.9	23464
NFYB_MOUSE	1	1	37.68	0.3539	0.229453	2.71972	0.243087	4	1	VEH	KCl	22773	Nuclear transcription factor Y subunit beta OS=Mus musculus OX=10090 GN=Nfyb PE=1 SV=1	119274	24040.4	31244.3	28706.7	26373.9	7410.96	35985.7	4966.72	38468.5	1096.59	31802.4	3851.87
AGO1_MOUSE	5	2	251.13	0.355087	0.229957	4.95301	0.242456	2	1	VEH	KCl	97152	Protein argonaute-1 OS=Mus musculus OX=10090 GN=Ago1 PE=1 SV=2	40173.4	160584	3674.88	24857.4	3239.04	1081.07	21368.8	20604.1	13235.5	44493.9	11837	5940.63
UBE4B_MOUSE	18	18	1069.95	0.359881	0.231995	1.41106	0.23993	1;2	2	VEH	KCl	133232	Ubiquitin conjugation factor E4 B OS=Mus musculus OX=10090 GN=Ube4b PE=1 SV=3	1.86585e+06	1.38673e+06	1.5943e+06	1.66935e+06	1.31653e+06	829868	1.21743e+06	1.25413e+06	1.7319e+06	612756	861738	1.55278e+06
CTRO_MOUSE	4	2	129.8	0.361782	0.232712	2.50534	0.238939	1;2;4	3	VEH	KCl	235242	Citron Rho-interacting kinase OS=Mus musculus OX=10090 GN=Cit PE=1 SV=3	57228.3	21653.3	27892	17816.3	723.217	20371.2	19085.2	9550.25	1326.28	44137.9	4338.95	3962.48
CX038_MOUSE	3	3	128.34	0.36211	0.232849	1.48017	0.238768	4	1	VEH	KCl	36565	Uncharacterized protein CXorf38 homolog OS=Mus musculus OX=10090 PE=1 SV=1	319196	172600	163357	228475	168512	130345	153560	144560	158369	119803	130413	213656
SPB6_MOUSE	32	32	2557.2	0.367427	0.234881	1.19027	0.236031	4	1	VEH	KCl	42571	Serpin B6 OS=Mus musculus OX=10090 GN=Serpinb6 PE=1 SV=1	2.83886e+07	2.57967e+07	2.7077e+07	2.83461e+07	2.49687e+07	2.28911e+07	2.40389e+07	2.01881e+07	2.52895e+07	2.3794e+07	2.38162e+07	2.35123e+07
TTC16_MOUSE	1	1	30.07	0.370456	0.236124	5.47509	0.234492	2	1	VEH	KCl	86890	Tetratricopeptide repeat protein 16 OS=Mus musculus OX=10090 GN=Ttc16 PE=2 SV=1	17735.8	228698	13940	41733.5	36463.8	7547.61	4499.14	6667.97	10433.9	9058.59	10076.8	30501
ATG3_MOUSE	10	9	613.83	0.377026	0.238889	1.249	0.231202	4	1	VEH	KCl	35773	Ubiquitin-like-conjugating enzyme ATG3 OS=Mus musculus OX=10090 GN=Atg3 PE=1 SV=1	2.9574e+06	1.9805e+06	2.12055e+06	2.02744e+06	2.13267e+06	1.90285e+06	1.72125e+06	1.51774e+06	2.41919e+06	1.49376e+06	1.86468e+06	1.59119e+06
ECM29_MOUSE	59	58	3186.83	0.384606	0.241394	1.16381	0.227486	1	1	VEH	KCl	203573	Proteasome adapter and scaffold protein ECM29 OS=Mus musculus OX=10090 GN=Ecpas PE=1 SV=3	6.65514e+06	6.11222e+06	7.18618e+06	7.47552e+06	6.28201e+06	5.00958e+06	5.94176e+06	6.33492e+06	6.61564e+06	5.08835e+06	5.73296e+06	6.45147e+06
PTN21_MOUSE	2	1	55.43	0.385137	0.24162	1.55437	0.227229	4;5	2	VEH	KCl	133407	Tyrosine-protein phosphatase non-receptor type 21 OS=Mus musculus OX=10090 GN=Ptpn21 PE=1 SV=1	168643	131794	218955	152643	148183	139252	4646.02	140272	147746	147153	162351	170469
RT14_MOUSE	2	2	166.31	0.412256	0.252421	4.04812	0.214614	5	1	VEH	KCl	14911	28S ribosomal protein S14, mitochondrial OS=Mus musculus OX=10090 GN=Mrps14 PE=1 SV=1	137636	23534.7	158996	14070.5	14017.8	46245	15452.3	6851.17	28932.6	99309	34753	9453.02
TACO1_MOUSE	6	6	455.56	0.412339	0.252421	1.31167	0.214577	4;5	2	VEH	KCl	32293	Translational activator of cytochrome c oxidase 1 OS=Mus musculus OX=10090 GN=Taco1 PE=1 SV=1	751965	723266	983880	719768	468928	545937	763162	645506	723971	612445	530574	784452
MAP7_MOUSE	4	1	147.87	0.412647	0.252555	13.8074	0.214439	1;2;5	3	VEH	KCl	81972	Ensconsin OS=Mus musculus OX=10090 GN=Map7 PE=1 SV=1	7436.37	303546	72124.1	10155.6	6207.14	3233.27	16312.7	2728.91	41966.3	25626.1	3012.94	540.313
JOS2_MOUSE	1	1	35.5	0.415855	0.25386	2.32686	0.213012	5	1	VEH	KCl	20763	Josephin-2 OS=Mus musculus OX=10090 GN=Josd2 PE=1 SV=1	488.197	19167.8	2394.78	10040.2	88.2042	10486.5	318.915	2897.92	7704.08	4842.54	6367.56	3824.94
MOB1A_MOUSE	8	8	441.5	0.415957	0.253868	1.2199	0.212966	5	1	VEH	KCl	25064	MOB kinase activator 1A OS=Mus musculus OX=10090 GN=Mob1a PE=2 SV=3	2.84876e+06	3.90302e+06	4.6768e+06	4.17875e+06	3.37883e+06	3.50544e+06	2.84124e+06	3.06842e+06	3.3903e+06	3.96237e+06	3.20842e+06	3.57363e+06
TSN6_MOUSE	2	2	100.35	0.416146	0.253873	1.44363	0.212883	1;2;4;5	4	VEH	KCl	27315	Tetraspanin-6 OS=Mus musculus OX=10090 GN=Tspan6 PE=1 SV=1	635811	428551	813863	1.11052e+06	623496	401328	524318	521153	849520	362956	436988	563089
TPRGL_MOUSE	2	2	100.86	0.428864	0.258183	2.28471	0.207351	4;5	2	VEH	KCl	29795	Tumor protein p63-regulated gene 1-like protein OS=Mus musculus OX=10090 GN=Tprg1l PE=1 SV=1	83068	181144	155754	298955	1925.13	88817	1935.5	221989	266056	40506	110264	2597.99
EFR3A_MOUSE	15	13	692.02	0.431001	0.259198	1.25763	0.20644	2	1	VEH	KCl	92554	Protein EFR3 homolog A OS=Mus musculus OX=10090 GN=Efr3a PE=1 SV=1	697503	534661	830121	891068	574905	662917	640314	470205	761483	751937	628993	703108
M4K2_MOUSE	10	9	533.28	0.43631	0.26091	1.46232	0.204199	2	1	VEH	KCl	91208	Mitogen-activated protein kinase kinase kinase kinase 2 OS=Mus musculus OX=10090 GN=Map4k2 PE=1 SV=1	763141	530250	653145	606706	587576	398672	369931	389841	559116	450282	612781	346091
FAM3A_MOUSE	1	1	26.04	0.437366	0.261294	Infinity	0.203757	5	1	VEH	KCl	25377	Protein FAM3A OS=Mus musculus OX=10090 GN=Fam3a PE=2 SV=1	24400.4	0	0	0	0	0	0	0	0	0	0	0
COMD7_MOUSE	7	7	281.51	0.444465	0.263872	1.42454	0.200818	5	1	VEH	KCl	22638	COMM domain-containing protein 7 OS=Mus musculus OX=10090 GN=Commd7 PE=1 SV=1	571876	551559	677582	458081	142272	445405	591656	406512	213244	577117	418036	401323
F168A_MOUSE	1	1	38.27	0.444788	0.263898	1.80226	0.200685	5	1	VEH	KCl	26168	Protein FAM168A OS=Mus musculus OX=10090 GN=Fam168a PE=1 SV=1	105530	52047	151008	49326.5	103749	35749.9	8387.08	50703.8	106994	102284	24497.1	84978.8
F120C_MOUSE	1	1	54.99	0.449813	0.265599	1.58036	0.198639	1;2	2	VEH	KCl	119642	Constitutive coactivator of PPAR-gamma-like protein 2 OS=Mus musculus OX=10090 GN=Fam120c PE=1 SV=3	27027	22776.2	24824.2	41086.9	27010.3	585.134	21832	23792.7	30990.5	29584.7	20876.9	14149
MTMR5_MOUSE	26	24	1060.61	0.453493	0.266952	1.28655	0.197157	1	1	VEH	KCl	208561	Myotubularin-related protein 5 OS=Mus musculus OX=10090 GN=Sbf1 PE=1 SV=2	774141	641085	938111	902037	792193	410712	561770	765647	841435	605010	517102	655270
RHOB_MOUSE	4	1	247.71	0.46067	0.269023	13.8562	0.194306	5	1	VEH	KCl	22109	Rho-related GTP-binding protein RhoB OS=Mus musculus OX=10090 GN=Rhob PE=1 SV=1	192559	6207.9	537239	23481.5	15302.8	10665.5	7520.12	21323.6	12925.7	234610	24903.9	281085
GRASP_MOUSE	2	2	100.8	0.463748	0.269942	2.08335	0.193099	3;4	2	VEH	KCl	42311	General receptor for phosphoinositides 1-associated scaffold protein OS=Mus musculus OX=10090 GN=Tamalin PE=1 SV=2	103463	42920.7	68697.6	119638	23885.2	47240.6	46696.1	42842.4	36463.2	8833.46	104597	110001
XRN1_MOUSE	29	28	1315.78	0.464067	0.270032	1.24559	0.192975	1	1	VEH	KCl	194185	5'-3' exoribonuclease 1 OS=Mus musculus OX=10090 GN=Xrn1 PE=1 SV=1	1.84709e+06	1.30987e+06	2.00846e+06	1.85909e+06	1.82203e+06	903582	1.21312e+06	1.70078e+06	2.16427e+06	1.42895e+06	1.39386e+06	1.43215e+06
SC31B_MOUSE	3	1	84.54	0.468708	0.271212	290.047	0.191174	4;5	2	VEH	KCl	125553	Protein transport protein Sec31B OS=Mus musculus OX=10090 GN=Sec31b PE=1 SV=2	1.32906e+07	8560.15	1.96418e+07	26676.6	56498.9	3920.07	7090.4	46153.5	38564.9	1.08087e+06	16365.8	95594.1
LAMA4_MOUSE	27	27	1338.72	0.469683	0.271464	1.31326	0.190798	1;4	2	VEH	KCl	201692	Laminin subunit alpha-4 OS=Mus musculus OX=10090 GN=Lama4 PE=1 SV=2	1.6932e+06	1.12632e+06	1.67536e+06	1.65166e+06	1.26993e+06	789801	1.16266e+06	1.45797e+06	1.64671e+06	1.0057e+06	1.25392e+06	1.36752e+06
MARE2_MOUSE	5	5	273.33	0.478079	0.274539	2.06231	0.1876	4	1	VEH	KCl	36923	Microtubule-associated protein RP/EB family member 2 OS=Mus musculus OX=10090 GN=Mapre2 PE=1 SV=1	316409	218099	300495	459886	237570	205263	175613	9435.78	76010.7	77029.6	253014	270923
BICD1_MOUSE	3	2	110.36	0.480378	0.275209	41.8587	0.186735	2;5	2	VEH	KCl	95837	Protein bicaudal D homolog 1 OS=Mus musculus OX=10090 GN=Bicd1 PE=1 SV=2	11728.2	6956.04	1.79963e+06	771865	5237.28	34344.2	11852	10445.7	63872.3	2323.52	7365.14	16683.5
DENR_MOUSE	4	4	305.43	0.486186	0.277302	1.34389	0.184572	4;5	2	VEH	KCl	22152	Density-regulated protein OS=Mus musculus OX=10090 GN=Denr PE=1 SV=1	1.06549e+06	838277	1.53258e+06	912318	979314	569448	831952	855173	1.34805e+06	982017	496328	477139
ILKAP_MOUSE	10	10	535.3	0.48679	0.277422	1.5344	0.184349	3;4	2	VEH	KCl	42748	Integrin-linked kinase-associated serine/threonine phosphatase 2C OS=Mus musculus OX=10090 GN=Ilkap PE=1 SV=1	526909	726264	809075	1.25963e+06	571084	550351	662529	380974	745815	364794	747977	769996
ANM7_MOUSE	1	1	35.37	0.491005	0.279151	5.57971	0.1828	3	1	VEH	KCl	78251	Protein arginine N-methyltransferase 7 OS=Mus musculus OX=10090 GN=Prmt7 PE=1 SV=1	225.846	0	1591.35	1479.85	277.108	313.791	0	0	569.098	942.743	332.104	111.951
VP13A_MOUSE	10	9	409.86	0.492918	0.279832	1.49532	0.182102	1	1	VEH	KCl	359173	Vacuolar protein sorting-associated protein 13A OS=Mus musculus OX=10090 GN=Vps13a PE=1 SV=1	137425	165270	126746	197988	114082	34816.9	120767	149929	127598	71967.9	27276.8	210637
CHSTE_MOUSE	4	3	205.19	0.493284	0.279916	1.51037	0.181969	3;4	2	VEH	KCl	43117	Carbohydrate sulfotransferase 14 OS=Mus musculus OX=10090 GN=Chst14 PE=2 SV=2	114432	151056	184524	187524	136084	109656	132894	43471.1	242846	96208.5	92206.5	143494
SH3B4_MOUSE	5	5	152.1	0.493339	0.279916	1.81998	0.181949	2	1	VEH	KCl	107516	SH3 domain-binding protein 4 OS=Mus musculus OX=10090 GN=Sh3bp4 PE=1 SV=1	35579.2	80015.1	43314.1	30458.5	12949.5	20209.8	52542.5	18347.2	13873.5	55283.4	36937.1	57501.7
RT11_MOUSE	3	3	297.06	0.496108	0.280763	1.58532	0.180945	5	1	VEH	KCl	20196	28S ribosomal protein S11, mitochondrial OS=Mus musculus OX=10090 GN=Mrps11 PE=1 SV=2	154707	382152	355730	379306	129016	226267	146044	300966	298993	236357	307744	193064
MECP2_MOUSE	1	1	27.47	0.505213	0.283922	53.0895	0.17769	2	1	VEH	KCl	52275	Methyl-CpG-binding protein 2 OS=Mus musculus OX=10090 GN=Mecp2 PE=1 SV=1	6253.73	45.4199	3824.42	254170	94.9866	2458.08	1948.72	476.479	0	522.89	1110.25	4589.78
DPCD_MOUSE	6	6	272.54	0.506375	0.284393	1.3407	0.17728	5	1	VEH	KCl	23020	Protein DPCD OS=Mus musculus OX=10090 GN=Dpcd PE=1 SV=1	187250	232381	169642	267735	172928	214059	64864.6	187372	202857	133967	212825	180770
SMAD2_MOUSE	2	1	131.74	0.506654	0.284393	23.6307	0.177181	3	1	VEH	KCl	52233	Mothers against decapentaplegic homolog 2 OS=Mus musculus OX=10090 GN=Smad2 PE=1 SV=2	1139.54	7105.53	0	9141.01	0	0	244.767	490.972	8717.11	1516.65	192.718	100.542
ARFG3_MOUSE	13	11	723.6	0.510407	0.28582	1.43175	0.175863	3;4	2	VEH	KCl	57420	ADP-ribosylation factor GTPase-activating protein 3 OS=Mus musculus OX=10090 GN=Arfgap3 PE=1 SV=2	94064.7	236919	381497	439137	45629.5	88197.9	311186	359327	314233	353697	315727	148241
AFAD_MOUSE	99	97	5478.6	0.511304	0.286152	1.16853	0.17555	1;2;3;5	4	VEH	KCl	206371	Afadin OS=Mus musculus OX=10090 GN=Afdn PE=1 SV=3	1.66987e+07	1.58005e+07	1.73593e+07	1.80767e+07	1.56081e+07	1.08631e+07	1.57225e+07	1.59435e+07	2.00017e+07	1.20656e+07	1.67061e+07	1.74377e+07
MCF2L_MOUSE	2	2	54	0.519508	0.288689	18.859	0.172714	3;4	2	VEH	KCl	129032	Guanine nucleotide exchange factor DBS OS=Mus musculus OX=10090 GN=Mcf2l PE=1 SV=2	16143.9	3248.73	3339.88	294959	8321.59	112.87	3447.21	4963.96	2421.47	7048.67	207279	263.622
RAB5A_MOUSE	16	9	1059.6	0.527888	0.291231	1.30587	0.169869	5	1	VEH	KCl	23584	Ras-related protein Rab-5A OS=Mus musculus OX=10090 GN=Rab5a PE=1 SV=1	7.5084e+06	3.88557e+06	7.82377e+06	4.63825e+06	4.89188e+06	5.05993e+06	2.98605e+06	5.3304e+06	5.502e+06	4.96379e+06	4.88355e+06	3.20958e+06
TM168_MOUSE	1	1	29.57	0.53512	0.293904	3.38972	0.167455	3	1	VEH	KCl	79621	Transmembrane protein 168 OS=Mus musculus OX=10090 GN=Tmem168 PE=1 SV=1	57291.9	17506.3	19752.9	4527.85	9295.92	4479.96	10025.7	5427.65	2451.85	2064.45	11032.7	44360.9
CH10_MOUSE	10	10	601.88	0.535458	0.293976	1.35539	0.167343	5	1	VEH	KCl	10956	10 kDa heat shock protein, mitochondrial OS=Mus musculus OX=10090 GN=Hspe1 PE=1 SV=2	7.28501e+06	7.81278e+06	7.48577e+06	1.41657e+07	6.63522e+06	8.13772e+06	4.55544e+06	7.78506e+06	6.40293e+06	5.47081e+06	9.2908e+06	6.88317e+06
PLPP1_MOUSE	1	1	137.41	0.53805	0.29453	2.01987	0.166488	4;5	2	VEH	KCl	31871	Phospholipid phosphatase 1 OS=Mus musculus OX=10090 GN=Plpp1 PE=1 SV=1	237759	83342.6	115821	290034	49759.6	179367	61784.2	68991.3	306493	232163	88661	67491.1
DYST_MOUSE	105	92	4223.93	0.542897	0.296279	1.35303	0.164901	1;3;4;5	4	VEH	KCl	833701	Dystonin OS=Mus musculus OX=10090 GN=Dst PE=1 SV=2	1.82376e+06	3.16312e+06	2.13317e+06	3.81157e+06	1.5818e+06	2.08496e+06	1.94017e+06	2.47242e+06	1.95534e+06	2.85047e+06	2.38989e+06	2.57395e+06
DHX58_MOUSE	5	5	229.37	0.544161	0.296742	2.71914	0.16449	2;3	2	VEH	KCl	76660	Probable ATP-dependent RNA helicase DHX58 OS=Mus musculus OX=10090 GN=Dhx58 PE=1 SV=2	17355.2	50409.5	13294.3	109785	3157.02	16857.2	18252.3	31918.9	83368.6	14001.2	15664.9	24602.4
CNNM3_MOUSE	5	5	208.3	0.544952	0.29707	6.83822	0.164234	2	1	VEH	KCl	76232	Metal transporter CNNM3 OS=Mus musculus OX=10090 GN=Cnnm3 PE=1 SV=2	23766.9	20611.6	11645.9	382665	20390.7	14908.3	16344.3	12509.3	37456.4	15414.6	21884.7	61878.8
CSMT1_MOUSE	2	2	55.86	0.54921	0.298229	1.75562	0.162859	5	1	VEH	KCl	15339	Protein CCSMST1 OS=Mus musculus OX=10090 GN=Ccsmst1 PE=1 SV=1	110288	112186	162083	192028	109471	80341.6	2001.11	136607	780.58	136584	101668	139681
MRTFB_MOUSE;MYCD_MOUSE	14	12	583.51	0.549634	0.298288	1.25038	0.162723	1;2	2	VEH	KCl	117474	Myocardin-related transcription factor B OS=Mus musculus OX=10090 GN=Mrtfb PE=1 SV=1	824061	563412	951552	886864	785100	483601	591200	720030	835797	645406	550154	708837
NF1_MOUSE	16	16	650.74	0.551501	0.299072	1.35608	0.162124	1	1	VEH	KCl	319391	Neurofibromin OS=Mus musculus OX=10090 GN=Nf1 PE=1 SV=1	305501	193841	255403	197308	233741	125723	171032	171567	250711	147377	245034	126613
EPS15_MOUSE	29	29	1569.61	0.554905	0.299998	1.1864	0.161039	1;2	2	VEH	KCl	98410	Epidermal growth factor receptor substrate 15 OS=Mus musculus OX=10090 GN=Eps15 PE=1 SV=1	3.40975e+06	2.8276e+06	2.99477e+06	2.40286e+06	2.37976e+06	2.40728e+06	2.46777e+06	2.55212e+06	2.78825e+06	2.74882e+06	2.01993e+06	3.15807e+06
DNJA4_MOUSE	2	1	97.09	0.562796	0.302686	767.856	0.158553	3;4	2	VEH	KCl	44873	DnaJ homolog subfamily A member 4 OS=Mus musculus OX=10090 GN=Dnaja4 PE=1 SV=1	118548	0	49.8218	61.0941	89.2072	65.3261	0	0	334.613	0	53.0278	0
DNJB6_MOUSE;DNJB7_MOUSE;DNJB3_MOUSE	10	8	426.91	0.563054	0.302728	1.42669	0.158472	4;5	2	VEH	KCl	39783	DnaJ homolog subfamily B member 6 OS=Mus musculus OX=10090 GN=Dnajb6 PE=1 SV=4	633426	275350	642188	485002	428592	276262	250285	471919	434673	191129	392305	412083
YIF1A_MOUSE	2	2	81.79	0.563908	0.303129	3.12337	0.158205	5	1	VEH	KCl	32114	Protein YIF1A OS=Mus musculus OX=10090 GN=Yif1a PE=1 SV=1	70564.4	65871.1	174299	2211.79	72423.6	1178.93	24290.3	2302.46	79157.8	64207.4	4325.13	47897.8
MK09_MOUSE;MK10_MOUSE	5	3	178.74	0.577025	0.306802	1.59362	0.154167	3;4	2	VEH	KCl	48158	Mitogen-activated protein kinase 9 OS=Mus musculus OX=10090 GN=Mapk9 PE=1 SV=2	93432.5	78818.2	77077.8	87766.9	70981.5	57603.6	81185.7	1757.14	68759.1	47337	80863.5	57112.5
ETV6_MOUSE	1	1	30.97	0.577464	0.306893	Infinity	0.154034	3	1	VEH	KCl	56370	Transcription factor ETV6 OS=Mus musculus OX=10090 GN=Etv6 PE=1 SV=1	0	845.015	0	0	0	0	0	0	0	0	0	0
CAF17_MOUSE	3	3	159.75	0.585403	0.30957	1.9151	0.151643	4	1	VEH	KCl	38375	Putative transferase CAF17 homolog, mitochondrial OS=Mus musculus OX=10090 GN=Iba57 PE=1 SV=1	39641.4	78946.2	82532.2	147486	3101.92	83879.7	75732.8	19315.8	54364.7	1823.67	69445.6	73392.7
THTR_MOUSE	3	2	124.59	0.586103	0.309596	5.98169	0.151434	4	1	VEH	KCl	33445	Thiosulfate sulfurtransferase OS=Mus musculus OX=10090 GN=Tst PE=1 SV=3	120679	3850.58	4425.37	160597	7424.73	17700	2255.8	21025.8	1824.22	70212.1	2924.69	418.03
NHRF2_MOUSE	18	17	1795.86	0.587887	0.309958	1.18257	0.150902	1;3;4;5	4	VEH	KCl	37380	Na(+)/H(+) exchange regulatory cofactor NHE-RF2 OS=Mus musculus OX=10090 GN=Slc9a3r2 PE=1 SV=2	9.22985e+06	6.69251e+06	8.14137e+06	9.46352e+06	7.2149e+06	7.20573e+06	7.58888e+06	6.3416e+06	9.23812e+06	7.54144e+06	6.9059e+06	6.15034e+06
PAG15_MOUSE	2	2	57.07	0.590335	0.310554	18.9335	0.150175	3;4	2	VEH	KCl	47277	Phospholipase A2 group XV OS=Mus musculus OX=10090 GN=Pla2g15 PE=1 SV=1	56508.5	236.938	488.318	0	2331.22	367.024	208.43	116.211	1682.4	3.82572	2101.82	1117.57
SNP47_MOUSE	18	18	1000.73	0.593346	0.311495	1.52115	0.149286	3;4	2	VEH	KCl	46495	Synaptosomal-associated protein 47 OS=Mus musculus OX=10090 GN=Snap47 PE=1 SV=1	2.64735e+06	929799	2.02096e+06	3.10957e+06	2.00699e+06	615048	1.17504e+06	1.92732e+06	2.27872e+06	1.00358e+06	1.60268e+06	1.94129e+06
GNPAT_MOUSE	3	3	149.55	0.606451	0.315218	4.03571	0.145475	3	1	VEH	KCl	76820	Dihydroxyacetone phosphate acyltransferase OS=Mus musculus OX=10090 GN=Gnpat PE=1 SV=1	13271	1196.56	26117.8	32439.3	8212.3	530.374	6011.5	3340.42	53363.3	3375.16	1140.2	6296.05
CL056_MOUSE	1	1	26.06	0.607194	0.31538	17.7671	0.145262	3	1	VEH	KCl	59848	Uncharacterized protein C12orf56 homolog OS=Mus musculus OX=10090 PE=2 SV=1	1105.73	71350	7.24105	3564.63	822.065	1767.54	862.186	827.336	38768.4	6791.34	23535.2	746.024
NKD1_MOUSE	2	1	53.63	0.610757	0.316418	1.76232	0.144243	1;4	2	VEH	KCl	52359	Protein naked cuticle homolog 1 OS=Mus musculus OX=10090 GN=Nkd1 PE=1 SV=1	37036.8	8807.67	66021.2	48431.1	39179.7	5624.9	6345.72	39807.6	47008.5	3006.05	6972.94	36064.7
TCAL9_MOUSE	1	1	48.24	0.612778	0.316833	1.91289	0.143668	5	1	VEH	KCl	12656	Transcription elongation factor A protein-like 9 OS=Mus musculus OX=10090 GN=Tceal9 PE=3 SV=1	14943.3	26077	22740	31237.2	848.674	20672.3	12374.1	15766.6	22913.9	5504.02	19898.8	13662.7
CG025_MOUSE	2	2	60.09	0.614123	0.316944	1.75508	0.143286	1;5	2	VEH	KCl	46512	UPF0415 protein C7orf25 homolog OS=Mus musculus OX=10090 PE=2 SV=1	1.98335e+06	74494.3	1.99293e+06	48618.7	2.2104e+06	11876.1	101242	12205.3	2.87105e+06	14480.9	74838.4	9058.28
IQGA1_MOUSE	135	126	8704.44	0.614789	0.317114	1.15571	0.143097	1;2	2	VEH	KCl	188624	Ras GTPase-activating-like protein IQGAP1 OS=Mus musculus OX=10090 GN=Iqgap1 PE=1 SV=2	8.52165e+07	7.26356e+07	7.19998e+07	7.60031e+07	8.04438e+07	4.7897e+07	6.50339e+07	7.12725e+07	8.15252e+07	5.75322e+07	6.48754e+07	6.81507e+07
PREP_MOUSE	29	28	1320.97	0.626992	0.320837	1.18733	0.139682	2	1	VEH	KCl	117297	Presequence protease, mitochondrial OS=Mus musculus OX=10090 GN=Pitrm1 PE=1 SV=1	2.49011e+06	2.44221e+06	2.36092e+06	2.48357e+06	2.74282e+06	2.02676e+06	1.57516e+06	1.88956e+06	2.97558e+06	2.52668e+06	1.76062e+06	2.25383e+06
UQCC1_MOUSE	2	2	66.12	0.630905	0.322077	1.51621	0.138602	5	1	VEH	KCl	34277	Ubiquinol-cytochrome-c reductase complex assembly factor 1 OS=Mus musculus OX=10090 GN=Uqcc1 PE=1 SV=1	33571.9	31621.5	53162.9	43925.2	10786.1	37041.7	15429.7	43773.8	24453.6	39625.6	36885.3	51236.8
TPMT_MOUSE	2	2	63.6	0.631232	0.322133	1.7055	0.138512	5	1	VEH	KCl	27568	Thiopurine S-methyltransferase OS=Mus musculus OX=10090 GN=Tpmt PE=1 SV=1	29139.3	55796.5	60724.5	76776.3	62883.3	34676.8	3440.55	29422.2	71584.8	3177.59	27992.1	71394.1
NUDT7_MOUSE	1	1	37.26	0.637114	0.323811	3.94409	0.136904	4;5	2	VEH	KCl	26840	Peroxisomal coenzyme A diphosphatase NUDT7 OS=Mus musculus OX=10090 GN=Nudt7 PE=1 SV=2	110.358	5254.99	5036.84	0	0	2543.3	0	94.1119	461.36	1168.64	5701.28	24.7009
UBP34_MOUSE	10	9	438.04	0.637817	0.323894	1.26221	0.136712	1	1	VEH	KCl	407953	Ubiquitin carboxyl-terminal hydrolase 34 OS=Mus musculus OX=10090 GN=Usp34 PE=1 SV=3	126166	70676.6	147351	116071	111093	28091.6	115681	109784	102233	109621	106277	115733
ATG4B_MOUSE	5	4	196.28	0.638312	0.323894	1.50285	0.136578	3;4	2	VEH	KCl	44347	Cysteine protease ATG4B OS=Mus musculus OX=10090 GN=Atg4b PE=1 SV=2	84361.1	28530.1	54991.6	77142.5	62499	39409.5	45369.5	15762.4	61992	12664.1	49142.1	73618.3
S2551_MOUSE	1	1	29.54	0.639739	0.324129	33.7088	0.136191	5	1	VEH	KCl	33668	Mitochondrial nicotinamide adenine dinucleotide transporter SLC25A51 OS=Mus musculus OX=10090 GN=Slc25a51 PE=1 SV=1	7371.88	0	4283.47	91.2635	0	236.591	0	111.882	371.43	0	0	341.25
P5CR2_MOUSE	16	14	1175.21	0.640139	0.324129	1.22495	0.136083	4;5	2	VEH	KCl	33638	Pyrroline-5-carboxylate reductase 2 OS=Mus musculus OX=10090 GN=Pycr2 PE=1 SV=1	9.70643e+06	8.94406e+06	1.00305e+07	8.41383e+06	7.0158e+06	8.38894e+06	9.59234e+06	5.28572e+06	1.2332e+07	4.52472e+06	7.06865e+06	6.74968e+06
DCUP_MOUSE	5	5	409.33	0.640833	0.324285	20.3496	0.135895	4	1	VEH	KCl	40666	Uroporphyrinogen decarboxylase OS=Mus musculus OX=10090 GN=Urod PE=1 SV=2	8.11979e+07	1.03376e+06	1.03849e+06	1.09584e+06	865827	1.26203e+06	929762	1.08821e+06	1.17354e+06	3.16546e+07	934138	922644
FBF1_MOUSE	1	1	38.73	0.64683	0.32627	9.79383	0.134282	1;2;4	3	VEH	KCl	130058	Fas-binding factor 1 OS=Mus musculus OX=10090 GN=Fbf1 PE=1 SV=1	73834.2	624.549	993.515	961.802	1724.44	1441.36	1501.8	3134.67	7157.39	17521.7	5520.22	1790.37
CYBC1_MOUSE	4	4	196.24	0.652954	0.32774	3.23157	0.132652	1;2;3;4;5	5	VEH	KCl	20908	Cytochrome b-245 chaperone 1 OS=Mus musculus OX=10090 GN=Cybc1 PE=1 SV=2	134877	128364	1.76378e+06	192246	182690	137115	250484	116458	166880	382234	160557	246184
F118B_MOUSE	1	1	44.89	0.656257	0.328625	Infinity	0.131779	4	1	VEH	KCl	39483	Protein FAM118B OS=Mus musculus OX=10090 GN=Fam118b PE=1 SV=1	0	0	0	28920	0	0	0	0	0	23.5701	19780.5	0
RRFM_MOUSE	8	8	581.2	0.660523	0.329595	1.26104	0.130659	5	1	VEH	KCl	29032	Ribosome-recycling factor, mitochondrial OS=Mus musculus OX=10090 GN=Mrrf PE=1 SV=1	2.18798e+06	1.77885e+06	2.42698e+06	1.68611e+06	2.11413e+06	1.79718e+06	914954	1.58111e+06	2.93511e+06	1.44346e+06	1.27134e+06	1.11977e+06
TRIR_MOUSE	9	9	494.79	0.661095	0.329706	1.46028	0.130509	5	1	VEH	KCl	18365	Telomerase RNA component interacting RNase OS=Mus musculus OX=10090 GN=Trir PE=1 SV=1	814284	470109	924711	416619	524124	507004	264481	502487	388289	592434	434256	650736
CA122_MOUSE	1	1	56.94	0.666269	0.331184	3.77351	0.129162	5	1	VEH	KCl	11312	Uncharacterized protein C1orf122 homolog OS=Mus musculus OX=10090 PE=4 SV=1	2370.63	9663.64	35571.5	30992.6	4192.57	2523.41	1241.49	12871.5	30070.8	2376.45	8382.64	2095.02
TTC1_MOUSE	9	9	508.02	0.669129	0.331959	1.23539	0.128422	4	1	VEH	KCl	33242	Tetratricopeptide repeat protein 1 OS=Mus musculus OX=10090 GN=Ttc1 PE=1 SV=1	1.00121e+06	921664	870962	747891	892248	791676	883640	299321	1.0741e+06	796954	918538	563349
STAT3_MOUSE	22	22	1597.99	0.674597	0.3336	1.21831	0.127017	2	1	VEH	KCl	87997	Signal transducer and activator of transcription 3 OS=Mus musculus OX=10090 GN=Stat3 PE=1 SV=2	5.36272e+06	4.6784e+06	4.35686e+06	4.03936e+06	4.61524e+06	3.94819e+06	3.53869e+06	3.03148e+06	6.21665e+06	4.31018e+06	4.0469e+06	2.26958e+06
GCFC2_MOUSE	3	3	128.93	0.67824	0.334284	28.8444	0.126087	2;4	2	VEH	KCl	87388	Intron Large complex component GCFC2 OS=Mus musculus OX=10090 GN=Gcfc2 PE=1 SV=2	2.8618e+06	72553	49338.5	4953.52	34619.5	8747.53	55805.5	4440.24	172098	67408.9	30232.7	8158.07
GPAM1_MOUSE	3	2	123.51	0.686703	0.336872	22.725	0.123948	3	1	VEH	KCl	38931	GPALPP motifs-containing protein 1 OS=Mus musculus OX=10090 GN=Gpalpp1 PE=1 SV=2	674.819	569.378	192111	7850.97	1653.81	1065.07	2554.09	3580.99	29435.2	64658.2	10574.7	510.187
PTPRA_MOUSE;PTPRE_MOUSE	10	10	383.33	0.689457	0.337549	1.22531	0.123258	1;2;3	3	VEH	KCl	93638	Receptor-type tyrosine-protein phosphatase alpha OS=Mus musculus OX=10090 GN=Ptpra PE=1 SV=3	325385	263765	251648	239449	264684	110597	279541	226794	315256	222681	188032	262629
ADAM9_MOUSE	1	1	68.43	0.689987	0.337612	1.55736	0.123125	2	1	VEH	KCl	92020	Disintegrin and metalloproteinase domain-containing protein 9 OS=Mus musculus OX=10090 GN=Adam9 PE=1 SV=2	93072.7	51886.2	80174	77920	30162.1	59793.9	99487.3	5150.44	6833.06	73480.1	129572	82465.6
ERBB2_MOUSE;EGFR_MOUSE	2	2	59.18	0.693105	0.338399	2.21614	0.122348	1	1	VEH	KCl	138490	Receptor tyrosine-protein kinase erbB-2 OS=Mus musculus OX=10090 GN=Erbb2 PE=1 SV=3	15246.4	3397	23964	21035.8	11066	2165.11	2938.7	12548.3	22731.1	2088.78	1880.47	15461.7
NENF_MOUSE	6	6	272.72	0.69547	0.338868	1.33325	0.12176	5	1	VEH	KCl	18893	Neudesin OS=Mus musculus OX=10090 GN=Nenf PE=1 SV=1	322028	469317	422978	715941	396401	528551	91537.5	431295	241086	434419	580721	282072
TNIP1_MOUSE	3	3	124.54	0.701053	0.339804	1.63718	0.120381	2	1	VEH	KCl	73005	TNFAIP3-interacting protein 1 OS=Mus musculus OX=10090 GN=Tnip1 PE=1 SV=1	83454.6	167387	52922.1	60861.9	97350.4	45107.8	47851.6	32406	77249.5	108173	25701.6	57036.1
TM131_MOUSE	7	7	268.67	0.705755	0.341104	1.25351	0.119229	1	1	VEH	KCl	204524	Transmembrane protein 131 OS=Mus musculus OX=10090 GN=Tmem131 PE=2 SV=2	96256.5	65800	85072.1	78202.4	49899.1	66708.1	79364	63564.4	83133.3	66680.7	52525	100436
CMTD1_MOUSE	2	2	88.89	0.708535	0.341748	6.2837	0.118551	5	1	VEH	KCl	28943	Catechol O-methyltransferase domain-containing protein 1 OS=Mus musculus OX=10090 GN=Comtd1 PE=1 SV=1	49828.1	6549.15	801033	136024	60078.1	26298.1	1981.37	69739.4	299314	52329.4	247973	1.2334
FLNC_MOUSE	149	130	10259.9	0.70938	0.342004	1.14697	0.118346	1;2;3;4;5	5	VEH	KCl	290937	Filamin-C OS=Mus musculus OX=10090 GN=Flnc PE=1 SV=3	6.91529e+07	6.09408e+07	8.04907e+07	7.53629e+07	7.44065e+07	4.38089e+07	6.2413e+07	6.86793e+07	7.62841e+07	4.83589e+07	6.4109e+07	6.39132e+07
EXOG_MOUSE	5	4	245.47	0.712057	0.342688	1.39387	0.117696	3;4	2	VEH	KCl	41358	Nuclease EXOG, mitochondrial OS=Mus musculus OX=10090 GN=Exog PE=1 SV=1	198675	194449	189087	352521	164689	156457	154685	194772	175097	107777	320700	220903
UBCP1_MOUSE	6	6	304.27	0.714918	0.343714	1.46803	0.117005	4	1	VEH	KCl	36813	Ubiquitin-like domain-containing CTD phosphatase 1 OS=Mus musculus OX=10090 GN=Ublcp1 PE=1 SV=1	211446	265927	255763	406794	183451	130979	327810	134262	59367.3	293440	367367	414031
RIMKB_MOUSE	1	1	33.38	0.715233	0.343807	10.2422	0.116929	1	1	VEH	KCl	42500	Beta-citrylglutamate synthase B OS=Mus musculus OX=10090 GN=Rimklb PE=1 SV=1	13451.7	15717.1	23659.2	92.9621	784.873	72.2724	179.855	4129.96	13472.6	156.821	533.817	14337
SAT2_MOUSE	1	1	37.8	0.732402	0.348979	1.3115	0.112838	5	1	VEH	KCl	19293	Thialysine N-epsilon-acetyltransferase OS=Mus musculus OX=10090 GN=Sat2 PE=1 SV=1	20476.7	11780.8	383.85	9231.07	15903	14361.2	281.179	1381.65	376.113	1414.06	14621.2	16341.6
E2AK4_MOUSE	16	16	686.52	0.734042	0.349041	1.28603	0.112451	1	1	VEH	KCl	186370	eIF-2-alpha kinase GCN2 OS=Mus musculus OX=10090 GN=Eif2ak4 PE=1 SV=2	514021	359321	507329	461634	480192	170533	352185	429646	414832	363838	546616	438922
PLXA2_MOUSE;PLXA4_MOUSE;PLXA3_MOUSE	26	19	1026.59	0.735916	0.349298	1.21019	0.112011	1;2;3	3	VEH	KCl	211399	Plexin-A2 OS=Mus musculus OX=10090 GN=Plxna2 PE=1 SV=2	614303	427480	600682	590631	491948	277300	559995	515998	722256	371576	306046	630829
CDAN1_MOUSE	6	6	262.77	0.741497	0.35101	1.26213	0.110707	1	1	VEH	KCl	135797	Codanin-1 OS=Mus musculus OX=10090 GN=Cdan1 PE=1 SV=2	57556.2	50085.4	76004.3	72368.4	65016.2	21579.3	50489.8	65757	80224.8	51764.7	43186.1	62800.7
RS21_MOUSE	6	6	453.74	0.743003	0.351311	1.48062	0.110357	5	1	VEH	KCl	9136	40S ribosomal protein S21 OS=Mus musculus OX=10090 GN=Rps21 PE=1 SV=1	2.28401e+06	1.0805e+06	2.00758e+06	2.27212e+06	831886	1.59093e+06	1.43976e+06	1.30027e+06	367158	1.89333e+06	1.4451e+06	2.80389e+06
RENT2_MOUSE	18	18	736.49	0.743463	0.351352	1.12235	0.110249	1	1	VEH	KCl	147460	Regulator of nonsense transcripts 2 OS=Mus musculus OX=10090 GN=Upf2 PE=1 SV=1	528169	585217	477060	428038	483476	300063	569798	445114	487409	381250	509087	453295
PFD1_MOUSE	4	3	150.49	0.757145	0.355681	1.35966	0.107097	5	1	VEH	KCl	14246	Prefoldin subunit 1 OS=Mus musculus OX=10090 GN=Pfdn1 PE=1 SV=1	905793	703326	591635	1.60158e+06	810746	863557	207571	914650	397656	765612	1.05312e+06	603092
SNG2_MOUSE	1	1	46.16	0.761705	0.356876	2.27849	0.106057	5	1	VEH	KCl	24762	Synaptogyrin-2 OS=Mus musculus OX=10090 GN=Syngr2 PE=2 SV=1	309301	165752	289728	3945.44	7203.26	3404.31	318243	8533.39	16673.2	251302	1783.17	197954
RB11B_MOUSE;RAB25_MOUSE	17	2	1178.67	0.763283	0.357202	1.25049	0.105699	5	1	VEH	KCl	24474	Ras-related protein Rab-11B OS=Mus musculus OX=10090 GN=Rab11b PE=1 SV=3	2.28871e+06	2.20703e+06	1.65726e+06	2.21553e+06	721118	2.04706e+06	2.05981e+06	1.86424e+06	2.6061e+06	752120	2.31502e+06	1.5516e+06
ERG_MOUSE	9	7	580.71	0.78134	0.362399	1.37337	0.10164	3;4	2	VEH	KCl	54580	Transcriptional regulator ERG OS=Mus musculus OX=10090 GN=Erg PE=1 SV=2	506516	905769	1.38402e+06	830028	341642	305323	1.04181e+06	951695	695292	258596	1.30821e+06	995326
SRP09_MOUSE	1	1	50.52	0.783605	0.363051	1.23542	0.101136	5	1	VEH	KCl	10187	Signal recognition particle 9 kDa protein OS=Mus musculus OX=10090 GN=Srp9 PE=1 SV=2	173540	87044.9	154207	115007	106672	115372	137782	69016.3	78315.8	98658.2	155965	160471
XRCC1_MOUSE	6	6	269.58	0.791782	0.365643	1.54285	0.0993268	2	1	VEH	KCl	68929	DNA repair protein XRCC1 OS=Mus musculus OX=10090 GN=Xrcc1 PE=1 SV=2	526760	194002	480322	134684	250001	345440	51006.2	219333	427357	324440	287229	75470.4
SPPL3_MOUSE	1	1	39.35	0.817291	0.372022	21.537	0.0937673	5	1	VEH	KCl	42233	Signal peptide peptidase-like 3 OS=Mus musculus OX=10090 GN=Sppl3 PE=1 SV=3	0	0	0	9825.87	22.6001	113.797	313.063	6.77153	140.311	400.446	0.195902	0
COQ7_MOUSE	2	2	88.79	0.819703	0.372641	2.02255	0.0932474	5	1	VEH	KCl	24026	5-demethoxyubiquinone hydroxylase, mitochondrial OS=Mus musculus OX=10090 GN=Coq7 PE=1 SV=3	4913.08	78080.5	93599	83578.6	47801.7	12489.9	11948	56395.7	41835.4	19943.5	33456.6	46386
PRXD1_MOUSE	5	4	230.24	0.826346	0.374459	1.22745	0.0918202	5	1	VEH	KCl	18850	Prolyl-tRNA synthetase associated domain-containing protein 1 OS=Mus musculus OX=10090 GN=Prorsd1 PE=1 SV=1	195679	243238	201812	280693	170311	250695	117729	211943	273234	226503	247668	83924.8
LHPP_MOUSE	1	1	41.02	0.838305	0.377234	6.94341	0.0892663	4	1	VEH	KCl	29126	Phospholysine phosphohistidine inorganic pyrophosphate phosphatase OS=Mus musculus OX=10090 GN=Lhpp PE=1 SV=1	63.6581	20183.6	1947.68	92.0226	210.013	972.594	381.568	1645.62	91.0914	2609.3	6.07001	2950.51
MLXIP_MOUSE	1	1	43.13	0.838998	0.377413	3.75868	0.0891188	2	1	VEH	KCl	100740	MLX-interacting protein OS=Mus musculus OX=10090 GN=Mlxip PE=1 SV=1	40475.7	2183.1	1300.04	1096.61	2803.83	876.077	3138.8	5168.34	1438.66	5364.14	4198	2096.53
GLD2_MOUSE	1	1	25.51	0.84816	0.380223	33.3042	0.0871743	1	1	VEH	KCl	55898	Poly(A) RNA polymerase GLD2 OS=Mus musculus OX=10090 GN=Tent2 PE=1 SV=1	392.92	248518	1552.59	709.58	2819.47	2698.62	81.981	1941.73	955.387	1762.84	9001.71	208.319
TRUB1_MOUSE	2	2	79.78	0.855393	0.382008	2.41715	0.0856442	4	1	VEH	KCl	36325	Probable tRNA pseudouridine synthase 1 OS=Mus musculus OX=10090 GN=Trub1 PE=1 SV=1	1402.9	22364.2	21245.1	44730.8	6431.2	13872	16133.2	691.153	30220.6	1104.12	14466.9	7840.83
RPAP1_MOUSE	11	11	562.94	0.859205	0.382559	1.11578	0.0848395	1	1	VEH	KCl	155172	RNA polymerase II-associated protein 1 OS=Mus musculus OX=10090 GN=Rpap1 PE=1 SV=2	107283	83319.6	121843	110077	102797	69809.3	107779	98294.3	132022	44077.9	89600.8	114756
HNRPQ_MOUSE	28	28	2387.08	0.866372	0.384529	1.5737	0.0833285	2;3;4	3	VEH	KCl	69590	Heterogeneous nuclear ribonucleoprotein Q OS=Mus musculus OX=10090 GN=Syncrip PE=1 SV=2	6.46321e+07	2.42429e+07	1.05384e+07	1.8887e+07	2.48514e+07	1.36184e+07	1.63439e+07	2.03599e+07	2.34377e+07	1.67122e+07	2.64153e+07	2.21608e+07
TRRAP_MOUSE	9	9	300.15	0.867126	0.384529	1.35261	0.0831696	1;2	2	VEH	KCl	291370	Transformation/transcription domain-associated protein OS=Mus musculus OX=10090 GN=Trrap PE=1 SV=2	122605	47424.7	128932	179795	127037	61314.3	54710.6	110888	174893	100080	51252.7	149380
HSP7E_MOUSE	15	14	956.23	0.87405	0.386306	1.85032	0.0817119	1;3	2	VEH	KCl	54616	Heat shock 70 kDa protein 14 OS=Mus musculus OX=10090 GN=Hspa14 PE=1 SV=2	1.08528e+07	1.14456e+06	2.87358e+06	2.80115e+06	3.11932e+06	1.84255e+06	2.54729e+06	2.04169e+06	4.78523e+06	2.09225e+06	3.10227e+06	3.06494e+06
RAE1A_MOUSE	3	1	148.27	0.876932	0.387097	1.67039	0.0811052	4;5	2	VEH	KCl	28597	Retinoic acid early-inducible protein 1-alpha OS=Mus musculus OX=10090 GN=Raet1a PE=1 SV=1	4638.88	28779.1	26365.1	30408.7	10456.4	9676.13	16625.8	17236.1	930.928	28828.6	20693.3	27357.1
LMTK1_MOUSE	9	9	404.32	0.87779	0.387283	1.13887	0.0809246	1	1	VEH	KCl	144517	Serine/threonine-protein kinase LMTK1 OS=Mus musculus OX=10090 GN=Aatk PE=1 SV=1	260626	269893	239767	340371	324725	149513	248333	252653	309346	262498	228878	251037
PGRC1_MOUSE	16	15	986.13	0.879823	0.387527	1.12293	0.0804967	5	1	VEH	KCl	21681	Membrane-associated progesterone receptor component 1 OS=Mus musculus OX=10090 GN=Pgrmc1 PE=1 SV=4	2.19851e+06	2.89945e+06	6.025e+06	3.74551e+06	2.24872e+06	2.88618e+06	3.92998e+06	4.17591e+06	3.22476e+06	3.75587e+06	3.96106e+06	3.91067e+06
PRKN_MOUSE	1	1	30.37	0.891752	0.390682	23.813	0.0779833	2	1	VEH	KCl	51584	E3 ubiquitin-protein ligase parkin OS=Mus musculus OX=10090 GN=Prkn PE=1 SV=1	15.8037	0	164.476	3413.45	0	55.6526	4.78848	90.4739	0	9.05372	89.2184	54.3185
PDS5B_MOUSE	48	41	2534.92	0.895776	0.391448	1.08358	0.0771339	1;2;4	3	VEH	KCl	164315	Sister chromatid cohesion protein PDS5 homolog B OS=Mus musculus OX=10090 GN=Pds5b PE=1 SV=1	4.56769e+06	3.36939e+06	4.09448e+06	3.92335e+06	4.13375e+06	3.38375e+06	3.6546e+06	3.55213e+06	4.76546e+06	3.38147e+06	4.05617e+06	3.49788e+06
GTPB2_MOUSE	1	1	52.08	0.897877	0.392185	2.37781	0.0766897	3	1	VEH	KCl	65713	GTP-binding protein 2 OS=Mus musculus OX=10090 GN=Gtpbp2 PE=1 SV=1	1703.34	1895.81	493.552	0	142.95	561.728	571.184	445.347	3071.13	133.195	330.619	19.6595
MAT2B_MOUSE	12	12	670	0.898191	0.392261	1.09417	0.0766232	4	1	VEH	KCl	37369	Methionine adenosyltransferase 2 subunit beta OS=Mus musculus OX=10090 GN=Mat2b PE=1 SV=1	3.80927e+06	3.12428e+06	3.39165e+06	3.56635e+06	2.90682e+06	3.29648e+06	3.71141e+06	2.78128e+06	3.75164e+06	2.9279e+06	3.00988e+06	3.01487e+06
GLRX5_MOUSE	4	4	294.07	0.898385	0.392286	1.23191	0.0765821	1;5	2	VEH	KCl	16282	Glutaredoxin-related protein 5, mitochondrial OS=Mus musculus OX=10090 GN=Glrx5 PE=1 SV=2	387653	530439	945709	879712	317691	673525	565868	669961	192505	649148	682110	810350
RT30_MOUSE	8	8	440.79	0.912939	0.396082	1.16473	0.0734892	3;4	2	VEH	KCl	49908	28S ribosomal protein S30, mitochondrial OS=Mus musculus OX=10090 GN=Mrps30 PE=1 SV=1	333561	105115	239634	348476	400481	80709.6	206391	193985	249667	134831	278097	281806
RF1ML_MOUSE	3	3	102.16	0.912955	0.396082	2.2058	0.0734858	4	1	VEH	KCl	42222	Peptide chain release factor 1-like, mitochondrial OS=Mus musculus OX=10090 GN=Mtrf1l PE=2 SV=1	892.122	22854.2	23617	38874.4	967.19	9880.46	16796.4	11451.8	6064.93	9139.65	20048.6	8196.23
MOC2B_MOUSE	1	1	27.62	0.913467	0.396243	1.94266	0.0733762	5	1	VEH	KCl	20911	Molybdopterin synthase catalytic subunit OS=Mus musculus OX=10090 GN=Mocs2 PE=1 SV=3	8.75348	7883.65	0	3209.93	383.638	2353.02	0	2978.36	188.154	399.15	6808	127.65
PKN2_MOUSE	28	26	1194.17	0.913761	0.39631	1.17351	0.0733134	1;2	2	VEH	KCl	111537	Serine/threonine-protein kinase N2 OS=Mus musculus OX=10090 GN=Pkn2 PE=1 SV=3	1.11514e+06	523999	655345	1.22138e+06	1.06245e+06	492519	626501	814544	1.24568e+06	765760	934189	531136
SLMAP_MOUSE	20	18	885.81	0.930995	0.400744	1.93015	0.0695878	1;2	2	VEH	KCl	96873	Sarcolemmal membrane-associated protein OS=Mus musculus OX=10090 GN=Slmap PE=1 SV=2	4.09408e+06	477980	541888	802366	1.12736e+06	595446	659082	683325	1.43359e+06	863008	1.03357e+06	544758
ZMAT3_MOUSE	2	2	112.81	0.931061	0.400744	1.68783	0.0695732	4;5	2	VEH	KCl	31981	Zinc finger matrin-type protein 3 OS=Mus musculus OX=10090 GN=Zmat3 PE=2 SV=1	188065	7364.65	3437.45	14543.1	87839.6	30653.8	4675.22	3271.66	136800	9560.54	5354.32	44959.9
KLH35_MOUSE	1	1	26.08	0.933841	0.401552	6.25546	0.0689628	1	1	VEH	KCl	62333	Kelch-like protein 35 OS=Mus musculus OX=10090 GN=Klhl35 PE=2 SV=2	0	2069.23	25.1615	116.565	4.23692	25.3948	249.327	74.4863	9.06521	54.6151	195.588	369.89
ARHGA_MOUSE	1	1	68.71	0.938259	0.402679	3.37209	0.0679858	1	1	VEH	KCl	147852	Rho guanine nucleotide exchange factor 10 OS=Mus musculus OX=10090 GN=Arhgef10 PE=1 SV=2	1044.92	0	6650.03	6918.85	2314.4	0	54.3265	1965.02	967.144	0	4995.99	18.9642
NPTXR_MOUSE	1	1	58.03	0.94182	0.403556	5.88105	0.0671912	3	1	VEH	KCl	52252	Neuronal pentraxin receptor OS=Mus musculus OX=10090 GN=Nptxr PE=1 SV=1	64.4926	12236.5	22619.9	0	78.5359	124.945	930.621	4803.77	44.502	13916.8	7282.58	379.185
KDM5A_MOUSE	2	1	58.03	0.943298	0.403645	1.67625	0.0668591	2	1	VEH	KCl	192093	Lysine-specific demethylase 5A OS=Mus musculus OX=10090 GN=Kdm5a PE=1 SV=2	31418.2	7364.59	2902.5	138.168	18995.3	2961.53	2775.35	218.463	412.952	3473.59	15203.9	13727.6
DDX10_MOUSE	3	3	96.88	0.953839	0.406103	2.5146	0.0644483	2;3	2	VEH	KCl	100676	Probable ATP-dependent RNA helicase DDX10 OS=Mus musculus OX=10090 GN=Ddx10 PE=1 SV=2	183004	377587	677162	10544.8	60269.2	123039	16847.1	296265	128530	7834.72	237884	258261
SPAG7_MOUSE	6	6	282.55	0.9578	0.407055	1.50232	0.0635185	2;4;5	3	VEH	KCl	25905	Sperm-associated antigen 7 OS=Mus musculus OX=10090 GN=Spag7 PE=1 SV=1	425336	62336.3	445343	67645.5	326084	90091	136807	113094	435026	140069	144146	57054.7
SGIP1_MOUSE	1	1	28.87	0.958403	0.40725	3.12716	0.0633756	1;5	2	VEH	KCl	86010	SH3-containing GRB2-like protein 3-interacting protein 1 OS=Mus musculus OX=10090 GN=Sgip1 PE=1 SV=1	1660.58	2109.18	129313	3773.23	1258.47	37333.8	461.544	4709.67	1556.63	3287.08	40080.1	1670.76
COQ5_MOUSE	5	5	241.21	0.96172	0.408047	1.43431	0.0625818	5	1	VEH	KCl	37312	2-methoxy-6-polyprenyl-1,4-benzoquinol methylase, mitochondrial OS=Mus musculus OX=10090 GN=Coq5 PE=1 SV=2	62421.9	285227	186702	315788	121620	187357	93113.3	190626	213790	162821	211864	67023.1
CSPG5_MOUSE	1	1	37.51	0.965634	0.408972	2.02809	0.0616273	4	1	VEH	KCl	60368	Chondroitin sulfate proteoglycan 5 OS=Mus musculus OX=10090 GN=Cspg5 PE=1 SV=2	207.136	157954	260059	246062	306.867	145720	86124.2	95390.2	3355.16	121767	139609	151660
AP1S1_MOUSE	4	4	263.65	0.971254	0.410408	1.05847	0.0602151	5	1	VEH	KCl	18721	AP-1 complex subunit sigma-1A OS=Mus musculus OX=10090 GN=Ap1s1 PE=1 SV=1	1.14213e+06	866965	1.00115e+06	1.03467e+06	1.14254e+06	951426	777883	949605	1.07631e+06	826108	867695	1.08065e+06
MAK16_MOUSE	2	2	89.41	0.984036	0.413243	3.77207	0.0567223	4	1	VEH	KCl	35164	Protein MAK16 homolog OS=Mus musculus OX=10090 GN=Mak16 PE=1 SV=1	107498	12559.2	11901.2	280.835	8230.74	9467.02	13006.8	4352.85	64954.9	1715.21	245.485	55090.2
RUSD4_MOUSE	1	1	27.88	0.985506	0.413492	4.74121	0.0562821	4	1	VEH	KCl	42381	Mitochondrial RNA pseudouridine synthase Rpusd4 OS=Mus musculus OX=10090 GN=Rpusd4 PE=2 SV=1	12052.6	13314.1	17939.9	0	7831.31	307.509	895.271	100	120.672	3584.75	5987.08	240.15
PPBT_MOUSE	16	16	975.9	1.02102e-07	5.07156e-06	6.65167	1	2;3	2	KCl	Media	57478	Alkaline phosphatase, tissue-nonspecific isozyme OS=Mus musculus OX=10090 GN=Alpl PE=1 SV=2	462149	309163	367736	330503	2.43351e+06	1.61251e+06	1.58667e+06	1.94152e+06	1.61189e+06	1.54755e+06	1.5007e+06	867855
PSMD7_MOUSE	18	18	1593.97	1.33739e-07	5.91646e-06	1.83079	1	4	1	KCl	Media	36517	26S proteasome non-ATPase regulatory subunit 7 OS=Mus musculus OX=10090 GN=Psmd7 PE=1 SV=2	2.07891e+07	1.96071e+07	1.90556e+07	1.74783e+07	2.37733e+07	2.41604e+07	2.13015e+07	2.25417e+07	2.34298e+07	2.21903e+07	2.29227e+07	1.92024e+07
FRIL1_MOUSE;FRIL2_MOUSE	19	19	1503.57	1.87515e-07	7.045e-06	2.01114	1	1;5	2	KCl	Media	20790	Ferritin light chain 1 OS=Mus musculus OX=10090 GN=Ftl1 PE=1 SV=2	1.82599e+07	2.03692e+07	1.90975e+07	2.22586e+07	3.6991e+07	4.26246e+07	3.12396e+07	4.16787e+07	3.40936e+07	3.87276e+07	3.69149e+07	3.2093e+07
CAH13_MOUSE	8	8	651.9	9.71124e-07	2.10368e-05	2.69768	1	5	1	KCl	Media	29504	Carbonic anhydrase 13 OS=Mus musculus OX=10090 GN=Ca13 PE=1 SV=1	2.59041e+06	2.93468e+06	2.29421e+06	2.87453e+06	4.04088e+06	4.30435e+06	4.09996e+06	3.62658e+06	4.51817e+06	3.21381e+06	4.53928e+06	3.7796e+06
PTER_MOUSE;ARHGJ_MOUSE	19	19	1592.55	9.80779e-07	2.10368e-05	3.08898	1	4	1	KCl	Media	39193	Phosphotriesterase-related protein OS=Mus musculus OX=10090 GN=Pter PE=1 SV=1	7.68858e+06	8.9964e+06	9.5925e+06	8.37057e+06	2.01483e+07	1.70616e+07	2.34501e+07	2.02746e+07	2.25938e+07	1.31281e+07	1.79588e+07	1.77788e+07
SNR40_MOUSE	11	11	849.91	1.98311e-06	3.57626e-05	2.77388	1	4	1	KCl	Media	39251	U5 small nuclear ribonucleoprotein 40 kDa protein OS=Mus musculus OX=10090 GN=Snrnp40 PE=1 SV=1	3.16783e+06	2.2677e+06	2.55781e+06	2.20451e+06	3.25594e+06	3.03961e+06	2.9118e+06	2.86145e+06	2.31189e+06	2.30683e+06	1.75948e+06	1.69063e+06
PSDE_MOUSE	24	24	1746.6	2.5312e-06	4.26579e-05	1.54368	1	4	1	KCl	Media	34555	26S proteasome non-ATPase regulatory subunit 14 OS=Mus musculus OX=10090 GN=Psmd14 PE=1 SV=2	8.95394e+06	9.44751e+06	1.03338e+07	9.82819e+06	1.17811e+07	1.18523e+07	1.1905e+07	1.18155e+07	1.30367e+07	1.05419e+07	1.0906e+07	1.12244e+07
PRS10_MOUSE	36	34	2511.73	3.70254e-06	5.6577e-05	1.98228	1	3;4;5	3	KCl	Media	44145	26S proteasome regulatory subunit 10B OS=Mus musculus OX=10090 GN=Psmc6 PE=1 SV=1	2.18587e+07	1.83696e+07	1.83496e+07	2.30677e+07	3.00821e+07	2.70088e+07	2.40775e+07	2.93301e+07	3.04449e+07	2.56459e+07	2.48797e+07	2.83719e+07
LMNA_MOUSE	71	69	6226.05	4.51184e-06	6.55091e-05	4.98049	1	1;2;3;4;5	5	KCl	Media	74193	Prelamin-A/C OS=Mus musculus OX=10090 GN=Lmna PE=1 SV=2	4.96802e+07	7.24639e+07	5.76461e+07	4.64397e+07	6.84591e+07	8.3611e+07	7.18831e+07	8.56802e+07	6.96649e+07	6.73144e+07	4.39364e+07	4.18183e+07
PA2G4_MOUSE	32	32	1883.2	5.6509e-06	7.88141e-05	2.25036	1	3;4;5	3	KCl	Media	43671	Proliferation-associated protein 2G4 OS=Mus musculus OX=10090 GN=Pa2g4 PE=1 SV=3	3.43716e+07	2.79474e+07	3.08465e+07	3.18799e+07	5.3969e+07	4.64741e+07	5.18016e+07	4.36006e+07	5.43436e+07	4.18056e+07	4.18006e+07	4.16032e+07
PSD11_MOUSE	41	40	3329.46	7.00045e-06	9.17603e-05	1.61875	1	3;4	2	KCl	Media	47407	26S proteasome non-ATPase regulatory subunit 11 OS=Mus musculus OX=10090 GN=Psmd11 PE=1 SV=3	3.23817e+07	2.88885e+07	2.98177e+07	3.30101e+07	3.20338e+07	3.34934e+07	3.35621e+07	4.00441e+07	3.99074e+07	3.29372e+07	3.26863e+07	3.35485e+07
SEPT1_MOUSE	4	3	179.69	7.35903e-06	9.34326e-05	17.5666	1	4	1	KCl	Media	41993	Septin-1 OS=Mus musculus OX=10090 GN=Septin1 PE=1 SV=2	7116.73	12670.5	8845.71	5325.18	95512.1	89503.6	60646.6	52312.4	65731.3	22739.1	14340	19371.6
BCLF1_MOUSE	35	34	1426.08	9.86636e-06	0.000114165	6.46813	1	1;2;3	3	KCl	Media	105939	Bcl-2-associated transcription factor 1 OS=Mus musculus OX=10090 GN=Bclaf1 PE=1 SV=2	1.18554e+06	1.18982e+06	1.44942e+06	879558	2.02807e+06	2.3161e+06	2.27029e+06	1.78283e+06	1.12924e+06	1.2483e+06	792672	640900
LEG1_MOUSE	16	16	1268.48	1.45711e-05	0.000151225	4.31101	0.999999	5	1	KCl	Media	14856	Galectin-1 OS=Mus musculus OX=10090 GN=Lgals1 PE=1 SV=3	1.15177e+07	1.17368e+07	1.44639e+07	1.4716e+07	1.97114e+07	2.57665e+07	2.50217e+07	1.72687e+07	1.15993e+07	2.55128e+07	2.75722e+07	1.41976e+07
FXYD5_MOUSE	7	7	478.54	2.55846e-05	0.000231579	2.47829	0.999995	4;5	2	KCl	Media	19442	FXYD domain-containing ion transport regulator 5 OS=Mus musculus OX=10090 GN=Fxyd5 PE=1 SV=3	520138	370698	548804	463076	620197	713217	546816	780658	622218	599418	632932	706452
GEPH_MOUSE	9	9	472.04	4.12354e-05	0.000323404	3.31559	0.99998	2	1	KCl	Media	83230	Gephyrin OS=Mus musculus OX=10090 GN=Gphn PE=1 SV=2	285819	187366	261415	205197	629757	376400	471136	606389	684778	411494	587311	367201
MA1B1_MOUSE	5	5	214.82	5.12326e-05	0.000379596	1.93082	0.999964	2	1	KCl	Media	75103	Endoplasmic reticulum mannosyl-oligosaccharide 1,2-alpha-mannosidase OS=Mus musculus OX=10090 GN=Man1b1 PE=1 SV=1	263170	306814	282900	244680	343066	307297	409683	386760	365678	340484	398021	269547
SF3B1_MOUSE	69	68	4117.88	5.74141e-05	0.000408431	1.9528	0.999952	1;2;4	3	KCl	Media	145724	Splicing factor 3B subunit 1 OS=Mus musculus OX=10090 GN=Sf3b1 PE=1 SV=1	1.39501e+07	1.0972e+07	1.15982e+07	1.06982e+07	1.59851e+07	1.23327e+07	1.20462e+07	1.34886e+07	1.6412e+07	1.04893e+07	1.18621e+07	1.14478e+07
H10_MOUSE	9	9	593.35	7.19796e-05	0.000481761	8.80746	0.999915	2;4;5	3	KCl	Media	20848	Histone H1.0 OS=Mus musculus OX=10090 GN=H1-0 PE=2 SV=4	9.5038e+06	4.61461e+06	5.12687e+06	3.09567e+06	8.50203e+06	4.97864e+06	6.04793e+06	6.40423e+06	3.98099e+06	6.31256e+06	1.80555e+06	1.91458e+06
IF2A_MOUSE	34	33	2687.86	7.48641e-05	0.000496396	1.75963	0.999906	4;5	2	KCl	Media	36085	Eukaryotic translation initiation factor 2 subunit 1 OS=Mus musculus OX=10090 GN=Eif2s1 PE=1 SV=3	3.65327e+07	2.94013e+07	2.99334e+07	3.29865e+07	4.75415e+07	3.94091e+07	4.14611e+07	3.89631e+07	5.05024e+07	3.36609e+07	4.09986e+07	3.99893e+07
PRP8_MOUSE	102	100	4923.43	8.63379e-05	0.000558098	1.73459	0.999868	1	1	KCl	Media	273443	Pre-mRNA-processing-splicing factor 8 OS=Mus musculus OX=10090 GN=Prpf8 PE=1 SV=2	8.7393e+06	8.02241e+06	9.38195e+06	8.06141e+06	9.5828e+06	9.55767e+06	1.00634e+07	9.68644e+06	9.7654e+06	9.13823e+06	8.78849e+06	7.31495e+06
DCPS_MOUSE	19	17	1261.05	8.78163e-05	0.000566361	1.67464	0.999863	4	1	KCl	Media	38964	m7GpppX diphosphatase OS=Mus musculus OX=10090 GN=Dcps PE=1 SV=1	7.20902e+06	5.87768e+06	5.94386e+06	7.03694e+06	7.68231e+06	7.35724e+06	7.02428e+06	6.20683e+06	6.86134e+06	5.07865e+06	6.27434e+06	5.91875e+06
TEX2_MOUSE	37	36	1669.97	9.67352e-05	0.000603269	2.50177	0.999828	1;2;4;5	4	KCl	Media	125147	Testis-expressed protein 2 OS=Mus musculus OX=10090 GN=Tex2 PE=1 SV=2	842050	1.08126e+06	979547	1.25154e+06	2.36075e+06	1.89218e+06	2.28394e+06	3.17715e+06	2.28208e+06	2.21864e+06	2.12781e+06	2.7073e+06
PSMD6_MOUSE	39	38	2704.68	0.000120549	0.000699399	1.54383	0.999718	4	1	KCl	Media	45507	26S proteasome non-ATPase regulatory subunit 6 OS=Mus musculus OX=10090 GN=Psmd6 PE=1 SV=1	1.66883e+07	1.69036e+07	1.85546e+07	1.85546e+07	2.08633e+07	1.8712e+07	2.12315e+07	2.19996e+07	2.04181e+07	1.57277e+07	1.99101e+07	1.93434e+07
UPP1_MOUSE	9	9	723.29	0.000144323	0.000807545	2.54504	0.999584	4;5	2	KCl	Media	34064	Uridine phosphorylase 1 OS=Mus musculus OX=10090 GN=Upp1 PE=1 SV=2	1.29156e+07	1.00701e+07	1.14152e+07	5.908e+06	1.51114e+07	1.70859e+07	1.50708e+07	1.36233e+07	1.40372e+07	1.16759e+07	1.24874e+07	1.1215e+07
QOR_MOUSE	16	15	1350.15	0.000161838	0.000877792	2.05203	0.999472	4	1	KCl	Media	35246	Quinone oxidoreductase OS=Mus musculus OX=10090 GN=Cryz PE=1 SV=1	3.22845e+06	2.91847e+06	3.28227e+06	3.42858e+06	6.56686e+06	4.86588e+06	5.50576e+06	5.05792e+06	6.02202e+06	3.06019e+06	4.63679e+06	4.70867e+06
MRT4_MOUSE	5	5	213.87	0.000206505	0.00105919	3.78653	0.999138	4;5	2	KCl	Media	27528	mRNA turnover protein 4 homolog OS=Mus musculus OX=10090 GN=Mrto4 PE=1 SV=1	370492	298902	325100	231915	347203	321064	329467	310244	407257	410803	213643	186625
PTN2_MOUSE	6	6	392.84	0.00020913	0.00106905	6.27544	0.999116	4	1	KCl	Media	47330	Tyrosine-protein phosphatase non-receptor type 2 OS=Mus musculus OX=10090 GN=Ptpn2 PE=1 SV=2	143278	131247	120143	152577	180155	156396	193684	48178.4	88691.3	169568	120932	52415.4
NHP2_MOUSE	2	2	182.18	0.000221184	0.00111271	7.22437	0.999015	5	1	KCl	Media	17236	H/ACA ribonucleoprotein complex subunit 2 OS=Mus musculus OX=10090 GN=Nhp2 PE=1 SV=1	361930	397496	208349	176379	334597	568810	461362	329985	219003	688474	249471	177466
SMD2_MOUSE	7	7	400.57	0.000227486	0.0011374	2.38531	0.99896	5	1	KCl	Media	13518	Small nuclear ribonucleoprotein Sm D2 OS=Mus musculus OX=10090 GN=Snrpd2 PE=1 SV=1	7.66898e+06	8.15525e+06	7.3131e+06	6.07791e+06	9.52141e+06	8.80667e+06	6.23246e+06	7.31757e+06	4.16293e+06	8.1021e+06	7.66718e+06	8.42417e+06
SAMH1_MOUSE	22	22	1297.45	0.000227779	0.0011374	2.13407	0.998957	2;3	2	KCl	Media	75845	Deoxynucleoside triphosphate triphosphohydrolase SAMHD1 OS=Mus musculus OX=10090 GN=Samhd1 PE=1 SV=3	1.35172e+06	993700	1.34877e+06	1.18894e+06	1.60639e+06	2.26152e+06	2.25271e+06	1.89158e+06	2.0336e+06	2.07086e+06	1.49898e+06	1.64044e+06
HP1B3_MOUSE	14	13	622.84	0.000262994	0.00125898	3.69426	0.998632	2;3	2	KCl	Media	60829	Heterochromatin protein 1-binding protein 3 OS=Mus musculus OX=10090 GN=Hp1bp3 PE=1 SV=1	930770	693043	692594	304105	828539	737917	865431	665844	703725	1.07489e+06	617943	545747
SERC_MOUSE	20	18	1619.73	0.000269453	0.00128218	2.25276	0.998569	4	1	KCl	Media	40447	Phosphoserine aminotransferase OS=Mus musculus OX=10090 GN=Psat1 PE=1 SV=1	9.20643e+06	1.20799e+07	1.3162e+07	1.54413e+07	1.74067e+07	1.17539e+07	1.8032e+07	1.7281e+07	1.56519e+07	1.21997e+07	1.73801e+07	1.7505e+07
TR150_MOUSE	35	33	1927.73	0.000280175	0.00131712	2.9342	0.998462	1;2;3	3	KCl	Media	108114	Thyroid hormone receptor-associated protein 3 OS=Mus musculus OX=10090 GN=Thrap3 PE=1 SV=1	2.94029e+06	2.51944e+06	3.29842e+06	2.06867e+06	3.82046e+06	2.82104e+06	3.04062e+06	3.56949e+06	2.41076e+06	3.08918e+06	1.52387e+06	1.6709e+06
CB39L_MOUSE	10	5	391.89	0.000305094	0.00140001	7.61988	0.998205	4	1	KCl	Media	39081	Calcium-binding protein 39-like OS=Mus musculus OX=10090 GN=Cab39l PE=1 SV=3	37459.5	97864.6	79895.5	77164.1	67497.1	78497.3	112132	160569	62295.9	36722.8	93153.3	91312
NAA10_MOUSE	14	5	834.42	0.000305924	0.00140155	2.83879	0.998196	4;5	2	KCl	Media	26503	N-alpha-acetyltransferase 10 OS=Mus musculus OX=10090 GN=Naa10 PE=1 SV=1	498151	460421	532635	560996	814599	755680	554000	529963	388875	376607	631580	903110
ZN638_MOUSE	19	19	810.22	0.000314906	0.00142654	2.62617	0.9981	1	1	KCl	Media	217999	Zinc finger protein 638 OS=Mus musculus OX=10090 GN=Znf638 PE=1 SV=2	386074	302666	442002	341106	492897	380539	507485	546077	460736	479987	292202	276536
ACINU_MOUSE	21	20	1119.49	0.00033352	0.0014824	4.8154	0.997896	1;2	2	KCl	Media	150629	Apoptotic chromatin condensation inducer in the nucleus OS=Mus musculus OX=10090 GN=Acin1 PE=1 SV=3	981768	702337	1.35078e+06	496940	1.13881e+06	1.22698e+06	1.20274e+06	1.33335e+06	1.01029e+06	1.02698e+06	427245	432796
ZCHC8_MOUSE	11	11	480.34	0.000351655	0.0015341	3.80316	0.997691	2	1	KCl	Media	77977	Zinc finger CCHC domain-containing protein 8 OS=Mus musculus OX=10090 GN=Zcchc8 PE=1 SV=3	440894	194297	421488	593072	536300	668070	435887	596072	555939	580772	320017	476866
BAG3_MOUSE	22	21	1105.76	0.000354122	0.00154249	1.78331	0.997663	2	1	KCl	Media	61822	BAG family molecular chaperone regulator 3 OS=Mus musculus OX=10090 GN=Bag3 PE=1 SV=2	975561	674994	932413	936260	1.55671e+06	1.36638e+06	1.17087e+06	1.19216e+06	1.39428e+06	1.4307e+06	1.2531e+06	976969
VIR_MOUSE	7	7	303.09	0.000380849	0.00163264	3.22183	0.997349	1;5	2	KCl	Media	201313	Protein virilizer homolog OS=Mus musculus OX=10090 GN=Virma PE=1 SV=1	230563	127827	181695	141856	374627	190138	173669	205826	228035	225608	164063	147493
NVL_MOUSE	21	20	1112.23	0.000382443	0.00163565	2.55126	0.99733	2	1	KCl	Media	94417	Nuclear valosin-containing protein-like OS=Mus musculus OX=10090 GN=Nvl PE=1 SV=1	1.27452e+06	978379	1.35916e+06	1.22594e+06	1.55593e+06	1.73464e+06	1.42815e+06	1.22006e+06	1.68415e+06	1.63563e+06	1.22607e+06	872435
RAB34_MOUSE	5	5	250.28	0.000401292	0.00169524	3.44284	0.997102	5	1	KCl	Media	29082	Ras-related protein Rab-34 OS=Mus musculus OX=10090 GN=Rab34 PE=1 SV=2	59348.6	52804.1	109845	64612.9	321592	186721	277117	114977	234279	156434	245380	132314
SRRM2_MOUSE	30	30	1466.4	0.000417865	0.00174498	4.99188	0.996897	1;2	2	KCl	Media	294666	Serine/arginine repetitive matrix protein 2 OS=Mus musculus OX=10090 GN=Srrm2 PE=1 SV=3	683257	1.21739e+06	1.05517e+06	1.29162e+06	1.37167e+06	2.67573e+06	1.25801e+06	3.31612e+06	1.85522e+06	2.94628e+06	1.08629e+06	1.6901e+06
PRP4B_MOUSE	14	13	621.32	0.000480314	0.00193443	3.54074	0.996093	1;2	2	KCl	Media	116904	Serine/threonine-protein kinase PRP4 homolog OS=Mus musculus OX=10090 GN=Prpf4b PE=1 SV=3	317453	331686	300847	305397	473474	222961	438449	452730	467382	321037	299706	258372
BCCIP_MOUSE	7	7	458.73	0.000485999	0.00195177	2.01611	0.996018	4	1	KCl	Media	35919	BRCA2 and CDKN1A-interacting protein OS=Mus musculus OX=10090 GN=Bccip PE=1 SV=1	2.32673e+06	1.66238e+06	1.6528e+06	1.62109e+06	2.80901e+06	2.15592e+06	2.21432e+06	2.72719e+06	2.91321e+06	1.74733e+06	1.89915e+06	2.54986e+06
NPA1P_MOUSE	3	3	152.01	0.000499571	0.00199496	5.35175	0.995836	1	1	KCl	Media	254452	Nucleolar pre-ribosomal-associated protein 1 OS=Mus musculus OX=10090 GN=Urb1 PE=1 SV=2	36059	41590	36844.4	34971.4	60603.1	45033.8	95180.8	81943.4	25771.7	46539.2	26908.5	27721.7
C1QBP_MOUSE	7	7	566.02	0.000503857	0.00200924	2.38675	0.995778	4;5	2	KCl	Media	30994	Complement component 1 Q subcomponent-binding protein, mitochondrial OS=Mus musculus OX=10090 GN=C1qbp PE=1 SV=1	6.75209e+06	6.13691e+06	6.17317e+06	4.32922e+06	8.95e+06	7.54984e+06	7.36123e+06	5.12891e+06	7.55902e+06	4.82799e+06	7.85023e+06	5.28968e+06
UBA6_MOUSE	32	32	1638.14	0.000506528	0.0020121	1.93624	0.995742	1;2	2	KCl	Media	117891	Ubiquitin-like modifier-activating enzyme 6 OS=Mus musculus OX=10090 GN=Uba6 PE=1 SV=1	1.80104e+06	2.28143e+06	2.0451e+06	3.02928e+06	2.51031e+06	3.26352e+06	3.08568e+06	3.25957e+06	3.02329e+06	3.25798e+06	2.36575e+06	3.11367e+06
NOLC1_MOUSE	20	19	987.1	0.00050763	0.00201294	4.47149	0.995727	1;2;4	3	KCl	Media	73654	Nucleolar and coiled-body phosphoprotein 1 OS=Mus musculus OX=10090 GN=Nolc1 PE=1 SV=1	701245	871864	937976	546252	1.35856e+06	1.75522e+06	1.33427e+06	1.41729e+06	742825	1.41225e+06	433960	448997
CYTSB_MOUSE	16	14	641.35	0.000516318	0.00203599	4.04838	0.995609	1;2	2	KCl	Media	118029	Cytospin-B OS=Mus musculus OX=10090 GN=Specc1 PE=1 SV=2	157430	212075	108750	139110	375741	126135	240662	314716	262556	278356	234895	253473
LMNB1_MOUSE	40	33	2718.19	0.000525041	0.00206462	3.19607	0.99549	3;4;5	3	KCl	Media	66745	Lamin-B1 OS=Mus musculus OX=10090 GN=Lmnb1 PE=1 SV=3	2.9117e+06	3.03022e+06	3.32159e+06	2.93425e+06	2.61634e+06	4.00874e+06	4.72867e+06	5.13337e+06	3.69112e+06	4.19204e+06	2.62326e+06	2.27606e+06
ANXA5_MOUSE	42	42	3429	0.000540688	0.00211442	2.83211	0.995274	4;5	2	KCl	Media	35730	Annexin A5 OS=Mus musculus OX=10090 GN=Anxa5 PE=1 SV=1	7.59083e+07	7.22838e+07	7.59986e+07	9.19619e+07	1.46448e+08	1.24532e+08	1.25236e+08	1.40633e+08	1.29424e+08	1.01381e+08	1.38316e+08	1.24688e+08
PDLI1_MOUSE	23	23	2008.22	0.000609193	0.00229667	2.49955	0.994303	4;5	2	KCl	Media	35752	PDZ and LIM domain protein 1 OS=Mus musculus OX=10090 GN=Pdlim1 PE=1 SV=4	3.78482e+07	2.83206e+07	2.76281e+07	2.94838e+07	7.24549e+07	5.85138e+07	5.02892e+07	5.40875e+07	6.65816e+07	3.531e+07	3.78963e+07	3.75882e+07
TBL3_MOUSE	7	6	314.41	0.000687038	0.00251968	3.00662	0.993157	1;2	2	KCl	Media	88210	Transducin beta-like protein 3 OS=Mus musculus OX=10090 GN=Tbl3 PE=2 SV=1	245892	134104	167166	97119.8	169843	261682	122931	130353	160685	176658	154787	160370
RBM15_MOUSE	15	15	734.15	0.000748752	0.00268006	3.65813	0.992222	2	1	KCl	Media	105658	RNA-binding protein 15 OS=Mus musculus OX=10090 GN=Rbm15 PE=1 SV=1	628546	353696	478712	334381	1.13084e+06	771349	799212	905876	796953	1.22223e+06	478287	433085
DDX46_MOUSE	42	40	2013	0.000753246	0.00269274	1.62648	0.992153	1;2;5	3	KCl	Media	117376	Probable ATP-dependent RNA helicase DDX46 OS=Mus musculus OX=10090 GN=Ddx46 PE=1 SV=2	2.42849e+06	2.43058e+06	2.74963e+06	2.51643e+06	3.41471e+06	3.09086e+06	3.11171e+06	2.96016e+06	4.01897e+06	2.7892e+06	2.72683e+06	2.80807e+06
UTP20_MOUSE	45	45	2080.84	0.000778053	0.00276397	3.59044	0.991771	1;2	2	KCl	Media	317542	Small subunit processome component 20 homolog OS=Mus musculus OX=10090 GN=Utp20 PE=1 SV=2	825967	666382	952709	684417	1.12236e+06	1.27468e+06	2.68177e+06	1.15525e+06	1.35027e+06	1.05288e+06	963052	955212
COF2_MOUSE	16	11	1035.01	0.00114892	0.00364268	1.9116	0.985808	5	1	KCl	Media	18698	Cofilin-2 OS=Mus musculus OX=10090 GN=Cfl2 PE=1 SV=1	1.79596e+06	3.00109e+06	1.8784e+06	2.80052e+06	2.92653e+06	4.13461e+06	4.43392e+06	3.22372e+06	4.0923e+06	3.67351e+06	3.61157e+06	2.97053e+06
ITM2C_MOUSE	6	6	451.1	0.00117118	0.00369258	2.03308	0.98544	4;5	2	KCl	Media	30463	Integral membrane protein 2C OS=Mus musculus OX=10090 GN=Itm2c PE=1 SV=2	1.26946e+06	834890	877484	1.03605e+06	1.54333e+06	1.06159e+06	1.09914e+06	1.01254e+06	1.08146e+06	913904	1.19462e+06	996982
RU2B_MOUSE	9	7	585.32	0.00128009	0.00396098	1.89678	0.983631	4;5	2	KCl	Media	25307	U2 small nuclear ribonucleoprotein B'' OS=Mus musculus OX=10090 GN=Snrpb2 PE=1 SV=1	2.18873e+06	1.65729e+06	2.00556e+06	1.4905e+06	2.36354e+06	2.08859e+06	1.5939e+06	1.77999e+06	1.65889e+06	2.05627e+06	1.67418e+06	2.28159e+06
F162A_MOUSE	11	10	624.04	0.00132852	0.00407962	2.04571	0.982823	5	1	KCl	Media	17713	Protein FAM162A OS=Mus musculus OX=10090 GN=Fam162a PE=1 SV=1	1.20529e+06	1.68776e+06	1.24047e+06	2.38634e+06	2.42631e+06	2.20717e+06	2.02482e+06	1.95205e+06	1.70632e+06	2.05054e+06	2.61158e+06	2.20658e+06
TEX10_MOUSE	13	11	689.96	0.0013356	0.00409247	2.46693	0.982704	2;4	2	KCl	Media	105143	Testis-expressed protein 10 OS=Mus musculus OX=10090 GN=Tex10 PE=1 SV=1	284308	278854	335983	368142	461932	520628	342123	476809	295078	449992	334530	633034
COR1C_MOUSE	22	21	1650.37	0.00138626	0.00419511	2.03557	0.981857	1;2;3;4	4	KCl	Media	53087	Coronin-1C OS=Mus musculus OX=10090 GN=Coro1c PE=1 SV=2	6.14476e+06	7.17837e+06	7.43087e+06	5.98983e+06	6.54445e+06	6.57199e+06	8.79164e+06	8.64774e+06	6.95061e+06	9.53861e+06	5.32666e+06	6.66964e+06
T2FB_MOUSE	14	14	925.25	0.00143401	0.00430094	1.89927	0.981057	4;5	2	KCl	Media	28364	General transcription factor IIF subunit 2 OS=Mus musculus OX=10090 GN=Gtf2f2 PE=1 SV=1	1.17249e+06	1.98948e+06	1.96492e+06	2.61589e+06	2.74504e+06	3.15109e+06	2.70635e+06	2.71487e+06	3.00584e+06	2.56995e+06	3.08437e+06	2.54613e+06
CEBPZ_MOUSE	11	9	446.61	0.00143698	0.00430101	5.35217	0.981007	1;2;4	3	KCl	Media	120187	CCAAT/enhancer-binding protein zeta OS=Mus musculus OX=10090 GN=Cebpz PE=1 SV=2	22118	32529.9	23925.4	41534.8	31188.1	70771	62331.6	145385	44406.7	100514	43521	40065.4
RUSD3_MOUSE	1	1	62.33	0.00158497	0.00466962	3.55251	0.978522	4	1	KCl	Media	38052	Mitochondrial mRNA pseudouridine synthase Rpusd3 OS=Mus musculus OX=10090 GN=Rpusd3 PE=2 SV=1	40690.5	42367.7	49055.3	57558.3	61227.8	46561.7	51838.3	63851.6	71472	25560.1	57074.5	48376.9
KLDC4_MOUSE	5	5	215.5	0.00166821	0.00488385	3.66629	0.977124	2;3	2	KCl	Media	64820	Kelch domain-containing protein 4 OS=Mus musculus OX=10090 GN=Klhdc4 PE=2 SV=2	23422.4	14263.3	23997	25746.1	34557.8	50066.6	118826	72440.5	91102.6	70389.2	71035.2	36091.3
SRA1_MOUSE	5	5	203.95	0.00187288	0.00538341	1.59555	0.973691	4	1	KCl	Media	25541	Steroid receptor RNA activator 1 OS=Mus musculus OX=10090 GN=Sra1 PE=1 SV=3	260683	212463	229443	261313	295310	223162	257020	250592	264508	191202	310743	251594
DOHH_MOUSE	6	6	420.01	0.0019036	0.00544999	3.68409	0.973177	4	1	KCl	Media	32885	Deoxyhypusine hydroxylase OS=Mus musculus OX=10090 GN=Dohh PE=1 SV=2	362494	395023	425287	520945	723417	708220	681552	761634	302189	575084	609282	879726
MTNA_MOUSE	12	11	705.01	0.00193946	0.00550768	1.9838	0.972578	4	1	KCl	Media	39386	Methylthioribose-1-phosphate isomerase OS=Mus musculus OX=10090 GN=Mri1 PE=1 SV=1	626676	780650	893013	650114	1.70594e+06	1.15598e+06	1.14472e+06	778629	1.05243e+06	1.20944e+06	917379	1.37227e+06
TOR2A_MOUSE;TOR2X_MOUSE	5	5	273.4	0.00202847	0.00570892	1.82778	0.971092	4	1	KCl	Media	35874	Torsin-2A OS=Mus musculus OX=10090 GN=Tor2a PE=1 SV=1	377351	316841	305914	303332	546217	571152	441556	470293	554632	327228	442180	553465
EMD_MOUSE	12	12	953.37	0.0020565	0.00577085	1.59746	0.970626	4;5	2	KCl	Media	29417	Emerin OS=Mus musculus OX=10090 GN=Emd PE=1 SV=1	3.53126e+06	4.717e+06	4.63413e+06	4.20144e+06	4.6429e+06	4.84961e+06	4.61483e+06	4.74537e+06	5.35219e+06	3.64571e+06	3.80536e+06	3.49415e+06
PSMD8_MOUSE	15	15	916.78	0.00235804	0.00642207	1.52395	0.965637	4;5	2	KCl	Media	39905	26S proteasome non-ATPase regulatory subunit 8 OS=Mus musculus OX=10090 GN=Psmd8 PE=1 SV=2	5.48223e+06	4.95128e+06	6.19294e+06	5.63302e+06	7.76942e+06	5.50624e+06	5.47241e+06	6.2497e+06	6.23723e+06	5.40647e+06	6.07354e+06	4.84127e+06
HMMR_MOUSE	6	5	207.2	0.00240903	0.00651447	5.01281	0.9648	2	1	KCl	Media	91729	Hyaluronan mediated motility receptor OS=Mus musculus OX=10090 GN=Hmmr PE=1 SV=4	16879.8	7217.49	36930.8	28037.9	134216	78432.3	53995.3	59682.3	88171.4	25843.6	114718	68222.6
SMD1_MOUSE	6	6	683.77	0.00248943	0.00666187	2.04307	0.963485	5	1	KCl	Media	13273	Small nuclear ribonucleoprotein Sm D1 OS=Mus musculus OX=10090 GN=Snrpd1 PE=1 SV=1	7.43145e+06	1.13029e+07	1.08698e+07	9.33633e+06	1.3664e+07	1.47492e+07	9.08819e+06	1.10824e+07	7.04967e+06	9.76896e+06	1.11853e+07	1.21171e+07
BCL7C_MOUSE	2	1	61.89	0.0026257	0.00690901	3.22465	0.961269	4	1	KCl	Media	23431	B-cell CLL/lymphoma 7 protein family member C OS=Mus musculus OX=10090 GN=Bcl7c PE=1 SV=1	63517.6	80193.9	61449.2	78345.3	120448	130930	73373.3	151307	139788	42905.5	102797	104469
ZC3HE_MOUSE	6	6	324.8	0.00274184	0.00716137	5.19117	0.959392	2;4	2	KCl	Media	82357	Zinc finger CCCH domain-containing protein 14 OS=Mus musculus OX=10090 GN=Zc3h14 PE=1 SV=1	238742	83779.1	166647	92982.3	225265	168527	274187	171248	339922	166072	177731	54547
M4K1_MOUSE	4	3	203.04	0.00277248	0.00722806	6.74186	0.958899	2;3	2	KCl	Media	91476	Mitogen-activated protein kinase kinase kinase kinase 1 OS=Mus musculus OX=10090 GN=Map4k1 PE=1 SV=1	5696.34	10761.4	3450.09	3416.64	17771.7	8623.87	11926.3	20677.6	5327.57	27041.2	10981.2	11624.4
SMCA4_MOUSE;SMCA2_MOUSE;AZIN2_MOUSE	35	32	1672.97	0.00300759	0.00769225	1.65745	0.955147	1	1	KCl	Media	181313	Transcription activator BRG1 OS=Mus musculus OX=10090 GN=Smarca4 PE=1 SV=1	2.15784e+06	1.78787e+06	2.09376e+06	2.03847e+06	2.37708e+06	1.7561e+06	2.64425e+06	2.59563e+06	2.48555e+06	1.9777e+06	1.80831e+06	1.60394e+06
ZCH18_MOUSE	18	18	833.48	0.00343007	0.00853382	2.08672	0.948536	1	1	KCl	Media	105631	Zinc finger CCCH domain-containing protein 18 OS=Mus musculus OX=10090 GN=Zc3h18 PE=1 SV=1	659307	506377	875936	751976	1.00791e+06	740540	972118	1.0149e+06	961152	1.1498e+06	832661	741143
MTP_MOUSE	6	6	250.13	0.00365663	0.00899473	2.78988	0.945064	2	1	KCl	Media	99037	Microsomal triglyceride transfer protein large subunit OS=Mus musculus OX=10090 GN=Mttp PE=1 SV=2	177945	94974.9	121698	209354	233283	218381	388541	350145	193847	436938	238440	154975
BAZ2A_MOUSE	8	7	351.75	0.00366039	0.00899616	4.35445	0.945006	1	1	KCl	Media	209487	Bromodomain adjacent to zinc finger domain protein 2A OS=Mus musculus OX=10090 GN=Baz2a PE=1 SV=2	84727.7	34728.1	79243.4	34852.4	104550	71017.5	125623	136843	108408	48040.6	61798.4	41657.2
ABD12_MOUSE	13	13	675.58	0.00369821	0.00907863	1.87526	0.944432	4	1	KCl	Media	45241	Lysophosphatidylserine lipase ABHD12 OS=Mus musculus OX=10090 GN=Abhd12 PE=1 SV=2	710167	673847	690023	553990	1.01924e+06	821834	813254	719602	1.0681e+06	529556	839435	748553
HMOX2_MOUSE	26	26	2361.83	0.00378924	0.00924533	1.38089	0.943054	2;3;4;5	4	KCl	Media	35716	Heme oxygenase 2 OS=Mus musculus OX=10090 GN=Hmox2 PE=1 SV=1	2.01681e+07	1.90475e+07	1.98884e+07	1.88547e+07	2.19364e+07	1.82266e+07	1.92165e+07	2.21263e+07	2.5162e+07	1.88236e+07	1.84285e+07	1.77353e+07
U520_MOUSE	91	89	5204.24	0.00382449	0.00929459	1.64349	0.942523	1	1	KCl	Media	244392	U5 small nuclear ribonucleoprotein 200 kDa helicase OS=Mus musculus OX=10090 GN=Snrnp200 PE=1 SV=1	1.14656e+07	9.21871e+06	1.10941e+07	9.50662e+06	1.14783e+07	9.88883e+06	1.28817e+07	1.16431e+07	1.1528e+07	8.15078e+06	8.06182e+06	8.38183e+06
OLA1_MOUSE	24	24	1569.93	0.00388568	0.0093949	1.62798	0.941604	4	1	KCl	Media	44701	Obg-like ATPase 1 OS=Mus musculus OX=10090 GN=Ola1 PE=1 SV=1	9.87842e+06	1.21983e+07	1.16348e+07	1.06152e+07	1.27739e+07	1.30144e+07	1.29924e+07	1.07639e+07	1.55313e+07	1.24046e+07	1.26778e+07	8.64346e+06
PSPC1_MOUSE	14	11	769.8	0.00392583	0.00947946	2.80345	0.941002	3	1	KCl	Media	58721	Paraspeckle component 1 OS=Mus musculus OX=10090 GN=Pspc1 PE=1 SV=1	639317	612392	657640	584857	1.02482e+06	1.06971e+06	1.08229e+06	1.06551e+06	1.43101e+06	824149	520328	664250
XRCC5_MOUSE	12	12	526.72	0.00392735	0.00947946	1.93111	0.94098	2	1	KCl	Media	83004	X-ray repair cross-complementing protein 5 OS=Mus musculus OX=10090 GN=Xrcc5 PE=1 SV=4	638740	330570	647651	426702	1.13812e+06	924759	797606	628719	641252	912701	823444	663729
VAMP8_MOUSE	5	5	376.4	0.00398637	0.00960554	1.63086	0.940099	5	1	KCl	Media	11444	Vesicle-associated membrane protein 8 OS=Mus musculus OX=10090 GN=Vamp8 PE=1 SV=1	2.77376e+06	2.56237e+06	3.48118e+06	3.42516e+06	3.77613e+06	3.74076e+06	3.45971e+06	3.8749e+06	2.63744e+06	4.65919e+06	3.99003e+06	3.40558e+06
PR40A_MOUSE	16	15	874.33	0.00402152	0.00967379	1.97854	0.939576	1;2;4	3	KCl	Media	108412	Pre-mRNA-processing factor 40 homolog A OS=Mus musculus OX=10090 GN=Prpf40a PE=1 SV=1	1.7127e+06	1.12702e+06	1.58594e+06	1.34029e+06	2.60826e+06	2.4141e+06	1.75489e+06	1.63598e+06	2.86114e+06	2.39768e+06	1.70641e+06	1.42406e+06
MUC18_MOUSE	36	36	3081.04	0.00402862	0.00968264	1.60648	0.93947	1;2;3;4;5	5	KCl	Media	71500	Cell surface glycoprotein MUC18 OS=Mus musculus OX=10090 GN=Mcam PE=1 SV=1	6.25331e+07	4.28179e+07	5.75622e+07	6.1121e+07	6.88702e+07	8.04181e+07	7.14505e+07	8.24158e+07	8.33677e+07	7.78117e+07	7.20818e+07	6.60909e+07
FKBP5_MOUSE	10	9	512.98	0.0040472	0.00970618	8.88576	0.939194	3	1	KCl	Media	50934	Peptidyl-prolyl cis-trans isomerase FKBP5 OS=Mus musculus OX=10090 GN=Fkbp5 PE=1 SV=1	75278	71847.6	108584	128661	383358	689864	79876.5	71414.7	121040	315950	239761	391345
CLIC5_MOUSE	11	10	793.97	0.00424829	0.0100738	1.99579	0.93623	4;5	2	KCl	Media	28269	Chloride intracellular channel protein 5 OS=Mus musculus OX=10090 GN=Clic5 PE=1 SV=1	1.30838e+06	1.35394e+06	1.39507e+06	1.36539e+06	3.05696e+06	2.88912e+06	2.20494e+06	2.4759e+06	2.37852e+06	2.52191e+06	2.27291e+06	1.83898e+06
RS15A_MOUSE	13	12	795.4	0.00444542	0.010445	2.02657	0.933361	5	1	KCl	Media	14830	40S ribosomal protein S15a OS=Mus musculus OX=10090 GN=Rps15a PE=1 SV=2	2.55044e+07	2.78272e+07	2.37334e+07	2.14865e+07	3.34486e+07	3.10492e+07	2.54955e+07	2.2546e+07	2.58961e+07	2.29262e+07	3.31966e+07	2.09307e+07
F177A_MOUSE	6	5	389.98	0.00448584	0.0105312	2.07727	0.932777	4;5	2	KCl	Media	23563	Protein FAM177A1 OS=Mus musculus OX=10090 GN=Fam177a1 PE=1 SV=1	205560	183213	195763	141276	337460	272861	298469	326429	331492	175366	196244	232607
CTC1_MOUSE	9	9	468.71	0.00464559	0.0107792	1.52412	0.930485	1;2	2	KCl	Media	133943	CST complex subunit CTC1 OS=Mus musculus OX=10090 GN=Ctc1 PE=1 SV=2	459111	294727	441199	357811	500001	490195	465578	383588	526302	426179	378868	475731
EHMT2_MOUSE	8	8	304.63	0.00464858	0.0107792	2.45969	0.930442	1	1	KCl	Media	137952	Histone-lysine N-methyltransferase EHMT2 OS=Mus musculus OX=10090 GN=Ehmt2 PE=1 SV=2	239020	141143	222125	169251	303031	238138	240295	273614	347896	264508	209167	192683
DHB7_MOUSE	4	4	240.96	0.00471961	0.010879	2.63086	0.92943	4	1	KCl	Media	37293	3-keto-steroid reductase/17-beta-hydroxysteroid dehydrogenase 7 OS=Mus musculus OX=10090 GN=Hsd17b7 PE=1 SV=1	80563.5	90854.9	106484	101647	171666	170221	149869	161852	233886	59272	132605	202780
H12_MOUSE	24	7	1858	0.0048737	0.0111801	24.8887	0.927252	1;2;3;4;5	5	KCl	Media	21254	Histone H1.2 OS=Mus musculus OX=10090 GN=H1-2 PE=1 SV=2	198498	463812	1.44286e+06	813810	73395.1	893821	885658	1.3072e+06	56607.4	1.6644e+06	634575	578465
SCAM3_MOUSE	11	11	929.65	0.00488094	0.0111807	1.63672	0.92715	1;2;3;4;5	5	KCl	Media	38433	Secretory carrier-associated membrane protein 3 OS=Mus musculus OX=10090 GN=Scamp3 PE=1 SV=3	2.32188e+06	2.25466e+06	2.07273e+06	2.74513e+06	3.54289e+06	2.94712e+06	2.95807e+06	3.64711e+06	3.71224e+06	2.54432e+06	2.69489e+06	3.67031e+06
GTPBA_MOUSE	4	4	186.35	0.00490058	0.0112075	2.19062	0.926874	4	1	KCl	Media	40116	GTP-binding protein 10 OS=Mus musculus OX=10090 GN=Gtpbp10 PE=2 SV=1	138897	157501	127790	82720.7	194755	202788	167330	134338	242430	165471	113598	140303
TAXB1_MOUSE	15	13	790.78	0.00504288	0.0114589	2.16897	0.924884	1;2	2	KCl	Media	93572	Tax1-binding protein 1 homolog OS=Mus musculus OX=10090 GN=Tax1bp1 PE=1 SV=2	507510	469897	337629	479933	1.15098e+06	773604	758947	826511	1.31081e+06	1.08596e+06	559395	531808
NUP98_MOUSE	22	21	1098.1	0.00511921	0.0115859	2.14276	0.923824	2	1	KCl	Media	197118	Nuclear pore complex protein Nup98-Nup96 OS=Mus musculus OX=10090 GN=Nup98 PE=1 SV=2	1.49169e+06	936342	1.68249e+06	750317	1.17667e+06	1.76559e+06	947096	1.13973e+06	1.35194e+06	1.44613e+06	1.05201e+06	1.03136e+06
SMRC2_MOUSE	39	30	1726.32	0.00513232	0.0115902	1.39944	0.923642	1;2	2	KCl	Media	132522	SWI/SNF complex subunit SMARCC2 OS=Mus musculus OX=10090 GN=Smarcc2 PE=1 SV=2	1.31021e+06	1.6178e+06	1.55854e+06	1.35772e+06	1.70034e+06	1.91846e+06	2.19823e+06	1.92092e+06	2.01514e+06	1.90558e+06	1.877e+06	1.67476e+06
ABHDB_MOUSE	8	8	384.31	0.0054808	0.0122283	2.00841	0.918871	5	1	KCl	Media	33540	Protein ABHD11 OS=Mus musculus OX=10090 GN=Abhd11 PE=1 SV=1	630235	808429	425747	679185	809494	926296	1.06373e+06	824844	803301	1.24549e+06	841517	715677
NH2L1_MOUSE	3	3	300.02	0.0055148	0.0122751	2.93955	0.918411	5	1	KCl	Media	14165	NHP2-like protein 1 OS=Mus musculus OX=10090 GN=Snu13 PE=1 SV=4	1.26245e+06	2.23872e+06	1.29463e+06	1.96426e+06	1.22428e+06	2.83978e+06	1.70583e+06	2.23885e+06	946442	2.10102e+06	1.1593e+06	1.21463e+06
NUDC_MOUSE	34	32	1994.73	0.00583939	0.0128063	1.59474	0.914068	4	1	KCl	Media	38334	Nuclear migration protein nudC OS=Mus musculus OX=10090 GN=Nudc PE=1 SV=1	5.45207e+06	7.35048e+06	8.48096e+06	7.6045e+06	7.11842e+06	6.89657e+06	9.23218e+06	8.72894e+06	6.80487e+06	6.24734e+06	8.41336e+06	8.8674e+06
HNRPL_MOUSE	21	21	1438.94	0.00589819	0.0128953	2.04025	0.913291	3;4;5	3	KCl	Media	63923	Heterogeneous nuclear ribonucleoprotein L OS=Mus musculus OX=10090 GN=Hnrnpl PE=1 SV=2	7.80171e+06	5.36418e+06	5.73078e+06	3.91204e+06	6.22856e+06	6.32648e+06	7.55047e+06	7.37412e+06	4.93876e+06	7.74243e+06	5.64841e+06	4.99399e+06
APEX1_MOUSE	14	14	868.93	0.0059325	0.0129404	1.57105	0.912838	4	1	KCl	Media	35468	DNA-(apurinic or apyrimidinic site) endonuclease OS=Mus musculus OX=10090 GN=Apex1 PE=1 SV=2	2.70912e+06	2.69291e+06	3.33178e+06	3.86678e+06	4.70588e+06	3.887e+06	4.61428e+06	4.73576e+06	4.2929e+06	4.329e+06	3.17295e+06	4.20024e+06
H2AV_MOUSE	5	2	307.18	0.00593947	0.0129456	4.232	0.912746	5	1	KCl	Media	13501	Histone H2A.V OS=Mus musculus OX=10090 GN=H2az2 PE=1 SV=3	2.71927e+06	3.28125e+06	720692	1.01693e+06	2.75441e+06	4.12928e+06	1.94985e+06	2.30352e+06	1.54468e+06	1.78478e+06	1.71884e+06	2.4997e+06
UBE2N_MOUSE	11	11	685.65	0.00612379	0.0132453	1.55264	0.910333	5	1	KCl	Media	17127	Ubiquitin-conjugating enzyme E2 N OS=Mus musculus OX=10090 GN=Ube2n PE=1 SV=1	1.89262e+07	2.01113e+07	2.06612e+07	1.9426e+07	2.75802e+07	2.66347e+07	2.39939e+07	2.0748e+07	1.93515e+07	2.12119e+07	2.52617e+07	1.61009e+07
SUN1_MOUSE	5	5	199.51	0.0063319	0.0136252	4.77802	0.907639	2	1	KCl	Media	101912	SUN domain-containing protein 1 OS=Mus musculus OX=10090 GN=Sun1 PE=1 SV=2	40798.5	7343.56	34684.3	14219.1	77310.1	90744.5	66457.4	68336.1	77785.6	26886.6	22857.3	18065.9
RING2_MOUSE	8	6	492.9	0.00639739	0.0137242	3.52463	0.906799	2;4	2	KCl	Media	37600	E3 ubiquitin-protein ligase RING2 OS=Mus musculus OX=10090 GN=Rnf2 PE=1 SV=1	62116.3	151786	157325	96760	79076.8	224389	210863	96652.1	75553.4	131733	108127	90187.7
SMHD1_MOUSE	42	40	2051.58	0.0065916	0.0139795	1.46212	0.904325	1;3	2	KCl	Media	225506	Structural maintenance of chromosomes flexible hinge domain-containing protein 1 OS=Mus musculus OX=10090 GN=Smchd1 PE=1 SV=2	2.0707e+06	1.95305e+06	2.1538e+06	2.18411e+06	2.51785e+06	2.03795e+06	2.70171e+06	2.67486e+06	2.64377e+06	2.33966e+06	2.32783e+06	2.13004e+06
CLYBL_MOUSE	10	10	517.62	0.00669736	0.0140982	2.01287	0.902989	4	1	KCl	Media	37525	Citramalyl-CoA lyase, mitochondrial OS=Mus musculus OX=10090 GN=Clybl PE=1 SV=2	387548	341878	349619	489396	755255	577601	584017	589577	513196	376426	523011	258393
VATE1_MOUSE;VATE2_MOUSE	22	21	1253.49	0.00692077	0.014461	1.50606	0.900195	4;5	2	KCl	Media	26141	V-type proton ATPase subunit E 1 OS=Mus musculus OX=10090 GN=Atp6v1e1 PE=1 SV=2	4.92305e+06	6.36286e+06	6.02382e+06	6.17026e+06	8.10937e+06	8.61056e+06	8.64889e+06	8.74106e+06	5.8825e+06	6.6808e+06	8.43401e+06	7.28951e+06
NAT10_MOUSE	20	19	929.53	0.0071099	0.0147645	3.41294	0.897857	2	1	KCl	Media	115346	RNA cytidine acetyltransferase OS=Mus musculus OX=10090 GN=Nat10 PE=1 SV=1	762209	401484	632655	233400	1.07008e+06	858868	550362	950366	838331	724391	382660	364396
UBP16_MOUSE	8	8	340.31	0.00725902	0.0150096	2.83083	0.896032	2	1	KCl	Media	93376	Ubiquitin carboxyl-terminal hydrolase 16 OS=Mus musculus OX=10090 GN=Usp16 PE=1 SV=2	108840	40237.8	111522	121913	224125	174707	193732	255565	304245	200709	89220.6	182707
RTCA_MOUSE	14	13	895.23	0.00757252	0.0154453	1.54426	0.892244	4	1	KCl	Media	39229	RNA 3'-terminal phosphate cyclase OS=Mus musculus OX=10090 GN=RtcA PE=1 SV=2	1.03732e+06	966451	1.05314e+06	1.14549e+06	1.19237e+06	1.2492e+06	1.32555e+06	1.17085e+06	1.45004e+06	1.01009e+06	1.2481e+06	1.14762e+06
RPAB3_MOUSE	6	6	330.4	0.00760645	0.0154935	2.00271	0.891838	5	1	KCl	Media	17132	DNA-directed RNA polymerases I, II, and III subunit RPABC3 OS=Mus musculus OX=10090 GN=Polr2h PE=1 SV=3	363674	602096	648024	471246	413132	743552	660915	544656	549096	391610	586730	576175
JUND_MOUSE;JUN_MOUSE;JUNB_MOUSE	6	5	298.35	0.00775708	0.0157134	2.51757	0.890044	4;5	2	KCl	Media	34883	Transcription factor jun-D OS=Mus musculus OX=10090 GN=Jund PE=1 SV=1	444217	196139	217625	319209	389951	462756	331862	246125	318160	336485	395239	333567
HAUS4_MOUSE	1	1	35.94	0.00846599	0.016809	2.66275	0.881797	4	1	KCl	Media	42170	HAUS augmin-like complex subunit 4 OS=Mus musculus OX=10090 GN=Haus4 PE=1 SV=1	20021.8	22768.8	16396.8	12958.7	31081.2	20749.5	13066.4	14753.7	15099.7	15124	21855.1	13266.9
GFOD1_MOUSE	2	2	58.84	0.00865837	0.0170593	5.68627	0.879612	4	1	KCl	Media	43258	Glucose-fructose oxidoreductase domain-containing protein 1 OS=Mus musculus OX=10090 GN=Gfod1 PE=1 SV=1	29993.9	26866.4	31410.7	48072.6	35684.1	32270.7	26813.5	43304.5	34689.7	2951.34	28828.3	3803.25
KCNB1_MOUSE	1	1	31.58	0.00877354	0.0172272	434.128	0.878315	2	1	KCl	Media	95530	Potassium voltage-gated channel subfamily B member 1 OS=Mus musculus OX=10090 GN=Kcnb1 PE=1 SV=2	1385.2	94.2763	409.414	447.793	1615.77	5773.63	10130.1	9434.05	1087.2	0	1460.07	0
FBRL_MOUSE;FBLL1_MOUSE	22	22	1615.2	0.0090536	0.0176538	2.66758	0.875191	1;2;4;5	4	KCl	Media	34286	rRNA 2'-O-methyltransferase fibrillarin OS=Mus musculus OX=10090 GN=Fbl PE=1 SV=2	1.54011e+07	9.84067e+06	8.67607e+06	6.42695e+06	1.35105e+07	1.4418e+07	9.51624e+06	7.5606e+06	1.0784e+07	9.40189e+06	5.61604e+06	4.97335e+06
DNJA3_MOUSE	13	12	907.39	0.00945019	0.018276	2.01151	0.870844	4	1	KCl	Media	52410	DnaJ homolog subfamily A member 3, mitochondrial OS=Mus musculus OX=10090 GN=Dnaja3 PE=1 SV=1	1.79283e+06	1.53472e+06	1.63919e+06	1.25971e+06	2.18141e+06	1.76585e+06	1.82417e+06	1.91614e+06	2.27167e+06	991723	1.36766e+06	1.34373e+06
MATR3_MOUSE	42	42	2684.18	0.00982443	0.0188326	2.24029	0.866819	2	1	KCl	Media	94572	Matrin-3 OS=Mus musculus OX=10090 GN=Matr3 PE=1 SV=1	1.37679e+07	8.02509e+06	1.12679e+07	6.84867e+06	1.65644e+07	1.66652e+07	1.14192e+07	1.52201e+07	1.06352e+07	1.4422e+07	8.09555e+06	6.07002e+06
NOC2L_MOUSE	6	5	240.66	0.00991449	0.0189158	2.72465	0.865862	2	1	KCl	Media	85371	Nucleolar complex protein 2 homolog OS=Mus musculus OX=10090 GN=Noc2l PE=1 SV=2	92985.6	64651.7	156235	85298.9	105283	131807	180307	71267.4	156754	154366	102873	72059
STX16_MOUSE	7	6	443.13	0.0102544	0.0193812	1.79207	0.862286	4	1	KCl	Media	37057	Syntaxin-16 OS=Mus musculus OX=10090 GN=Stx16 PE=1 SV=3	220095	230016	223776	203877	297405	230031	322851	320062	313942	153458	312363	258107
GRPE1_MOUSE	13	13	928.08	0.0107624	0.0201264	1.64414	0.857047	5	1	KCl	Media	24292	GrpE protein homolog 1, mitochondrial OS=Mus musculus OX=10090 GN=Grpel1 PE=1 SV=1	9.29357e+06	1.24924e+07	7.47869e+06	1.39232e+07	1.29781e+07	1.44069e+07	1.5685e+07	1.55752e+07	1.48951e+07	1.24602e+07	1.41575e+07	1.29507e+07
VATD_MOUSE	10	10	729.77	0.0112132	0.0207366	1.91642	0.852501	4;5	2	KCl	Media	28351	V-type proton ATPase subunit D OS=Mus musculus OX=10090 GN=Atp6v1d PE=1 SV=1	3.07449e+06	2.57225e+06	2.53517e+06	1.82625e+06	3.55623e+06	2.83018e+06	3.88642e+06	3.94711e+06	3.11162e+06	2.15195e+06	3.82712e+06	3.61225e+06
IFI4_MOUSE;IFI5B_MOUSE;IFI5A_MOUSE	10	7	583.84	0.0115926	0.021313	4.05766	0.848747	1;2;3	3	KCl	Media	69394	Interferon-activable protein 204 OS=Mus musculus OX=10090 GN=Ifi204 PE=1 SV=1	99430.1	66282.9	216901	114757	76568.8	126372	436278	185513	156162	218257	210649	123375
SUMF2_MOUSE	10	10	660.8	0.0119431	0.0218015	1.33484	0.845336	4;5	2	KCl	Media	34715	Inactive C-alpha-formylglycine-generating enzyme 2 OS=Mus musculus OX=10090 GN=Sumf2 PE=1 SV=2	1.18549e+06	1.07566e+06	1.12615e+06	1.0791e+06	1.31849e+06	1.22306e+06	1.45914e+06	1.22748e+06	1.24334e+06	1.13392e+06	1.25753e+06	1.13373e+06
RBM8A_MOUSE	7	7	359.2	0.0120047	0.0218999	1.95902	0.844742	5	1	KCl	Media	19877	RNA-binding protein 8A OS=Mus musculus OX=10090 GN=Rbm8a PE=1 SV=4	2.34411e+06	1.93047e+06	3.45521e+06	1.24077e+06	2.06762e+06	2.35799e+06	2.31455e+06	2.30194e+06	2.33697e+06	2.63192e+06	1.90663e+06	1.78026e+06
SARM1_MOUSE	1	1	28.4	0.0124519	0.022532	10.5515	0.840475	2;3	2	KCl	Media	79556	NAD(+) hydrolase SARM1 OS=Mus musculus OX=10090 GN=Sarm1 PE=1 SV=1	7867.31	744.278	3489.59	446.074	16547.4	11078.3	14035	22840.5	7650.57	12865.4	18590.8	1073.29
RPR1A_MOUSE	7	3	560.23	0.0125245	0.0226151	3.13594	0.83979	4	1	KCl	Media	35679	Regulation of nuclear pre-mRNA domain-containing protein 1A OS=Mus musculus OX=10090 GN=Rprd1a PE=1 SV=1	186231	116609	135885	80090	207568	118814	192517	61709.6	119979	86178.9	116054	129146
NUBPL_MOUSE	6	6	297.6	0.0127106	0.0228688	8.71927	0.838044	4;5	2	KCl	Media	34117	Iron-sulfur protein NUBPL OS=Mus musculus OX=10090 GN=Nubpl PE=1 SV=2	421078	2.0627e+06	2.05545e+06	1.69403e+06	1.26294e+06	5.62265e+06	3.5141e+06	3.5093e+06	703792	456922	3.44659e+06	3.30945e+06
NUDT5_MOUSE	9	9	634.55	0.0136488	0.0240578	1.47946	0.829446	4;5	2	KCl	Media	23969	ADP-sugar pyrophosphatase OS=Mus musculus OX=10090 GN=Nudt5 PE=1 SV=1	4.86552e+06	4.25767e+06	4.88167e+06	5.76465e+06	5.64012e+06	5.22055e+06	6.7575e+06	4.33148e+06	5.84768e+06	5.00567e+06	5.67511e+06	5.10636e+06
MAAI_MOUSE	7	7	475.28	0.0136879	0.0240859	1.97274	0.829095	5	1	KCl	Media	24260	Maleylacetoacetate isomerase OS=Mus musculus OX=10090 GN=Gstz1 PE=1 SV=1	1.12197e+06	1.32458e+06	1.2289e+06	1.20024e+06	2.44081e+06	1.58043e+06	1.80666e+06	1.6256e+06	1.77129e+06	1.31595e+06	1.38317e+06	1.43944e+06
RBMS2_MOUSE	5	5	371.9	0.0137431	0.0241681	3.84441	0.8286	4;5	2	KCl	Media	40698	RNA-binding motif, single-stranded-interacting protein 2 OS=Mus musculus OX=10090 GN=Rbms2 PE=1 SV=1	67466.8	128566	349990	107383	127316	299892	414560	238098	219672	251905	185085	238161
MNDAL_MOUSE	6	3	285.63	0.0141238	0.0246385	3.56042	0.825218	2;3	2	KCl	Media	60488	Myeloid cell nuclear differentiation antigen-like protein OS=Mus musculus OX=10090 GN=Mndal PE=1 SV=1	18152.7	37999.8	58370.9	37457.8	65999.2	144897	200061	97752.8	30870.5	140462	194380	111110
STX6_MOUSE	12	12	800.36	0.0142486	0.0247344	1.68555	0.824119	4;5	2	KCl	Media	28979	Syntaxin-6 OS=Mus musculus OX=10090 GN=Stx6 PE=1 SV=1	1.11547e+06	1.41388e+06	1.29704e+06	1.76598e+06	2.11554e+06	1.8414e+06	1.68342e+06	2.609e+06	1.59292e+06	1.7691e+06	2.52387e+06	2.14236e+06
PX11C_MOUSE	2	2	120.84	0.0143982	0.0249374	3.39906	0.82281	5	1	KCl	Media	27134	Peroxisomal membrane protein 11C OS=Mus musculus OX=10090 GN=Pex11g PE=1 SV=2	4684.47	9104.5	4637.46	6169.5	18709.1	15202.2	27570.9	9562.91	7451.81	9268.12	12408.1	2504.35
RBM14_MOUSE	13	13	625.61	0.0144682	0.0250235	2.02761	0.822201	2;3;4;5	4	KCl	Media	69406	RNA-binding protein 14 OS=Mus musculus OX=10090 GN=Rbm14 PE=1 SV=1	984794	460621	971705	703372	1.31301e+06	731775	1.14946e+06	841468	879384	997414	1.19664e+06	752961
ARI1A_MOUSE	19	15	803.99	0.0146442	0.0252508	2.04935	0.820675	1;4;5	3	KCl	Media	241939	AT-rich interactive domain-containing protein 1A OS=Mus musculus OX=10090 GN=Arid1a PE=1 SV=1	289857	265016	348674	331367	459029	187727	379760	435300	469241	330735	254985	282943
CSK21_MOUSE	22	21	1621.78	0.0147006	0.0253327	1.63868	0.820188	4	1	KCl	Media	45105	Casein kinase II subunit alpha OS=Mus musculus OX=10090 GN=Csnk2a1 PE=1 SV=2	1.3515e+07	1.27091e+07	1.22706e+07	1.43753e+07	1.8284e+07	1.48292e+07	1.34822e+07	1.19578e+07	1.9124e+07	9.61554e+06	1.44646e+07	1.3581e+07
SYYM_MOUSE	17	17	873.81	0.0147664	0.025415	2.05313	0.819622	4	1	KCl	Media	52564	Tyrosine--tRNA ligase, mitochondrial OS=Mus musculus OX=10090 GN=Yars2 PE=1 SV=2	800676	1.2815e+06	1.50954e+06	1.85895e+06	1.58547e+06	1.13371e+06	1.19229e+06	2.22215e+06	1.14277e+06	1.60978e+06	1.7052e+06	1.4128e+06
PRPS1_MOUSE	18	5	1179.87	0.0149353	0.0255814	1.95684	0.818174	1;4;5	3	KCl	Media	34812	Ribose-phosphate pyrophosphokinase 1 OS=Mus musculus OX=10090 GN=Prps1 PE=1 SV=4	1.1144e+06	1.52036e+06	1.64324e+06	986438	1.78729e+06	1.32621e+06	2.4083e+06	1.88141e+06	2.00856e+06	1.5753e+06	1.85306e+06	1.18048e+06
EBPL_MOUSE	2	2	73	0.0150444	0.0257061	47.083	0.817243	5	1	KCl	Media	23292	Emopamil-binding protein-like OS=Mus musculus OX=10090 GN=Ebpl PE=2 SV=1	664.55	1796.75	7209.66	4485.1	394.282	2496.09	49497.7	3206.37	2505.49	1193.37	3020.73	3586.62
SYMPK_MOUSE	26	26	1226.67	0.0155613	0.0264139	1.65411	0.812889	1	1	KCl	Media	142530	Symplekin OS=Mus musculus OX=10090 GN=Sympk PE=1 SV=2	942676	773219	919219	965326	1.49607e+06	1.07832e+06	1.2396e+06	1.34945e+06	1.7782e+06	1.02877e+06	1.07586e+06	1.11554e+06
RPA1_MOUSE	22	22	887.71	0.0157781	0.026686	1.73107	0.811087	1	1	KCl	Media	193987	DNA-directed RNA polymerase I subunit RPA1 OS=Mus musculus OX=10090 GN=Polr1a PE=1 SV=2	456614	324163	438289	384969	725877	554871	590510	585732	561561	260934	486282	385275
PNPT1_MOUSE	36	36	1886.97	0.0168906	0.0281306	1.79511	0.802065	1;2	2	KCl	Media	85628	Polyribonucleotide nucleotidyltransferase 1, mitochondrial OS=Mus musculus OX=10090 GN=Pnpt1 PE=1 SV=1	2.41033e+06	1.54733e+06	2.79811e+06	2.13128e+06	3.06928e+06	3.37648e+06	2.81801e+06	2.45323e+06	3.50811e+06	3.15029e+06	2.85809e+06	1.77304e+06
RRP7A_MOUSE	3	2	148.56	0.016929	0.0281614	8.76023	0.80176	4	1	KCl	Media	32379	Ribosomal RNA-processing protein 7 homolog A OS=Mus musculus OX=10090 GN=Rrp7a PE=2 SV=1	132249	82138.5	53824	5285.13	74937.4	61543.8	108621	81362	64326	19533.1	19788.3	32034.2
SYJ2B_MOUSE	7	7	639.41	0.0172315	0.0284639	1.52505	0.799372	5	1	KCl	Media	15805	Synaptojanin-2-binding protein OS=Mus musculus OX=10090 GN=Synj2bp PE=1 SV=1	1.17692e+06	1.40928e+06	952567	1.60555e+06	2.09348e+06	1.95133e+06	1.44906e+06	1.90389e+06	1.69267e+06	1.63464e+06	1.57118e+06	2.3017e+06
YTDC1_MOUSE	3	3	102.74	0.0172925	0.0285148	8.91677	0.798893	2	1	KCl	Media	85598	YTH domain-containing protein 1 OS=Mus musculus OX=10090 GN=Ythdc1 PE=1 SV=2	4930.46	840.104	6220.64	12798.8	50420.2	6069.03	28122.3	30093.3	15230.6	42679.8	6035.61	25549.2
GET3_MOUSE	11	11	853.84	0.0177701	0.0291834	1.54802	0.795181	4	1	KCl	Media	38797	ATPase GET3 OS=Mus musculus OX=10090 GN=Get3 PE=1 SV=2	7.69078e+06	6.67102e+06	6.63949e+06	6.42726e+06	1.06605e+07	7.78577e+06	7.88484e+06	7.33198e+06	9.89279e+06	5.86742e+06	7.53881e+06	6.21614e+06
AROS_MOUSE	3	3	148.8	0.0178297	0.0292643	7.29893	0.794722	5	1	KCl	Media	15968	Active regulator of SIRT1 OS=Mus musculus OX=10090 GN=Rps19bp1 PE=1 SV=1	41272	129832	81051.4	164091	153837	126183	404036	149795	46947.3	195330	191149	21922
PRP6_MOUSE	28	26	1573.44	0.018401	0.0299072	1.48442	0.790371	1;2;3	3	KCl	Media	106655	Pre-mRNA-processing factor 6 OS=Mus musculus OX=10090 GN=Prpf6 PE=1 SV=1	2.41315e+06	2.35911e+06	2.46832e+06	2.63757e+06	3.07253e+06	3.1935e+06	2.47762e+06	2.83804e+06	3.15376e+06	2.79014e+06	2.68068e+06	2.03551e+06
SMD3_MOUSE	3	3	137.97	0.0187984	0.030396	1.85439	0.787392	5	1	KCl	Media	13907	Small nuclear ribonucleoprotein Sm D3 OS=Mus musculus OX=10090 GN=Snrpd3 PE=1 SV=1	6.52374e+06	4.5326e+06	4.02291e+06	3.78532e+06	6.01748e+06	5.64968e+06	4.4819e+06	4.53115e+06	3.70545e+06	4.38983e+06	4.26128e+06	5.65366e+06
EF1B_MOUSE	20	20	1344.95	0.0190372	0.0307295	2.23011	0.785621	4;5	2	KCl	Media	24678	Elongation factor 1-beta OS=Mus musculus OX=10090 GN=Eef1b PE=1 SV=5	2.83107e+07	2.33559e+07	2.79536e+07	3.47502e+07	3.5803e+07	3.69597e+07	3.66058e+07	3.79747e+07	3.63983e+07	1.34969e+07	4.7413e+07	3.69093e+07
NOP10_MOUSE	2	2	109.15	0.0192491	0.0310186	15.7953	0.784061	5	1	KCl	Media	7701	H/ACA ribonucleoprotein complex subunit 3 OS=Mus musculus OX=10090 GN=Nop10 PE=3 SV=1	4132.51	33477.5	4838.08	36411.9	10170.7	63613.4	15775.4	40877.6	922.314	24052.9	10405.6	4760.91
DGKZ_MOUSE	8	7	421.94	0.0200117	0.0319564	2.46766	0.778536	2	1	KCl	Media	103965	Diacylglycerol kinase zeta OS=Mus musculus OX=10090 GN=Dgkz PE=1 SV=2	333566	349244	497644	413286	307904	568571	469874	447357	365136	344194	104010	282745
SF3A1_MOUSE	40	40	2264.72	0.0201104	0.0320417	1.80195	0.777831	1;2;3	3	KCl	Media	88489	Splicing factor 3A subunit 1 OS=Mus musculus OX=10090 GN=Sf3a1 PE=1 SV=1	1.29659e+07	8.13369e+06	8.94832e+06	7.74174e+06	1.34383e+07	1.15598e+07	8.46227e+06	9.5491e+06	1.36148e+07	1.03135e+07	7.61781e+06	6.88185e+06
CDK12_MOUSE	19	16	781.49	0.0208496	0.0327815	1.60297	0.772617	1;3;4	3	KCl	Media	163581	Cyclin-dependent kinase 12 OS=Mus musculus OX=10090 GN=Cdk12 PE=1 SV=2	293777	268287	370352	375649	324052	397844	367129	502648	393084	391004	243129	324626
OTUB1_MOUSE	11	10	842.12	0.0209945	0.0328949	1.51111	0.771609	4;5	2	KCl	Media	31250	Ubiquitin thioesterase OTUB1 OS=Mus musculus OX=10090 GN=Otub1 PE=1 SV=2	1.85497e+07	1.44024e+07	1.35418e+07	1.09171e+07	2.02539e+07	1.8028e+07	1.69058e+07	1.48253e+07	2.19376e+07	1.52488e+07	1.61741e+07	1.57633e+07
HPS3_MOUSE	2	2	68.99	0.0210308	0.0329336	7.25979	0.771357	2	1	KCl	Media	113109	Hermansky-Pudlak syndrome 3 protein homolog OS=Mus musculus OX=10090 GN=Hps3 PE=2 SV=2	7181.97	552.503	26338.5	13602.1	12837.1	25693.4	34220.8	38690.5	23588.6	24578.2	26679.4	22470.4
RGS19_MOUSE	1	1	28.58	0.0216718	0.0335662	8.04282	0.766956	5	1	KCl	Media	24662	Regulator of G-protein signaling 19 OS=Mus musculus OX=10090 GN=Rgs19 PE=1 SV=1	70297.8	135494	97352.3	149158	76812.7	175491	1.17235e+06	137865	112175	253829	256892	270219
NDUF7_MOUSE	9	8	589.25	0.021815	0.0337511	1.64153	0.765984	4	1	KCl	Media	48354	Protein arginine methyltransferase NDUFAF7, mitochondrial OS=Mus musculus OX=10090 GN=Ndufaf7 PE=1 SV=4	569895	686205	603856	550811	862795	755656	702188	569769	825686	682262	737187	445854
EXOS8_MOUSE	4	4	171.74	0.0219478	0.0338824	1.56951	0.765087	4	1	KCl	Media	29930	Exosome complex component RRP43 OS=Mus musculus OX=10090 GN=Exosc8 PE=1 SV=1	247686	302398	358621	327610	274737	284414	335899	367618	337136	246584	315584	259221
HDGF_MOUSE	28	27	1910.09	0.0233338	0.0354424	1.41296	0.755928	4	1	KCl	Media	26253	Hepatoma-derived growth factor OS=Mus musculus OX=10090 GN=Hdgf PE=1 SV=2	2.34011e+07	2.35959e+07	2.53648e+07	2.6527e+07	2.9614e+07	3.03713e+07	2.83707e+07	2.56641e+07	2.7232e+07	3.10996e+07	2.83068e+07	2.06597e+07
PPR18_MOUSE	20	20	988.05	0.0234574	0.0355537	1.78289	0.75513	2	1	KCl	Media	65590	Phostensin OS=Mus musculus OX=10090 GN=Ppp1r18 PE=1 SV=1	2.00807e+06	2.53595e+06	2.46517e+06	2.34894e+06	2.99354e+06	2.73786e+06	2.41874e+06	3.1032e+06	2.69622e+06	2.31813e+06	1.79163e+06	1.78863e+06
TIPRL_MOUSE	17	17	925.34	0.0236418	0.0357567	1.4352	0.753943	4;5	2	KCl	Media	31234	TIP41-like protein OS=Mus musculus OX=10090 GN=Tiprl PE=1 SV=1	2.99134e+06	3.07242e+06	3.33496e+06	2.39155e+06	2.71222e+06	3.49571e+06	3.24587e+06	2.82803e+06	2.43736e+06	2.75451e+06	3.44969e+06	3.0439e+06
HYOU1_MOUSE	65	64	4059.77	0.024273	0.0365162	1.2188	0.749927	1;2	2	KCl	Media	111112	Hypoxia up-regulated protein 1 OS=Mus musculus OX=10090 GN=Hyou1 PE=1 SV=1	2.00798e+07	1.88548e+07	1.97324e+07	1.92117e+07	2.16023e+07	2.04615e+07	1.98629e+07	2.00474e+07	2.29261e+07	1.67373e+07	1.83527e+07	2.09452e+07
ROAA_MOUSE	23	23	1609.76	0.0245031	0.0368037	1.69278	0.74848	3;4;5	3	KCl	Media	30812	Heterogeneous nuclear ribonucleoprotein A/B OS=Mus musculus OX=10090 GN=Hnrnpab PE=1 SV=1	2.95889e+07	2.38445e+07	1.96549e+07	1.95592e+07	3.59283e+07	3.23032e+07	2.21797e+07	2.1346e+07	3.85006e+07	2.61933e+07	2.41816e+07	2.15939e+07
FOSL2_MOUSE	8	8	361.3	0.0250502	0.037427	3.02396	0.745077	4	1	KCl	Media	35277	Fos-related antigen 2 OS=Mus musculus OX=10090 GN=Fosl2 PE=1 SV=2	115303	114921	176642	157325	201116	535167	347458	183689	364895	279284	128487	148576
PHLB1_MOUSE	6	5	281.4	0.0253611	0.0376926	5.58685	0.743167	1	1	KCl	Media	149978	Pleckstrin homology-like domain family B member 1 OS=Mus musculus OX=10090 GN=Phldb1 PE=1 SV=1	82035.4	28397	53821.5	42999.8	72424.2	317103	33183.8	54186.6	78070.3	50218.7	69220.6	58663.4
ISY1_MOUSE	3	3	166.16	0.0262499	0.0386685	1.74947	0.73779	4	1	KCl	Media	32969	Pre-mRNA-splicing factor ISY1 homolog OS=Mus musculus OX=10090 GN=Isy1 PE=1 SV=2	165742	165123	212913	159336	216682	209896	211293	183097	170766	119951	169581	144383
FA50A_MOUSE;FA50B_MOUSE	6	5	379.95	0.0263025	0.0387258	1.63703	0.737476	4	1	KCl	Media	40227	Protein FAM50A OS=Mus musculus OX=10090 GN=Fam50a PE=1 SV=1	404302	429634	519598	261379	743870	629382	671375	559423	720634	479776	529931	446439
LSM7_MOUSE	2	2	100.08	0.0264741	0.038938	1.69385	0.736454	5	1	KCl	Media	11629	U6 snRNA-associated Sm-like protein LSm7 OS=Mus musculus OX=10090 GN=Lsm7 PE=1 SV=1	350331	250801	319474	309899	438206	395241	274322	296855	274573	283074	363770	232231
FAKD4_MOUSE	9	9	459.2	0.0272872	0.0399187	3.5071	0.731673	3	1	KCl	Media	71468	FAST kinase domain-containing protein 4 OS=Mus musculus OX=10090 GN=Tbrg4 PE=1 SV=1	134985	173354	72725.6	447644	173512	434668	240689	148178	116990	151537	255966	281243
CE152_MOUSE	1	1	26.32	0.0283769	0.0409704	Infinity	0.725418	2	1	KCl	Media	196411	Centrosomal protein of 152 kDa OS=Mus musculus OX=10090 GN=Cep152 PE=1 SV=1	0	31.5966	0	298.38	0	123.11	2523.15	734.908	0	0	0	0
RRS1_MOUSE	9	9	390.95	0.0287691	0.0414099	2.35193	0.723209	4	1	KCl	Media	41526	Ribosome biogenesis regulatory protein homolog OS=Mus musculus OX=10090 GN=Rrs1 PE=1 SV=1	223757	243133	327953	158878	276821	260335	240030	538250	338122	347159	196495	148787
RPB3_MOUSE	10	10	479.38	0.0290657	0.0417732	2.39455	0.721552	4	1	KCl	Media	31424	DNA-directed RNA polymerase II subunit RPB3 OS=Mus musculus OX=10090 GN=Polr2c PE=1 SV=2	256462	397103	351825	355824	378150	457112	451937	241702	122349	314207	249526	527621
TATD3_MOUSE	7	7	369.72	0.0296016	0.0424142	2.75882	0.718589	4	1	KCl	Media	32416	Putative deoxyribonuclease TATDN3 OS=Mus musculus OX=10090 GN=Tatdn3 PE=1 SV=1	132014	157486	155163	337257	200991	369460	255510	327145	209194	184967	431695	212678
KPRB_MOUSE	12	8	651.2	0.0297018	0.0425362	1.82056	0.718039	4	1	KCl	Media	40854	Phosphoribosyl pyrophosphate synthase-associated protein 2 OS=Mus musculus OX=10090 GN=Prpsap2 PE=1 SV=1	478807	464827	505825	627970	575446	566585	570698	492897	587831	276592	548531	489752
PECR_MOUSE	5	5	289.02	0.0299163	0.042629	5.01255	0.716867	4	1	KCl	Media	32390	Peroxisomal trans-2-enoyl-CoA reductase OS=Mus musculus OX=10090 GN=Pecr PE=1 SV=1	113782	192789	168402	95360.2	308917	487952	319209	354910	335875	29508.5	350374	260984
EF1D_MOUSE	30	30	2394.41	0.0303616	0.0431131	1.39226	0.714452	2;4;5	3	KCl	Media	31274	Elongation factor 1-delta OS=Mus musculus OX=10090 GN=Eef1d PE=1 SV=3	6.03967e+07	4.92187e+07	5.29749e+07	6.8941e+07	6.30656e+07	4.88233e+07	5.99746e+07	6.88966e+07	6.40719e+07	5.56274e+07	5.14249e+07	5.88433e+07
CARME_MOUSE	5	5	200.65	0.0309971	0.0437931	4.83875	0.71105	3;4	2	KCl	Media	46309	Carnosine N-methyltransferase OS=Mus musculus OX=10090 GN=Carnmt1 PE=1 SV=1	12887.2	130674	168797	162932	92577.2	132892	238342	143960	117041	132673	138872	162480
SDA1_MOUSE	7	7	228.87	0.0312669	0.0440205	2.51188	0.70962	2	1	KCl	Media	79508	Protein SDA1 homolog OS=Mus musculus OX=10090 GN=Sdad1 PE=1 SV=1	42847.6	33391.8	69410.7	101953	43968.1	104068	99150.9	59614.5	79787.5	98929.3	70012.6	45346.6
PKHA1_MOUSE	1	1	37.83	0.0315137	0.0442463	5.45474	0.708321	4	1	KCl	Media	43344	Pleckstrin homology domain-containing family A member 1 OS=Mus musculus OX=10090 GN=Plekha1 PE=1 SV=1	2804.8	5338.32	9402.35	9298.52	2331.7	17500.9	8914.36	19899.6	3784.56	4624.34	6812.7	3248.35
ARPC4_MOUSE	11	11	752.85	0.0334447	0.0464401	1.45609	0.698401	5	1	KCl	Media	19654	Actin-related protein 2/3 complex subunit 4 OS=Mus musculus OX=10090 GN=Arpc4 PE=1 SV=3	2.13341e+07	2.06991e+07	1.60172e+07	1.64614e+07	2.53715e+07	2.23506e+07	1.92197e+07	1.74075e+07	2.22141e+07	1.90956e+07	1.82758e+07	1.89322e+07
TPK1_MOUSE	1	1	32.27	0.0350214	0.0480171	49.9995	0.690611	5	1	KCl	Media	27051	Thiamin pyrophosphokinase 1 OS=Mus musculus OX=10090 GN=Tpk1 PE=1 SV=1	1587.63	698.402	268.837	449.388	23883.7	1530.05	45785.2	629.093	787.031	419.605	791.765	280.457
MRE11_MOUSE	15	15	692.33	0.0358093	0.0487454	2.08003	0.686816	2	1	KCl	Media	80173	Double-strand break repair protein MRE11 OS=Mus musculus OX=10090 GN=Mre11 PE=1 SV=1	449281	224870	588224	506688	478224	690948	519754	612355	705830	762816	530846	289874
LENG8_MOUSE	2	2	141.4	0.0358937	0.0488187	3.46201	0.686413	2	1	KCl	Media	86712	Leukocyte receptor cluster member 8 homolog OS=Mus musculus OX=10090 GN=Leng8 PE=1 SV=1	27433.1	81028.4	43410.1	22103.1	90500.8	56782	53984.9	74427.6	18761	93326.1	59676.4	28226.1
SPD2A_MOUSE	38	34	1781.4	0.0358991	0.0488187	1.24162	0.686387	1;2	2	KCl	Media	124125	SH3 and PX domain-containing protein 2A OS=Mus musculus OX=10090 GN=Sh3pxd2a PE=1 SV=2	2.45456e+06	2.41597e+06	2.65996e+06	2.53131e+06	3.22948e+06	2.71801e+06	2.54056e+06	3.21438e+06	3.32103e+06	2.51186e+06	3.07759e+06	2.63891e+06
TALDO_MOUSE	35	34	2298.21	0.0368363	0.0497021	1.35507	0.681962	3;4	2	KCl	Media	37363	Transaldolase OS=Mus musculus OX=10090 GN=Taldo1 PE=1 SV=2	2.75319e+07	2.7624e+07	2.96827e+07	3.77874e+07	3.20011e+07	3.43655e+07	3.64995e+07	3.18881e+07	3.4764e+07	2.92757e+07	2.881e+07	2.7507e+07
QTRT2_MOUSE	5	5	352.42	0.0368372	0.0497021	3.05202	0.681958	4	1	KCl	Media	46258	Queuine tRNA-ribosyltransferase accessory subunit 2 OS=Mus musculus OX=10090 GN=Qtrt2 PE=1 SV=2	54746.4	196871	251574	276479	110731	279141	329844	314922	345723	178961	305683	176709
GPC1_MOUSE	4	4	224.48	0.0378321	0.0506686	2.44409	0.677353	1;4	2	KCl	Media	61321	Glypican-1 OS=Mus musculus OX=10090 GN=Gpc1 PE=1 SV=1	292758	143783	217850	87170.2	241693	237045	158628	241943	175358	227264	96748.4	145979
SO4A1_MOUSE	6	5	267.29	0.0384305	0.0512517	1.60907	0.674627	1;2;3	3	KCl	Media	77618	Solute carrier organic anion transporter family member 4A1 OS=Mus musculus OX=10090 GN=Slco4a1 PE=1 SV=2	343039	204555	263177	252908	613157	233537	374513	405124	361756	397868	420552	445844
HNRH2_MOUSE	13	5	981.96	0.0397448	0.0527069	2.22989	0.668754	3;4;5	3	KCl	Media	49248	Heterogeneous nuclear ribonucleoprotein H2 OS=Mus musculus OX=10090 GN=Hnrnph2 PE=1 SV=1	237152	383460	439753	298612	437643	303096	789779	869562	577482	634420	403668	418888
QPCTL_MOUSE	4	4	193.45	0.0413246	0.0541673	1.85616	0.66189	4	1	KCl	Media	42665	Glutaminyl-peptide cyclotransferase-like protein OS=Mus musculus OX=10090 GN=Qpctl PE=1 SV=1	497309	360920	334113	193943	516752	485379	431264	420285	356115	395622	442359	361724
CPSF1_MOUSE	21	19	883.42	0.0417642	0.0545503	1.60703	0.660016	1	1	KCl	Media	160716	Cleavage and polyadenylation specificity factor subunit 1 OS=Mus musculus OX=10090 GN=Cpsf1 PE=1 SV=1	472094	581742	468237	364440	445348	824220	729438	577404	357038	592107	416254	353793
SPRY4_MOUSE	12	12	697.09	0.0420294	0.0548373	1.92913	0.658893	5	1	KCl	Media	23260	SPRY domain-containing protein 4 OS=Mus musculus OX=10090 GN=Spryd4 PE=1 SV=1	1.76938e+06	1.58112e+06	1.62726e+06	1.42933e+06	2.95578e+06	3.12955e+06	2.34432e+06	2.43917e+06	2.28868e+06	908821	2.5555e+06	2.31467e+06
STAT2_MOUSE	18	18	888.4	0.0422269	0.0550696	1.47948	0.65806	1;2	2	KCl	Media	105351	Signal transducer and activator of transcription 2 OS=Mus musculus OX=10090 GN=Stat2 PE=1 SV=1	1.39654e+06	1.81974e+06	1.52054e+06	1.38915e+06	2.43577e+06	1.5852e+06	2.25106e+06	1.87578e+06	2.10246e+06	1.40251e+06	1.61663e+06	1.60715e+06
CHRD1_MOUSE	20	19	1284.41	0.0423114	0.0551544	1.41551	0.657705	4	1	KCl	Media	37327	Cysteine and histidine-rich domain-containing protein 1 OS=Mus musculus OX=10090 GN=Chordc1 PE=1 SV=1	6.63245e+06	4.66349e+06	5.01658e+06	4.91941e+06	6.79133e+06	4.97544e+06	7.20666e+06	6.83029e+06	6.39482e+06	6.75595e+06	5.80914e+06	5.24169e+06
CHAC2_MOUSE	7	7	309.82	0.0429423	0.0558739	2.54983	0.655069	5	1	KCl	Media	20140	Putative glutathione-specific gamma-glutamylcyclotransferase 2 OS=Mus musculus OX=10090 GN=Chac2 PE=1 SV=1	148107	329932	326500	221915	505821	280178	246783	352101	220470	309253	462672	123530
RISC_MOUSE	11	11	522.83	0.0434445	0.0562687	1.2643	0.652993	4;5	2	KCl	Media	50932	Retinoid-inducible serine carboxypeptidase OS=Mus musculus OX=10090 GN=Scpep1 PE=1 SV=2	1.2935e+06	1.12714e+06	1.32419e+06	1.29222e+06	1.7641e+06	1.33157e+06	1.43625e+06	1.40251e+06	1.47335e+06	1.2673e+06	1.63092e+06	1.19037e+06
TRUA_MOUSE	15	15	676.35	0.043616	0.056438	1.82769	0.652289	4	1	KCl	Media	47472	tRNA pseudouridine synthase A OS=Mus musculus OX=10090 GN=Pus1 PE=1 SV=2	1.33951e+06	856656	1.03323e+06	909135	1.62805e+06	1.13237e+06	1.24582e+06	1.15485e+06	980706	644248	971927	1.12e+06
UBL4A_MOUSE	10	10	499.35	0.0443442	0.0569854	1.54329	0.649321	5	1	KCl	Media	17790	Ubiquitin-like protein 4A OS=Mus musculus OX=10090 GN=Ubl4a PE=1 SV=1	1.35052e+06	2.0725e+06	2.2007e+06	2.19121e+06	2.02932e+06	2.6315e+06	1.82409e+06	2.2302e+06	2.19125e+06	2.05299e+06	2.63505e+06	1.67522e+06
EFTS_MOUSE	10	10	997.54	0.0445392	0.0571377	1.45625	0.648533	4;5	2	KCl	Media	35312	Elongation factor Ts, mitochondrial OS=Mus musculus OX=10090 GN=Tsfm PE=1 SV=1	8.136e+06	6.1828e+06	6.40296e+06	7.30854e+06	9.79241e+06	8.29309e+06	7.62011e+06	9.68405e+06	8.82739e+06	5.17106e+06	7.86944e+06	8.14594e+06
WIZ_MOUSE	3	3	145.18	0.0445714	0.0571531	2.71964	0.648403	1	1	KCl	Media	184176	Protein Wiz OS=Mus musculus OX=10090 GN=Wiz PE=1 SV=2	19785.3	47337.2	25588.1	12665.1	47197	43136.7	37847.2	36206.2	48174.1	20557	37209	24537.4
DCP1A_MOUSE	4	4	211.81	0.0448875	0.0575064	3.71569	0.647132	2;3	2	KCl	Media	65178	mRNA-decapping enzyme 1A OS=Mus musculus OX=10090 GN=Dcp1a PE=1 SV=1	67780	36290.8	94482.6	83209.8	38121.5	61082.1	245666	192136	121552	133384	61690.8	137728
RAB4B_MOUSE	12	9	721.93	0.0449927	0.057609	1.72043	0.64671	5	1	KCl	Media	23614	Ras-related protein Rab-4B OS=Mus musculus OX=10090 GN=Rab4b PE=1 SV=2	614251	566674	684507	542045	1.31571e+06	627271	888944	626216	687754	862030	736108	881686
SPRY7_MOUSE	3	3	183.21	0.0456303	0.0582208	2.33545	0.644173	5	1	KCl	Media	21667	SPRY domain-containing protein 7 OS=Mus musculus OX=10090 GN=Spryd7 PE=1 SV=2	394468	325438	281227	225686	422131	355710	327937	333017	169360	83032.3	337751	372215
RPAC1_MOUSE	6	6	328.99	0.0466014	0.0592996	1.54439	0.640362	4	1	KCl	Media	39082	DNA-directed RNA polymerases I and III subunit RPAC1 OS=Mus musculus OX=10090 GN=Polr1c PE=1 SV=3	877974	609516	627020	595461	489438	870560	767119	654677	795243	608759	557079	503382
TDIF2_MOUSE	1	1	42.11	0.0477188	0.0603957	5.00737	0.636054	1;2	2	KCl	Media	84226	Deoxynucleotidyltransferase terminal-interacting protein 2 OS=Mus musculus OX=10090 GN=Dnttip2 PE=1 SV=1	19246	5778.81	4457.98	2193.06	13756.3	11419	4391.4	10903.1	12680.7	620.85	459.648	653.06
FA98B_MOUSE	10	8	788.24	0.0480033	0.0606473	1.55068	0.634971	3;4	2	KCl	Media	45321	Protein FAM98B OS=Mus musculus OX=10090 GN=Fam98b PE=1 SV=1	1.14029e+06	1.23088e+06	1.77192e+06	1.91437e+06	2.25955e+06	1.2793e+06	1.96566e+06	1.75839e+06	1.71658e+06	1.65033e+06	1.75403e+06	1.56923e+06
BICRA_MOUSE	1	1	36.02	0.0481239	0.0606968	53.9856	0.634513	1	1	KCl	Media	161254	BRD4-interacting chromatin-remodeling complex-associated protein OS=Mus musculus OX=10090 GN=Bicra PE=1 SV=1	2641.99	346.097	0	178.64	172.477	5783.03	5104.37	256.542	452.781	2767.67	1626.37	1729.65
RPA2_MOUSE	3	3	161.72	0.0483881	0.0608787	6.05168	0.633513	2	1	KCl	Media	128129	DNA-directed RNA polymerase I subunit RPA2 OS=Mus musculus OX=10090 GN=Polr1b PE=1 SV=2	133710	104929	91308.8	13292.9	40896.1	190412	158228	73375.5	108351	21636.1	16473.6	8112.58
MITD1_MOUSE	6	6	328.41	0.048676	0.0611155	1.69521	0.632429	5	1	KCl	Media	28829	MIT domain-containing protein 1 OS=Mus musculus OX=10090 GN=Mitd1 PE=1 SV=1	304683	355114	291612	217825	284738	362471	381500	228798	305892	307906	335219	183999
OFUT1_MOUSE	7	7	613.05	0.0513417	0.0635883	1.37465	0.62263	4	1	KCl	Media	44660	GDP-fucose protein O-fucosyltransferase 1 OS=Mus musculus OX=10090 GN=Pofut1 PE=1 SV=1	1.75611e+06	1.6865e+06	1.84892e+06	1.27743e+06	1.57931e+06	1.73237e+06	1.80511e+06	1.53733e+06	2.09345e+06	1.2159e+06	1.63063e+06	1.36592e+06
DDX54_MOUSE	5	5	264.84	0.0514608	0.0636576	12.4319	0.622202	2	1	KCl	Media	97687	ATP-dependent RNA helicase DDX54 OS=Mus musculus OX=10090 GN=Ddx54 PE=1 SV=1	20033	9894.75	75630.5	3474.72	14528.5	58753.1	38181.9	57173.1	16373.4	90315	2752.62	3458.11
ARL5B_MOUSE	2	2	76.51	0.0518838	0.0639241	11.9341	0.620689	5	1	KCl	Media	20361	ADP-ribosylation factor-like protein 5B OS=Mus musculus OX=10090 GN=Arl5b PE=2 SV=3	417.852	89.7183	10311.5	3353.7	40714.5	24810	5796.43	25229	49273.7	11786.9	28795.8	865.974
CSN3_MOUSE	16	16	889.91	0.0521808	0.0641504	1.45622	0.619632	4	1	KCl	Media	47801	COP9 signalosome complex subunit 3 OS=Mus musculus OX=10090 GN=Cops3 PE=1 SV=3	6.20763e+06	4.62108e+06	4.5288e+06	4.68895e+06	6.49956e+06	5.43035e+06	4.76809e+06	5.55956e+06	6.90935e+06	3.9747e+06	5.58324e+06	5.57829e+06
RPP29_MOUSE	2	2	69.5	0.0526761	0.0646751	3.92084	0.617881	5	1	KCl	Media	25621	Ribonuclease P protein subunit p29 OS=Mus musculus OX=10090 GN=Pop4 PE=2 SV=1	9141.34	49794	3845.18	29753.9	36177.8	72288.9	48025.9	44001	55820.9	53923.4	53031.7	33976.3
TMED4_MOUSE	12	10	831.99	0.0532161	0.0652092	1.55648	0.615987	5	1	KCl	Media	26005	Transmembrane emp24 domain-containing protein 4 OS=Mus musculus OX=10090 GN=Tmed4 PE=1 SV=1	2.76602e+06	3.82092e+06	3.40113e+06	3.84238e+06	5.9411e+06	5.51787e+06	3.66966e+06	5.05049e+06	6.14688e+06	4.0269e+06	4.55594e+06	4.94016e+06
GSTM5_MOUSE	10	8	429.43	0.0544074	0.0664836	1.58167	0.611865	4;5	2	KCl	Media	26617	Glutathione S-transferase Mu 5 OS=Mus musculus OX=10090 GN=Gstm5 PE=1 SV=1	544774	561858	720594	569783	781150	853422	856283	669017	843765	847371	754413	654333
SR140_MOUSE	29	27	1702.17	0.0551284	0.0669601	1.83516	0.609406	1;2;4	3	KCl	Media	118188	U2 snRNP-associated SURP motif-containing protein OS=Mus musculus OX=10090 GN=U2surp PE=1 SV=3	1.96955e+06	2.69834e+06	2.9599e+06	2.92095e+06	2.75626e+06	2.01695e+06	3.01082e+06	3.1162e+06	2.96135e+06	2.13921e+06	1.55086e+06	2.74478e+06
RM19_MOUSE	6	6	295.04	0.0564022	0.0679071	1.55485	0.605127	4;5	2	KCl	Media	33556	39S ribosomal protein L19, mitochondrial OS=Mus musculus OX=10090 GN=Mrpl19 PE=1 SV=1	190128	253716	249308	150966	314382	306202	193051	232955	185644	249516	274142	240666
THOC7_MOUSE	2	2	72.18	0.0575552	0.068961	6.69656	0.601324	5	1	KCl	Media	23700	THO complex subunit 7 homolog OS=Mus musculus OX=10090 GN=Thoc7 PE=1 SV=2	81868.3	46571.4	71141.1	9275.67	8148.94	57616.8	102277	43253.6	12485.6	77967	20679.1	20089.7
SF3B6_MOUSE	4	4	162.11	0.0582569	0.0695955	1.94459	0.59904	5	1	KCl	Media	14576	Splicing factor 3B subunit 6 OS=Mus musculus OX=10090 GN=Sf3b6 PE=1 SV=1	388418	362127	399538	377803	384827	439488	439812	405968	137525	465437	375834	490048
TMM9B_MOUSE	3	2	136.53	0.0583917	0.0696674	4.29293	0.598604	5	1	KCl	Media	22593	Transmembrane protein 9B OS=Mus musculus OX=10090 GN=Tmem9b PE=1 SV=1	976429	641053	248345	359263	610868	924431	4.74381e+06	535153	957611	1.0522e+06	1.05219e+06	1.70275e+06
ANM6_MOUSE	5	4	316.96	0.058482	0.0697072	1.77748	0.598312	4	1	KCl	Media	41840	Protein arginine N-methyltransferase 6 OS=Mus musculus OX=10090 GN=Prmt6 PE=1 SV=2	209691	186778	197205	293981	341947	257388	269875	383503	371729	139290	360092	289572
UB2D3_MOUSE;U2D2B_MOUSE	3	2	238.08	0.0592743	0.0703952	1.42555	0.59577	5	1	KCl	Media	16676	Ubiquitin-conjugating enzyme E2 D3 OS=Mus musculus OX=10090 GN=Ube2d3 PE=1 SV=1	1.84667e+06	2.12048e+06	2.48968e+06	2.36789e+06	2.05343e+06	2.43361e+06	2.36352e+06	2.69379e+06	1.53286e+06	2.36476e+06	2.90905e+06	2.19716e+06
SRRT_MOUSE	29	29	1602.46	0.0607146	0.071476	1.38424	0.591222	1;2	2	KCl	Media	100390	Serrate RNA effector molecule homolog OS=Mus musculus OX=10090 GN=Srrt PE=1 SV=1	3.45123e+06	3.38693e+06	3.19899e+06	3.18179e+06	4.4085e+06	4.22398e+06	3.51858e+06	4.14635e+06	3.64627e+06	4.51023e+06	3.78229e+06	3.09789e+06
KIF2C_MOUSE	3	2	115.21	0.0624944	0.0729916	17.8186	0.585726	2	1	KCl	Media	81034	Kinesin-like protein KIF2C OS=Mus musculus OX=10090 GN=Kif2c PE=1 SV=1	340.479	625.775	1150.98	2666.89	20116.9	165.35	20726.1	7745.52	1112.39	13811.5	298.062	8595.15
ZBT20_MOUSE	6	6	273.3	0.0633171	0.0738241	2.35157	0.583231	2	1	KCl	Media	80983	Zinc finger and BTB domain-containing protein 20 OS=Mus musculus OX=10090 GN=Zbtb20 PE=1 SV=1	232251	133132	204968	123858	361404	208314	255932	146259	58749.8	246319	42470.1	85480.7
PAR10_MOUSE	20	20	1158.64	0.0634537	0.0738782	1.70745	0.582819	1;2	2	KCl	Media	103615	Protein mono-ADP-ribosyltransferase PARP10 OS=Mus musculus OX=10090 GN=Parp10 PE=2 SV=1	559535	398882	525421	449463	1.08575e+06	872286	557055	721970	1.20689e+06	433362	544222	681551
SGCD_MOUSE	1	1	51.19	0.0635343	0.0739348	Infinity	0.582577	4	1	KCl	Media	32113	Delta-sarcoglycan OS=Mus musculus OX=10090 GN=Sgcd PE=1 SV=1	0	0	102.87	0	124.496	0	14.9424	19487.5	0	0	0	0
TMTC3_MOUSE;TMTC4_MOUSE	18	16	1132.82	0.0644916	0.0746805	1.31952	0.579717	1;2;3;5	4	KCl	Media	104131	Protein O-mannosyl-transferase TMTC3 OS=Mus musculus OX=10090 GN=Tmtc3 PE=1 SV=2	1.20986e+06	1.58632e+06	1.11944e+06	1.10445e+06	2.03572e+06	1.55063e+06	1.29065e+06	1.49025e+06	1.89207e+06	1.5224e+06	1.55421e+06	1.39088e+06
RNPS1_MOUSE	4	3	173.12	0.0659916	0.0758589	4.39575	0.575308	4	1	KCl	Media	34188	RNA-binding protein with serine-rich domain 1 OS=Mus musculus OX=10090 GN=Rnps1 PE=1 SV=1	48141.4	103858	184926	14238.1	53734.6	168092	140427	25660.5	62422.5	14690.2	8831.67	7834.35
TMEDA_MOUSE	16	16	1180.59	0.0665936	0.0763525	1.26075	0.573563	1;3;4;5	4	KCl	Media	24895	Transmembrane emp24 domain-containing protein 10 OS=Mus musculus OX=10090 GN=Tmed10 PE=1 SV=1	1.38091e+07	1.58569e+07	1.30379e+07	1.31685e+07	1.71103e+07	1.65394e+07	1.66613e+07	1.52181e+07	1.86205e+07	1.43063e+07	1.51539e+07	1.23852e+07
BRD7_MOUSE	2	2	110.22	0.0667452	0.0764768	4.67838	0.573126	2	1	KCl	Media	73954	Bromodomain-containing protein 7 OS=Mus musculus OX=10090 GN=Brd7 PE=1 SV=1	8953.66	5260.28	53636.9	23619.6	61543	47980.2	36672	30718	53567.6	47989.9	8652.67	14972.1
RBM19_MOUSE	8	8	316.03	0.0678345	0.0775994	2.84967	0.570009	2	1	KCl	Media	106018	Probable RNA-binding protein 19 OS=Mus musculus OX=10090 GN=Rbm19 PE=1 SV=1	47004.9	9180.03	38640.9	25552.9	76564.1	77568.3	60281.3	80402.7	51839	142882	50958.7	18488.5
NAGA_MOUSE	11	11	1221.09	0.0679342	0.077682	1.41221	0.569726	4	1	KCl	Media	43473	N-acetylglucosamine-6-phosphate deacetylase OS=Mus musculus OX=10090 GN=Amdhd2 PE=1 SV=1	6.9028e+06	5.92329e+06	5.29358e+06	5.88691e+06	8.3025e+06	6.28603e+06	5.894e+06	6.79395e+06	7.99793e+06	6.40321e+06	4.36844e+06	6.47034e+06
SPS1_MOUSE	11	10	688.02	0.0691665	0.0785833	1.41528	0.566257	4	1	KCl	Media	42879	Selenide, water dikinase 1 OS=Mus musculus OX=10090 GN=Sephs1 PE=1 SV=1	3.27981e+06	3.38578e+06	3.31809e+06	3.25425e+06	3.94363e+06	4.3731e+06	3.81821e+06	3.62346e+06	4.56627e+06	2.12382e+06	3.20055e+06	3.01584e+06
ABLM1_MOUSE	7	6	264.67	0.0699027	0.0792869	2.56997	0.56421	3	1	KCl	Media	96743	Actin-binding LIM protein 1 OS=Mus musculus OX=10090 GN=Ablim1 PE=1 SV=1	48909.1	59726	18422.3	71129	155203	51749.1	75332.1	78765.1	57496.6	83935.8	93303.9	44377.3
TRADD_MOUSE	6	6	494.65	0.0704894	0.0796465	1.35522	0.562593	4	1	KCl	Media	34556	Tumor necrosis factor receptor type 1-associated DEATH domain protein OS=Mus musculus OX=10090 GN=Tradd PE=1 SV=1	879609	900682	993492	1.10007e+06	1.23949e+06	1.02703e+06	1.05576e+06	866480	1.12234e+06	730067	1.20736e+06	1.02645e+06
SMC3_MOUSE	59	58	3256.23	0.0713557	0.0803932	1.25549	0.560225	1;2;3	3	KCl	Media	141468	Structural maintenance of chromosomes protein 3 OS=Mus musculus OX=10090 GN=Smc3 PE=1 SV=2	6.11402e+06	5.61384e+06	5.81357e+06	4.73013e+06	7.06763e+06	5.44885e+06	5.99921e+06	5.32317e+06	6.74194e+06	5.19536e+06	5.23118e+06	5.49314e+06
MIX23_MOUSE	7	6	395.72	0.0738707	0.0822607	1.74416	0.553495	5	1	KCl	Media	16655	Protein MIX23 OS=Mus musculus OX=10090 GN=Mix23 PE=1 SV=1	820272	1.58647e+06	1.24171e+06	1.67768e+06	2.03372e+06	1.51664e+06	1.34581e+06	1.39342e+06	1.63766e+06	1.38208e+06	1.55236e+06	1.49505e+06
SMYD2_MOUSE	3	3	107.19	0.0744114	0.0827167	3.26325	0.552074	4	1	KCl	Media	49535	N-lysine methyltransferase SMYD2 OS=Mus musculus OX=10090 GN=Smyd2 PE=1 SV=1	72788.5	106136	82007.2	79067.9	108895	110974	85499.1	74053.5	19038.8	9782.64	123574	94727
CNPY4_MOUSE	12	12	898.55	0.0747137	0.0827925	1.34699	0.551284	1;2;5	3	KCl	Media	28076	Protein canopy homolog 4 OS=Mus musculus OX=10090 GN=Cnpy4 PE=1 SV=1	4.21746e+06	4.46032e+06	5.87973e+06	5.69424e+06	5.10399e+06	5.14846e+06	5.65508e+06	6.20884e+06	5.69681e+06	6.25929e+06	6.18064e+06	3.96493e+06
MFSD1_MOUSE	3	3	203.67	0.0747427	0.0827925	2.42066	0.551208	1;2;4	3	KCl	Media	51362	Major facilitator superfamily domain-containing protein 1 OS=Mus musculus OX=10090 GN=Mfsd1 PE=1 SV=1	29564.4	118484	62613.6	114281	105212	149152	230319	177653	138746	146961	79267.2	160555
EXOS9_MOUSE	2	2	99.1	0.0759251	0.0836766	5.47592	0.548146	3	1	KCl	Media	48906	Exosome complex component RRP45 OS=Mus musculus OX=10090 GN=Exosc9 PE=1 SV=1	14401.6	39147.7	52207.4	3942.31	89353	75019.7	78903.3	61019.5	11377.9	34514.1	133019	122514
SI1L1_MOUSE	4	2	135.36	0.075979	0.0837035	2.89491	0.548007	1;2	2	KCl	Media	196909	Signal-induced proliferation-associated 1-like protein 1 OS=Mus musculus OX=10090 GN=Sipa1l1 PE=1 SV=2	46906.2	7845.46	9950.91	20898.8	45140.6	18679.1	27686.4	28799.4	12815.3	14360.4	4656.75	13451.7
PP4P1_MOUSE	2	2	81.53	0.0760408	0.0837389	2.68297	0.547848	4	1	KCl	Media	30027	Type 1 phosphatidylinositol 4,5-bisphosphate 4-phosphatase OS=Mus musculus OX=10090 GN=Pip4p1 PE=1 SV=1	46378.1	340118	465729	450940	824449	518592	559047	593821	646872	572119	484211	657629
TRM61_MOUSE	4	4	251.18	0.076651	0.084149	2.42651	0.546287	4;5	2	KCl	Media	31619	tRNA (adenine(58)-N(1))-methyltransferase catalytic subunit TRMT61A OS=Mus musculus OX=10090 GN=Trmt61a PE=1 SV=1	55081.9	112716	269353	252370	274982	309769	261931	240959	284262	121560	266829	170948
JCAD_MOUSE	25	24	1064.56	0.0779189	0.085112	1.93118	0.543077	1	1	KCl	Media	144708	Junctional protein associated with coronary artery disease OS=Mus musculus OX=10090 GN=Jcad PE=1 SV=2	636092	375889	694275	644327	1.06366e+06	583823	762056	1.07713e+06	758187	331814	439322	614765
MIF_MOUSE	5	5	314.36	0.0784078	0.0854153	1.78836	0.541852	5	1	KCl	Media	12496	Macrophage migration inhibitory factor OS=Mus musculus OX=10090 GN=Mif PE=1 SV=2	1.64989e+07	8.0326e+06	7.96084e+06	1.5337e+07	2.05639e+07	1.71193e+07	1.44142e+07	1.8143e+07	8.35622e+06	1.4504e+07	1.71749e+07	1.63912e+07
NCBP3_MOUSE	5	4	267.62	0.0801488	0.0867777	2.155	0.537543	2;3	2	KCl	Media	70000	Nuclear cap-binding protein subunit 3 OS=Mus musculus OX=10090 GN=Ncbp3 PE=1 SV=1	85854.7	90271.7	111954	60983.6	174471	129399	105807	86102.1	77388	136862	43469.2	86345.1
SAP18_MOUSE	9	9	455.79	0.080947	0.0873774	3.33785	0.535597	5	1	KCl	Media	17584	Histone deacetylase complex subunit SAP18 OS=Mus musculus OX=10090 GN=Sap18 PE=1 SV=1	178186	363777	119946	562560	526471	565945	458493	730498	292490	426422	98813.3	149956
TIAR_MOUSE	12	8	702.42	0.0814592	0.0877087	1.55544	0.534356	4	1	KCl	Media	43361	Nucleolysin TIAR OS=Mus musculus OX=10090 GN=Tial1 PE=1 SV=1	1.70983e+06	1.44943e+06	1.48361e+06	1.35493e+06	1.86012e+06	2.03882e+06	1.6074e+06	827589	1.69002e+06	1.45042e+06	1.45389e+06	1.22454e+06
TIM29_MOUSE	5	5	345.01	0.0818987	0.0880661	1.44207	0.533298	2;4;5	3	KCl	Media	29397	Mitochondrial import inner membrane translocase subunit Tim29 OS=Mus musculus OX=10090 GN=Timm29 PE=1 SV=1	288307	220710	235809	293436	347234	240743	294062	374589	297096	237917	260543	238027
RN141_MOUSE	2	2	98.17	0.0820858	0.0881668	1.67944	0.532849	4;5	2	KCl	Media	25512	RING finger protein 141 OS=Mus musculus OX=10090 GN=Rnf141 PE=1 SV=2	135539	151949	149341	119161	117477	185371	275299	135501	143695	177424	156754	167744
ING1_MOUSE	1	1	47.91	0.084325	0.0899238	Infinity	0.527545	4	1	KCl	Media	32089	Inhibitor of growth protein 1 OS=Mus musculus OX=10090 GN=Ing1 PE=2 SV=1	0	0	0	0	0	0	212.206	3099.56	0	0	0	0
TXN4A_MOUSE	2	1	59.51	0.0850541	0.0904067	13.6697	0.525846	5	1	KCl	Media	16775	Thioredoxin-like protein 4A OS=Mus musculus OX=10090 GN=Txnl4a PE=1 SV=1	16401.4	34458.5	15299.5	25426.7	22270	81483.5	3061.41	29372.3	1091.76	55301.1	44083.4	1880.12
SNUT1_MOUSE	40	38	2339.63	0.0860405	0.0909312	1.73413	0.523568	1;2;3;5	4	KCl	Media	90830	U4/U6.U5 tri-snRNP-associated protein 1 OS=Mus musculus OX=10090 GN=Sart1 PE=1 SV=1	3.36177e+06	2.39378e+06	2.78966e+06	2.37084e+06	3.48079e+06	3.4955e+06	3.00192e+06	2.85027e+06	4.26659e+06	3.45164e+06	1.96112e+06	1.54854e+06
GNPI2_MOUSE	17	13	935.02	0.086398	0.0912069	2.2197	0.522748	4;5	2	KCl	Media	31064	Glucosamine-6-phosphate isomerase 2 OS=Mus musculus OX=10090 GN=Gnpda2 PE=1 SV=1	835267	1.43715e+06	1.19876e+06	820430	992751	1.63302e+06	1.43579e+06	873805	757845	1.20229e+06	2.04177e+06	404100
MTX1_MOUSE	9	9	571.07	0.0878348	0.0923449	1.44534	0.519485	4	1	KCl	Media	35601	Metaxin-1 OS=Mus musculus OX=10090 GN=Mtx1 PE=1 SV=1	849936	1.22549e+06	1.3438e+06	1.30396e+06	1.28486e+06	1.22207e+06	1.436e+06	925905	1.28161e+06	746227	693294	778453
STAT1_MOUSE	36	34	2566.28	0.088572	0.0928098	1.40424	0.51783	2	1	KCl	Media	87142	Signal transducer and activator of transcription 1 OS=Mus musculus OX=10090 GN=Stat1 PE=1 SV=1	1.13046e+07	1.00342e+07	1.01192e+07	9.35969e+06	1.34392e+07	1.06692e+07	1.09313e+07	1.03797e+07	1.308e+07	9.75471e+06	9.04129e+06	7.2021e+06
STX5_MOUSE	10	10	738.1	0.0914917	0.0946778	1.41634	0.511396	4;5	2	KCl	Media	39689	Syntaxin-5 OS=Mus musculus OX=10090 GN=Stx5 PE=1 SV=3	930940	1.12915e+06	1.31814e+06	1.16837e+06	1.47947e+06	1.06971e+06	1.04769e+06	1.48583e+06	1.25294e+06	1.19915e+06	1.09764e+06	914896
TIM22_MOUSE	1	1	53.37	0.0923298	0.0952319	3.20891	0.509584	5	1	KCl	Media	20101	Mitochondrial import inner membrane translocase subunit Tim22 OS=Mus musculus OX=10090 GN=Timm22 PE=1 SV=1	213180	175791	158492	228338	1.02385e+06	212682	459701	236661	275835	149544	200764	43230.2
NKTR_MOUSE	1	1	25.26	0.0938526	0.0961719	50.1641	0.506331	1	1	KCl	Media	163350	NK-tumor recognition protein OS=Mus musculus OX=10090 GN=Nktr PE=1 SV=4	507.03	62.4398	312.622	2488.66	139.512	12113.4	14215.5	4457.5	4110.07	139.051	373.758	10047.6
HYPK_MOUSE	11	10	496.28	0.0942269	0.0964856	2.25269	0.505539	5	1	KCl	Media	14670	Huntingtin-interacting protein K OS=Mus musculus OX=10090 GN=Hypk PE=1 SV=2	561022	862601	696047	1.16582e+06	848897	1.17549e+06	1.1049e+06	905389	456551	1.29149e+06	1.51294e+06	358353
GCP6_MOUSE	5	5	220.28	0.0943798	0.0966072	2.39736	0.505216	1	1	KCl	Media	197067	Gamma-tubulin complex component 6 OS=Mus musculus OX=10090 GN=Tubgcp6 PE=1 SV=1	29529.8	17617.7	13806.2	22205.6	33445.6	60519	22578	18319.5	29585.8	20372.4	18245	23483.8
AP1G2_MOUSE	8	6	372.31	0.0945629	0.0966898	2.01869	0.504831	2	1	KCl	Media	87808	AP-1 complex subunit gamma-like 2 OS=Mus musculus OX=10090 GN=Ap1g2 PE=1 SV=2	50551.2	17312.5	61033.3	50258.9	81381.9	79758	75338	82846.5	83260.3	112844	90519.4	26288.8
CHERP_MOUSE	11	11	628.13	0.0948322	0.0968253	1.98196	0.504264	1;2	2	KCl	Media	106102	Calcium homeostasis endoplasmic reticulum protein OS=Mus musculus OX=10090 GN=Cherp PE=1 SV=1	960889	806504	868671	695408	1.35257e+06	838999	1.04596e+06	819307	1.38687e+06	683719	956836	324844
STN1_MOUSE	11	11	594.85	0.0965634	0.0980976	1.63577	0.50066	4	1	KCl	Media	43458	CST complex subunit STN1 OS=Mus musculus OX=10090 GN=Stn1 PE=1 SV=2	587508	869861	985712	1.10701e+06	1.07001e+06	1.28008e+06	1.11857e+06	800946	770268	415041	1.05736e+06	636713
ADHX_MOUSE;ADH7_MOUSE	15	14	1009.06	0.0997198	0.100553	1.57918	0.494241	4	1	KCl	Media	39522	Alcohol dehydrogenase class-3 OS=Mus musculus OX=10090 GN=Adh5 PE=1 SV=3	6.03222e+06	5.287e+06	5.2462e+06	3.5301e+06	7.72438e+06	6.72853e+06	6.57315e+06	5.21438e+06	6.83677e+06	5.17332e+06	8.80389e+06	4.61439e+06
TP53B_MOUSE	27	27	1381.83	0.103531	0.103177	1.88873	0.486741	1	1	KCl	Media	212604	TP53-binding protein 1 OS=Mus musculus OX=10090 GN=Tp53bp1 PE=1 SV=3	1.77759e+06	1.26623e+06	1.62575e+06	719171	1.53837e+06	1.45109e+06	1.33252e+06	1.44673e+06	1.48858e+06	1.66816e+06	752904	844163
DCK_MOUSE	1	1	30.13	0.104988	0.104152	124.054	0.483943	5	1	KCl	Media	30348	Deoxycytidine kinase OS=Mus musculus OX=10090 GN=Dck PE=1 SV=1	1139.1	0	0	257.18	219.131	2.16609	22413.2	310.505	6122.12	14265.6	56.7737	1109.72
CE051_MOUSE	3	3	115.73	0.106291	0.105297	1.76856	0.481471	4	1	KCl	Media	33450	UPF0600 protein C5orf51 homolog OS=Mus musculus OX=10090 PE=1 SV=1	164155	139446	127939	116358	269220	229953	180684	188486	232414	97337.4	249919	161072
SETD7_MOUSE	7	7	469.47	0.108548	0.106898	1.70315	0.477257	3;4	2	KCl	Media	40481	Histone-lysine N-methyltransferase SETD7 OS=Mus musculus OX=10090 GN=Setd7 PE=1 SV=2	607021	401282	733109	854445	1.07779e+06	428320	644532	660356	657283	549602	719355	754691
CSKP_MOUSE	7	6	305.89	0.109859	0.107739	2.34707	0.474847	2	1	KCl	Media	105042	Peripheral plasma membrane protein CASK OS=Mus musculus OX=10090 GN=Cask PE=1 SV=2	84946.4	31146.7	97912.3	29157.6	163620	130520	97242.7	103438	137836	135044	103169	30197.7
TGFB1_MOUSE	8	8	415.8	0.110806	0.108405	2.8662	0.473125	4	1	KCl	Media	44282	Transforming growth factor beta-1 proprotein OS=Mus musculus OX=10090 GN=Tgfb1 PE=1 SV=1	46573.9	27911.1	38217.2	64873.9	41507.9	102047	121858	215681	52086.3	35035.3	182388	192890
CI114_MOUSE	1	1	67.47	0.113348	0.110092	16.3043	0.468569	4	1	KCl	Media	42931	Putative methyltransferase C9orf114 homolog OS=Mus musculus OX=10090 GN=Spout1 PE=1 SV=1	31522.8	15122.2	7440.96	2061.68	7448.08	15008.7	22889.5	34973.4	0	241.13	8255.14	8169.58
BUD13_MOUSE	4	4	168.99	0.114234	0.110574	3.52397	0.467003	2	1	KCl	Media	72096	BUD13 homolog OS=Mus musculus OX=10090 GN=Bud13 PE=1 SV=1	25762.2	19018.4	40256.5	42396.2	9202.78	79972.1	38160.5	29961.6	20352	74286.8	25432	9141.16
WASC3_MOUSE	4	4	172.77	0.114918	0.111046	2.54506	0.465802	4;5	2	KCl	Media	21080	WASH complex subunit 3 OS=Mus musculus OX=10090 GN=Washc3 PE=1 SV=1	157161	177910	226114	233554	350559	180869	356085	295504	551368	208749	199144	66667.8
SMAP_MOUSE	9	9	569.68	0.115349	0.111387	3.79825	0.465049	4;5	2	KCl	Media	20034	Small acidic protein OS=Mus musculus OX=10090 GN=Smap PE=1 SV=1	36312.1	220345	148037	570540	432842	465852	273932	599140	87131.8	239379	456213	172488
MED27_MOUSE	2	2	92.98	0.117667	0.112932	2.49127	0.461047	4	1	KCl	Media	35275	Mediator of RNA polymerase II transcription subunit 27 OS=Mus musculus OX=10090 GN=Med27 PE=2 SV=2	17417.5	86509.5	95129.1	120110	125183	105154	93840.6	78661.9	127271	103953	67993.7	54876.7
EMC5_MOUSE	2	2	168.99	0.117774	0.112996	1.66043	0.460864	5	1	KCl	Media	14668	ER membrane protein complex subunit 5 OS=Mus musculus OX=10090 GN=Mmgt1 PE=1 SV=1	1.67925e+06	1.73502e+06	1.16685e+06	2.30722e+06	2.24146e+06	2.0387e+06	1.5713e+06	1.94764e+06	993307	1.86828e+06	1.9571e+06	2.37086e+06
CPSF5_MOUSE	15	15	936.72	0.117994	0.11313	1.65652	0.460489	5	1	KCl	Media	26224	Cleavage and polyadenylation specificity factor subunit 5 OS=Mus musculus OX=10090 GN=Nudt21 PE=1 SV=1	4.84836e+06	7.58357e+06	5.0221e+06	6.70728e+06	6.55822e+06	7.73958e+06	5.77696e+06	6.77426e+06	5.9141e+06	5.42277e+06	7.13398e+06	3.91419e+06
URGCP_MOUSE	3	3	133.76	0.119096	0.113916	3.16864	0.458618	2	1	KCl	Media	104617	Up-regulator of cell proliferation OS=Mus musculus OX=10090 GN=Urgcp PE=2 SV=1	33459.9	34060.3	59986.2	46636.6	123758	40208.1	97802	57924	113734	80650.2	91492.1	12307.8
RM32_MOUSE	2	2	85.99	0.121009	0.115133	12.3034	0.455408	5	1	KCl	Media	21719	39S ribosomal protein L32, mitochondrial OS=Mus musculus OX=10090 GN=Mrpl32 PE=1 SV=1	1199.5	1170.04	2337.38	25740.5	146357	22457.9	17796.9	24870.9	79888.1	2801.18	33482.1	976.1
NIPBL_MOUSE	22	20	857.98	0.121059	0.115133	1.48354	0.455326	1	1	KCl	Media	315253	Nipped-B-like protein OS=Mus musculus OX=10090 GN=Nipbl PE=1 SV=1	269210	184056	354613	266931	423654	397934	369587	344887	447001	216567	164693	232320
TXD17_MOUSE	4	4	165.86	0.121739	0.115535	2.08732	0.454197	5	1	KCl	Media	14006	Thioredoxin domain-containing protein 17 OS=Mus musculus OX=10090 GN=Txndc17 PE=1 SV=1	2.27788e+06	1.73663e+06	1.96578e+06	2.80879e+06	2.77442e+06	2.50434e+06	2.10291e+06	2.11674e+06	599410	2.6251e+06	2.87e+06	2.92272e+06
SRP14_MOUSE	11	11	652.75	0.121744	0.115535	1.81332	0.45419	5	1	KCl	Media	12502	Signal recognition particle 14 kDa protein OS=Mus musculus OX=10090 GN=Srp14 PE=1 SV=1	949182	957070	792449	1.38697e+06	901202	1.5148e+06	1.40846e+06	1.23039e+06	521774	1.38869e+06	1.33075e+06	1.2158e+06
RFX1_MOUSE;RFX2_MOUSE	4	4	145.16	0.121748	0.115535	3.94968	0.454182	1;2	2	KCl	Media	103642	MHC class II regulatory factor RFX1 OS=Mus musculus OX=10090 GN=Rfx1 PE=1 SV=2	40790.3	11514.5	7078.22	14909.6	52990.3	30737.5	34978	14495.3	7906.7	26808.7	2460.1	23854
PPIE_MOUSE	4	3	157.03	0.123833	0.116429	2.61381	0.450762	4;5	2	KCl	Media	33428	Peptidyl-prolyl cis-trans isomerase E OS=Mus musculus OX=10090 GN=Ppie PE=1 SV=2	39955.6	139651	150962	138808	121296	139587	163220	66190.3	94781.7	99601.2	184232	45082.3
GUF1_MOUSE	3	2	142.66	0.123865	0.116429	3.39134	0.45071	3;4	2	KCl	Media	72417	Translation factor Guf1, mitochondrial OS=Mus musculus OX=10090 GN=Guf1 PE=1 SV=1	5670.08	5064.08	14421	14339.2	5687.22	12336.3	14300.1	13424.2	14491.4	16589.9	1451.66	8538.85
CAF1B_MOUSE	1	1	26.21	0.125664	0.117578	14.1185	0.447803	2	1	KCl	Media	63093	Chromatin assembly factor 1 subunit B OS=Mus musculus OX=10090 GN=Chaf1b PE=1 SV=1	26.2568	2636.96	145.052	108.066	1696.44	323.12	211.406	4134.22	147.285	353.826	6.50662	30.6379
DPP8_MOUSE	3	3	107.99	0.125837	0.117701	2.6068	0.447526	2	1	KCl	Media	102121	Dipeptidyl peptidase 8 OS=Mus musculus OX=10090 GN=Dpp8 PE=1 SV=1	53171.3	16739	28238.6	118350	173081	135990	76108.6	160530	26797.2	159235	81544.6	159282
CDK5_MOUSE	10	9	641.7	0.127324	0.118595	1.68468	0.445158	4;5	2	KCl	Media	33267	Cyclin-dependent-like kinase 5 OS=Mus musculus OX=10090 GN=Cdk5 PE=1 SV=1	1.44149e+06	1.14836e+06	1.99987e+06	2.11447e+06	1.84382e+06	1.73752e+06	2.0434e+06	1.84278e+06	1.89902e+06	871891	1.88213e+06	1.93255e+06
IPYR2_MOUSE	13	13	751.06	0.128652	0.119583	1.58559	0.443067	4	1	KCl	Media	38090	Inorganic pyrophosphatase 2, mitochondrial OS=Mus musculus OX=10090 GN=Ppa2 PE=1 SV=1	918358	1.35813e+06	1.39378e+06	1.19892e+06	2.148e+06	1.74888e+06	1.70124e+06	1.24e+06	2.17036e+06	930686	1.69594e+06	1.40833e+06
TMM33_MOUSE	6	6	411.17	0.130508	0.120793	1.89858	0.440177	1;2;5	3	KCl	Media	28013	Transmembrane protein 33 OS=Mus musculus OX=10090 GN=Tmem33 PE=1 SV=1	2.70954e+06	3.53845e+06	3.65994e+06	3.23993e+06	3.84057e+06	6.14567e+06	4.27504e+06	3.62686e+06	4.58106e+06	5.23941e+06	5.29454e+06	1.55267e+06
MO4L2_MOUSE	4	4	205.98	0.131474	0.121567	2.02724	0.438691	4;5	2	KCl	Media	32164	Mortality factor 4-like protein 2 OS=Mus musculus OX=10090 GN=Morf4l2 PE=1 SV=1	41720.8	54681.2	34275.3	21752.2	48775.2	85185.7	48766.5	61204.1	66447.2	36178.1	113761	24668.3
WDR33_MOUSE	7	7	243.4	0.132126	0.12209	1.87545	0.437693	1	1	KCl	Media	145176	pre-mRNA 3' end processing protein WDR33 OS=Mus musculus OX=10090 GN=Wdr33 PE=1 SV=1	65237.8	87325	59173.9	71713	81964.1	74838.5	140166	106126	104559	113077	34710.5	94026.4
AFG31_MOUSE	16	12	577.33	0.133622	0.123072	2.31211	0.435421	1;2	2	KCl	Media	86992	AFG3-like protein 1 OS=Mus musculus OX=10090 GN=Afg3l1 PE=1 SV=2	308392	135614	374821	374606	184219	791827	442194	463205	518393	257921	307560	559854
THYN1_MOUSE	2	2	73.34	0.136658	0.124852	1.8758	0.430889	5	1	KCl	Media	26161	Thymocyte nuclear protein 1 OS=Mus musculus OX=10090 GN=Thyn1 PE=1 SV=1	172638	59734.5	61529.4	70220.2	153865	107322	103231	113808	95246.6	81136.6	112893	78261.6
WLS_MOUSE	4	4	181.85	0.138039	0.125749	2.18427	0.428859	4	1	KCl	Media	62147	Protein wntless homolog OS=Mus musculus OX=10090 GN=Wls PE=1 SV=1	29294.1	46506.9	36880.7	34499.1	83320.3	42132.7	97414.8	43444.9	53392.7	51144.7	6723.57	13787.5
ILF3_MOUSE	35	32	2360.41	0.139307	0.126619	1.64758	0.427014	2	1	KCl	Media	95961	Interleukin enhancer-binding factor 3 OS=Mus musculus OX=10090 GN=Ilf3 PE=1 SV=2	5.7965e+06	3.1723e+06	4.61185e+06	3.348e+06	4.29015e+06	5.22855e+06	4.55231e+06	4.1887e+06	4.84047e+06	6.95802e+06	3.13102e+06	2.43056e+06
PM34_MOUSE	3	3	186.55	0.14179	0.128094	3.27622	0.42345	5	1	KCl	Media	34391	Peroxisomal membrane protein PMP34 OS=Mus musculus OX=10090 GN=Slc25a17 PE=1 SV=1	192304	146780	97654.2	174618	125098	269010	316797	196823	291426	254111	257966	23835.8
TM7S3_MOUSE	3	3	96.43	0.142155	0.128332	3.0047	0.422931	1;2	2	KCl	Media	63211	Transmembrane 7 superfamily member 3 OS=Mus musculus OX=10090 GN=Tm7sf3 PE=2 SV=2	74243.2	10101.7	26045.5	30197.2	67943.8	49380.1	50734.7	47324.2	61788.5	66052.7	9408.4	30366.2
MTO1_MOUSE	1	1	73.49	0.145034	0.130108	Infinity	0.418885	2	1	KCl	Media	74285	Protein MTO1 homolog, mitochondrial OS=Mus musculus OX=10090 GN=Mto1 PE=2 SV=1	0	0	0	0	0	0	5345.35	72.9795	2.19743	205.618	0	3001.84
RPA12_MOUSE	1	1	52.83	0.145709	0.130551	3.33574	0.417949	5	1	KCl	Media	13640	DNA-directed RNA polymerase I subunit RPA12 OS=Mus musculus OX=10090 GN=Polr1h PE=1 SV=1	36331.3	77103.3	48820.4	125362	8751.27	122728	67790.8	93694.4	2947.82	11959.1	88243.3	10557.5
THNS2_MOUSE	2	2	82.1	0.152344	0.134602	2.97277	0.408966	3	1	KCl	Media	54153	Threonine synthase-like 2 OS=Mus musculus OX=10090 GN=Thnsl2 PE=1 SV=1	5104.26	16179.6	17888.6	16831.3	34765.3	17873.3	40219.6	37493.4	7982.7	29856.2	5478.19	45800.8
DDX50_MOUSE	3	2	130.32	0.153962	0.13567	3.30094	0.406836	2	1	KCl	Media	82125	ATP-dependent RNA helicase DDX50 OS=Mus musculus OX=10090 GN=Ddx50 PE=2 SV=1	21877.3	10534.8	14569.9	32520.4	12919.3	38130.3	9544.69	47715.8	4948.06	29721.5	12340.8	16107.5
TM186_MOUSE	2	2	97.87	0.155617	0.136551	2.9327	0.40468	5	1	KCl	Media	24616	Transmembrane protein 186 OS=Mus musculus OX=10090 GN=Tmem186 PE=1 SV=2	10313.3	50029.9	26291.3	10000.5	39502.3	45850.4	10417.5	22991.4	17011.9	7719.1	43283	35145.4
H2B1C_MOUSE;H2B1H_MOUSE;H2B1M_MOUSE;H2B2B_MOUSE	14	1	841.45	0.155884	0.136659	3.26326	0.404335	5	1	KCl	Media	13898	Histone H2B type 1-C/E/G OS=Mus musculus OX=10090 GN=H2bc4 PE=1 SV=3	221202	511891	180743	109982	178053	474001	440734	286828	243121	625534	262093	44076.4
TYDP1_MOUSE	2	2	77.67	0.156788	0.137221	5.96141	0.403169	2;3	2	KCl	Media	68647	Tyrosyl-DNA phosphodiesterase 1 OS=Mus musculus OX=10090 GN=Tdp1 PE=1 SV=2	46939.1	2563.21	82709.9	18640.2	7126.91	65736.2	217767	73314.3	44558.7	150648	103449	38531.6
PP1R8_MOUSE	7	7	673.34	0.157409	0.137661	1.50922	0.402372	4	1	KCl	Media	38504	Nuclear inhibitor of protein phosphatase 1 OS=Mus musculus OX=10090 GN=Ppp1r8 PE=1 SV=1	1.21036e+06	1.20266e+06	1.26178e+06	1.05873e+06	1.29751e+06	1.24911e+06	1.2723e+06	1.34423e+06	1.69549e+06	545429	956248	929244
NU188_MOUSE	14	14	651.28	0.158363	0.138343	1.81784	0.401155	1	1	KCl	Media	196570	Nucleoporin NUP188 OS=Mus musculus OX=10090 GN=Nup188 PE=1 SV=2	538694	462151	658568	631679	507371	1.1503e+06	477281	580665	668058	430902	311377	696875
PRPF3_MOUSE	22	21	1334.95	0.158711	0.138526	1.78209	0.400712	2	1	KCl	Media	77407	U4/U6 small nuclear ribonucleoprotein Prp3 OS=Mus musculus OX=10090 GN=Prpf3 PE=1 SV=1	1.24694e+06	1.07216e+06	1.06685e+06	928750	1.71121e+06	1.36299e+06	1.19498e+06	1.29311e+06	1.7406e+06	1.69281e+06	1.31174e+06	468455
STK31_MOUSE	1	1	27.16	0.158812	0.138539	4.34	0.400584	5	1	KCl	Media	114946	Serine/threonine-protein kinase 31 OS=Mus musculus OX=10090 GN=Stk31 PE=1 SV=2	30537.9	49080	35939.9	33089	35395.8	66314.3	43662.3	28092.7	49589.4	652.931	65838.3	339.713
NAGK_MOUSE	14	14	1016.92	0.161584	0.140291	1.43305	0.397097	4	1	KCl	Media	37245	N-acetyl-D-glucosamine kinase OS=Mus musculus OX=10090 GN=Nagk PE=1 SV=3	2.82693e+06	2.35907e+06	2.99808e+06	3.00102e+06	2.97992e+06	2.7139e+06	3.93226e+06	4.44457e+06	2.64402e+06	3.87092e+06	3.51536e+06	2.69939e+06
PPOX_MOUSE	10	10	378.36	0.16177	0.140323	2.68791	0.396866	3	1	KCl	Media	50839	Protoporphyrinogen oxidase OS=Mus musculus OX=10090 GN=Ppox PE=1 SV=1	213875	399196	111706	459321	159231	377994	632920	658876	161539	274556	240949	347507
PHRF1_MOUSE	3	3	100.48	0.163402	0.141479	2.31901	0.394844	1	1	KCl	Media	183968	PHD and RING finger domain-containing protein 1 OS=Mus musculus OX=10090 GN=Phrf1 PE=1 SV=2	31279.1	59879.3	16540.3	27127.4	35245.3	22490.7	40514.6	55807.8	29267	36964.4	13371	30661.8
OSBL1_MOUSE	5	5	212.47	0.164617	0.142003	3.59734	0.393351	2	1	KCl	Media	107727	Oxysterol-binding protein-related protein 1 OS=Mus musculus OX=10090 GN=Osbpl1a PE=1 SV=2	21476.2	20536	134308	193043	157340	126136	167107	205680	50462	118961	21981.1	197566
AF1L1_MOUSE	12	12	778.22	0.164869	0.142141	1.51688	0.393043	2	1	KCl	Media	86584	Actin filament-associated protein 1-like 1 OS=Mus musculus OX=10090 GN=Afap1l1 PE=1 SV=1	1.42786e+06	1.15786e+06	1.60275e+06	1.18184e+06	1.78892e+06	1.73272e+06	1.07796e+06	1.64785e+06	1.3971e+06	1.25549e+06	658544	938078
MED15_MOUSE	5	5	193.99	0.165839	0.142673	5.83553	0.391862	2	1	KCl	Media	86553	Mediator of RNA polymerase II transcription subunit 15 OS=Mus musculus OX=10090 GN=Med15 PE=1 SV=3	65325.9	2805.34	13136.5	16609.7	41183.1	12345.4	24878.8	40040.4	40908.1	25250.6	49509	2020.25
GIMA8_MOUSE	23	19	1003.74	0.16694	0.143491	1.72785	0.39053	1;2;3	3	KCl	Media	76795	GTPase IMAP family member 8 OS=Mus musculus OX=10090 GN=Gimap8 PE=1 SV=1	352400	271643	753632	396294	529408	543997	1.09549e+06	812383	529602	589120	517693	778614
AUP1_MOUSE	10	10	595.71	0.167338	0.143771	1.3812	0.390051	2;4	2	KCl	Media	46092	Lipid droplet-regulating VLDL assembly factor AUP1 OS=Mus musculus OX=10090 GN=Aup1 PE=1 SV=1	2.534e+06	1.95234e+06	2.1055e+06	2.72478e+06	3.11222e+06	2.20039e+06	2.55866e+06	2.01502e+06	3.22655e+06	1.93396e+06	1.86085e+06	1.88179e+06
TTC14_MOUSE	1	1	25.53	0.170305	0.145499	4.28882	0.386514	2	1	KCl	Media	86739	Tetratricopeptide repeat protein 14 OS=Mus musculus OX=10090 GN=Ttc14 PE=1 SV=2	286.517	1497.16	977.344	3896.25	1062.65	2023.64	5628.88	4867.86	15.1759	8551.19	143.446	110.522
CD036_MOUSE	1	1	34.96	0.170427	0.145521	20.2016	0.386371	2	1	KCl	Media	13543	Uncharacterized protein C4orf36 homolog OS=Mus musculus OX=10090 PE=4 SV=1	17176.3	164860	943505	18566.7	35636.7	1.55271e+06	1.33092e+06	170739	314290	28447	98245.1	4506.18
CFA36_MOUSE	12	12	483.48	0.171212	0.145922	1.95488	0.385446	4	1	KCl	Media	39575	Cilia- and flagella-associated protein 36 OS=Mus musculus OX=10090 GN=Cfap36 PE=1 SV=1	416927	752621	853826	600304	694673	738397	965645	810787	643542	185855	816571	805822
UB2D2_MOUSE	3	2	155.42	0.174811	0.147832	2.22168	0.381263	5	1	KCl	Media	16724	Ubiquitin-conjugating enzyme E2 D2 OS=Mus musculus OX=10090 GN=Ube2d2 PE=1 SV=1	55492	226981	55311.8	290800	197769	226937	256593	275208	129561	132817	223675	182632
DSRAD_MOUSE	11	11	527.81	0.175198	0.148026	1.68674	0.380819	1;2	2	KCl	Media	130365	Double-stranded RNA-specific adenosine deaminase OS=Mus musculus OX=10090 GN=Adar PE=1 SV=2	337739	224139	320539	334748	384936	175064	304695	438531	350067	147930	249124	303367
COQ9_MOUSE	10	9	500.5	0.176674	0.14864	1.65056	0.379133	4	1	KCl	Media	35061	Ubiquinone biosynthesis protein COQ9, mitochondrial OS=Mus musculus OX=10090 GN=Coq9 PE=1 SV=1	523236	1.12681e+06	1.06239e+06	831422	875770	714385	1.37463e+06	769409	657578	439509	1.16256e+06	530239
CTL2B_MOUSE	5	3	224.1	0.176712	0.14864	1.99276	0.37909	5	1	KCl	Media	13113	Protein CTLA-2-beta OS=Mus musculus OX=10090 GN=Ctla2b PE=4 SV=2	31423.8	29794	58604.6	41261.1	83097.4	56444.8	57962.6	40057	33420.3	46554	58219.8	12266.4
ZN148_MOUSE	5	5	219.96	0.177232	0.149012	1.87633	0.3785	2	1	KCl	Media	88696	Zinc finger protein 148 OS=Mus musculus OX=10090 GN=Znf148 PE=1 SV=2	270617	96001.6	226374	188272	301582	253489	196411	145920	315091	260774	169569	112447
TTC9C_MOUSE	4	4	344.92	0.178835	0.14998	2.0279	0.376691	5	1	KCl	Media	19985	Tetratricopeptide repeat protein 9C OS=Mus musculus OX=10090 GN=Ttc9c PE=1 SV=1	322270	750344	290252	539598	868788	620949	486190	456497	949323	311565	636527	315734
UB2V2_MOUSE	8	1	466.68	0.18445	0.152877	123.82	0.370488	5	1	KCl	Media	16356	Ubiquitin-conjugating enzyme E2 variant 2 OS=Mus musculus OX=10090 GN=Ube2v2 PE=1 SV=4	15704.9	0	0	1286.68	31192.2	11140.7	349.933	7205.25	34.081	11466	0	1109.77
CDK9_MOUSE	10	8	445.85	0.186992	0.154487	1.42488	0.367744	1;3;4	3	KCl	Media	42734	Cyclin-dependent kinase 9 OS=Mus musculus OX=10090 GN=Cdk9 PE=1 SV=1	333227	391680	423841	491372	587912	573283	499159	499260	680033	281577	563554	537962
MDHM_MOUSE	25	25	2011.9	0.188928	0.155542	1.22382	0.365679	2;3;4;5	4	KCl	Media	35589	Malate dehydrogenase, mitochondrial OS=Mus musculus OX=10090 GN=Mdh2 PE=1 SV=3	2.13008e+08	1.83864e+08	1.77844e+08	1.75416e+08	2.57854e+08	1.99246e+08	1.96138e+08	2.09997e+08	2.25516e+08	1.48784e+08	1.88144e+08	2.01465e+08
ACSL1_MOUSE;ACSL6_MOUSE	7	5	290.02	0.190885	0.156515	2.19441	0.363617	2;3	2	KCl	Media	77901	Long-chain-fatty-acid--CoA ligase 1 OS=Mus musculus OX=10090 GN=Acsl1 PE=1 SV=2	15704.4	91324.4	73804.4	97753.9	155553	103524	50235	125206	94661.2	59420.5	100144	169176
SYNE3_MOUSE	5	5	223.01	0.193486	0.157735	3.91277	0.360907	2	1	KCl	Media	111966	Nesprin-3 OS=Mus musculus OX=10090 GN=Syne3 PE=1 SV=1	215208	43356.1	103227	58730.4	465652	98962.6	59280.6	94253.9	322708	70441.4	54597.8	59779.7
PMGE_MOUSE	4	4	232.11	0.193905	0.157927	2.54566	0.360475	5	1	KCl	Media	29960	Bisphosphoglycerate mutase OS=Mus musculus OX=10090 GN=Bpgm PE=1 SV=2	62861.5	188083	47749.9	278467	149864	265753	234561	270753	276458	89613.2	220618	84531.6
RPC7L_MOUSE	1	1	31.02	0.193927	0.157927	4.63395	0.360452	5	1	KCl	Media	25120	DNA-directed RNA polymerase III subunit RPC7-like OS=Mus musculus OX=10090 GN=Polr3gl PE=2 SV=2	568.98	19466.7	146.556	10817.3	14833.5	22239.5	18820.4	18814.9	356.471	486.687	17880.8	0
STS_MOUSE	9	8	458.07	0.194297	0.157987	1.47232	0.360071	2;3	2	KCl	Media	66549	Steryl-sulfatase OS=Mus musculus OX=10090 GN=Sts PE=1 SV=1	306300	369334	250062	301206	435165	444671	402344	338154	385866	493600	208516	332864
CNOT9_MOUSE	7	7	320.24	0.197489	0.159711	1.62661	0.356812	5	1	KCl	Media	33580	CCR4-NOT transcription complex subunit 9 OS=Mus musculus OX=10090 GN=Cnot9 PE=1 SV=1	893588	572964	886585	881240	1.01323e+06	797187	757536	878915	767378	739728	795580	232141
COPZ2_MOUSE	2	2	150.77	0.202374	0.162768	1.82902	0.351933	5	1	KCl	Media	22920	Coatomer subunit zeta-2 OS=Mus musculus OX=10090 GN=Copz2 PE=1 SV=1	64748.3	299143	239474	217455	235619	313978	220486	245372	158204	281772	193931	351269
DJC16_MOUSE	2	2	56.87	0.202623	0.162867	11.2957	0.351688	2	1	KCl	Media	89080	DnaJ homolog subfamily C member 16 OS=Mus musculus OX=10090 GN=Dnajc16 PE=1 SV=2	658.381	3178.35	6620.2	1371.92	859.514	10456.9	12434.4	7433.59	1041.97	16244.2	3352.83	130.95
SEPR_MOUSE	1	1	25.81	0.204197	0.163872	30.3872	0.350143	5	1	KCl	Media	87889	Prolyl endopeptidase FAP OS=Mus musculus OX=10090 GN=Fap PE=1 SV=1	26397.4	39799.6	21119	83307.3	60795.6	57218.1	3.29225e+06	60390.3	81964.5	3.09608e+06	45918.9	34443.9
NEUA_MOUSE	9	9	459.09	0.204737	0.164212	1.55148	0.349616	3;4	2	KCl	Media	48028	N-acylneuraminate cytidylyltransferase OS=Mus musculus OX=10090 GN=Cmas PE=1 SV=2	1.07553e+06	538462	488834	519744	1.57996e+06	730754	728754	783969	1.223e+06	1.03338e+06	801259	619306
WNK3_MOUSE	7	1	373.92	0.205256	0.164535	61.4481	0.349112	1;2	2	KCl	Media	193870	Serine/threonine-protein kinase WNK3 OS=Mus musculus OX=10090 GN=Wnk3 PE=1 SV=3	156053	1535.56	134762	2454.35	150938	123687	753.889	172058	515.497	580.502	1144.02	204903
ASAP2_MOUSE	21	19	1033.73	0.206044	0.165026	1.53834	0.348348	1;2	2	KCl	Media	106738	Arf-GAP with SH3 domain, ANK repeat and PH domain-containing protein 2 OS=Mus musculus OX=10090 GN=Asap2 PE=1 SV=3	1.04155e+06	1.41119e+06	1.19108e+06	963701	2.34441e+06	1.61168e+06	1.06276e+06	1.2458e+06	2.26842e+06	1.43114e+06	1.23053e+06	1.02311e+06
MARK3_MOUSE;MARK1_MOUSE	18	16	746.31	0.209002	0.166267	1.95632	0.345507	2	1	KCl	Media	84337	MAP/microtubule affinity-regulating kinase 3 OS=Mus musculus OX=10090 GN=Mark3 PE=1 SV=2	527999	407784	423608	341419	894517	555604	386020	542516	848718	609996	482361	177000
NDKM_MOUSE	1	1	31.29	0.20989	0.166832	4.61687	0.344663	5	1	KCl	Media	20536	Nucleoside diphosphate kinase, mitochondrial OS=Mus musculus OX=10090 GN=Nme4 PE=1 SV=1	142590	222856	13334.1	228781	183057	205939	249471	226214	156588	316906	36456.3	2848.89
PPIL1_MOUSE	3	3	124.46	0.210139	0.166937	1.93059	0.344427	5	1	KCl	Media	18225	Peptidyl-prolyl cis-trans isomerase-like 1 OS=Mus musculus OX=10090 GN=Ppil1 PE=1 SV=1	935632	444761	145044	543649	740413	555841	1.05799e+06	761169	392721	470668	557367	631169
KLD10_MOUSE	2	2	124.27	0.211937	0.1679	5.38467	0.342731	4	1	KCl	Media	48981	Kelch domain-containing protein 10 OS=Mus musculus OX=10090 GN=Klhdc10 PE=1 SV=1	15922.1	5905.05	5859.29	34453.8	12713.8	15326.5	20079.9	19321.5	21122.9	2828.75	39200.7	310.918
SCAF4_MOUSE	5	3	228.78	0.214452	0.169223	1.6643	0.340384	1	1	KCl	Media	128974	SR-related and CTD-associated factor 4 OS=Mus musculus OX=10090 GN=Scaf4 PE=1 SV=1	131618	33797.3	76470.8	86140	113585	95618.7	75507.9	105910	84802	100232	70404.7	133651
PDCD2_MOUSE	1	1	48.3	0.215348	0.1696	1.54993	0.339556	4	1	KCl	Media	38317	Programmed cell death protein 2 OS=Mus musculus OX=10090 GN=Pdcd2 PE=2 SV=2	190072	164999	191022	222852	189386	169406	192194	428030	241153	192310	197666	255507
CSTF3_MOUSE	21	20	1176.08	0.215605	0.169755	1.33316	0.339318	2	1	KCl	Media	82824	Cleavage stimulation factor subunit 3 OS=Mus musculus OX=10090 GN=Cstf3 PE=1 SV=1	864095	705550	1.0387e+06	967682	900728	1.32214e+06	1.06115e+06	1.22981e+06	1.01531e+06	1.48895e+06	885600	1.02461e+06
TAB1_MOUSE	8	8	422.73	0.217074	0.17039	6.82869	0.33797	3	1	KCl	Media	54582	TGF-beta-activated kinase 1 and MAP3K7-binding protein 1 OS=Mus musculus OX=10090 GN=Tab1 PE=1 SV=2	51426.1	91718.6	92338.6	89389.8	1.4397e+06	110146	85182.8	81888.5	117576	125010	75368.8	164350
STX12_MOUSE	18	17	1206.23	0.21798	0.170893	1.30392	0.337142	4	1	KCl	Media	31176	Syntaxin-12 OS=Mus musculus OX=10090 GN=Stx12 PE=1 SV=1	4.73381e+06	4.52638e+06	4.39261e+06	4.9474e+06	6.62855e+06	4.68181e+06	5.00434e+06	5.58128e+06	5.92986e+06	5.24962e+06	4.84007e+06	5.58877e+06
TPC12_MOUSE	19	18	1066.78	0.221257	0.172288	1.54461	0.33418	2	1	KCl	Media	87639	Trafficking protein particle complex subunit 12 OS=Mus musculus OX=10090 GN=Trappc12 PE=1 SV=2	1.34535e+06	957674	2.07104e+06	2.57175e+06	1.38403e+06	2.15941e+06	2.03013e+06	2.398e+06	2.13767e+06	1.71635e+06	1.40537e+06	2.51602e+06
TOR1B_MOUSE	9	9	445.04	0.224622	0.173904	1.68906	0.331187	4	1	KCl	Media	37794	Torsin-1B OS=Mus musculus OX=10090 GN=Tor1b PE=1 SV=2	272527	434649	378935	472430	551637	550913	362936	475445	630749	255870	261933	320310
UBE2Z_MOUSE	8	8	478.83	0.224744	0.173951	1.50221	0.33108	4	1	KCl	Media	38344	Ubiquitin-conjugating enzyme E2 Z OS=Mus musculus OX=10090 GN=Ube2z PE=1 SV=2	570104	853958	876997	1.01388e+06	424208	984250	950488	1.10222e+06	675531	900620	815460	952024
PSME3_MOUSE	11	11	654.39	0.225018	0.174115	1.37292	0.330838	4;5	2	KCl	Media	29488	Proteasome activator complex subunit 3 OS=Mus musculus OX=10090 GN=Psme3 PE=1 SV=1	2.35426e+06	2.47804e+06	2.51645e+06	3.14905e+06	4.00034e+06	4.48605e+06	3.5876e+06	2.2289e+06	3.13135e+06	2.85564e+06	3.55049e+06	2.38132e+06
TBP_MOUSE	1	1	35.14	0.227303	0.175213	4.35435	0.328838	4	1	KCl	Media	34687	TATA-box-binding protein OS=Mus musculus OX=10090 GN=Tbp PE=1 SV=1	1532.64	9579.65	5473.42	7480.37	22916.6	14176.5	7987.36	13103.2	26052.9	626.821	1543.01	10614.3
HINT1_MOUSE	8	8	943.6	0.22791	0.175442	1.61538	0.328309	5	1	KCl	Media	13768	Histidine triad nucleotide-binding protein 1 OS=Mus musculus OX=10090 GN=Hint1 PE=1 SV=3	1.7222e+07	1.33321e+07	1.01236e+07	9.83336e+06	1.47776e+07	1.91769e+07	8.18501e+06	1.09835e+07	1.06137e+07	1.02408e+07	1.81988e+07	1.06383e+07
SRRM1_MOUSE	22	21	1264.65	0.22973	0.176313	1.37762	0.326735	1;4	2	KCl	Media	106798	Serine/arginine repetitive matrix protein 1 OS=Mus musculus OX=10090 GN=Srrm1 PE=1 SV=2	1.9834e+06	1.85974e+06	2.43662e+06	1.63656e+06	1.7828e+06	2.04624e+06	2.34401e+06	2.2805e+06	1.71945e+06	1.70236e+06	1.5847e+06	1.37722e+06
CWC22_MOUSE	6	5	273.94	0.2302	0.176568	4.66934	0.326331	2	1	KCl	Media	104709	Pre-mRNA-splicing factor CWC22 homolog OS=Mus musculus OX=10090 GN=Cwc22 PE=1 SV=1	8010.48	10962.4	20185.5	11679.8	6587.59	70669.3	27973.5	21819.9	9170.9	31572.2	2998.77	82538.5
METL6_MOUSE	2	1	69.42	0.230484	0.176568	8.95722	0.326087	4	1	KCl	Media	32766	tRNA N(3)-methylcytidine methyltransferase METTL6 OS=Mus musculus OX=10090 GN=Mettl6 PE=1 SV=2	0	5344.03	93.865	0	6799.07	7976.68	10878.3	1222.14	8025.59	0	13746.4	0
GAPR1_MOUSE	2	2	148.8	0.230861	0.176753	3.10328	0.325764	5	1	KCl	Media	17080	Golgi-associated plant pathogenesis-related protein 1 OS=Mus musculus OX=10090 GN=Glipr2 PE=1 SV=3	10544.6	17470.3	141956	48985.2	182833	40274.1	84634.7	63315.3	66311.1	65512.1	27860.1	58527.9
ICT1_MOUSE	5	4	236.59	0.231384	0.176994	1.97681	0.325316	2;5	2	KCl	Media	23462	Peptidyl-tRNA hydrolase ICT1, mitochondrial OS=Mus musculus OX=10090 GN=Mrpl58 PE=1 SV=1	148701	136453	122738	100758	187588	142516	227244	127010	35858.9	105887	205820	134540
MEP50_MOUSE	6	6	328.05	0.231696	0.177009	1.51509	0.32505	4	1	KCl	Media	36919	Methylosome protein 50 OS=Mus musculus OX=10090 GN=Wdr77 PE=1 SV=1	359839	382778	533342	311879	384618	299505	632585	292913	414593	244586	280141	445833
TIM50_MOUSE	10	10	617.38	0.232587	0.177402	1.22709	0.324292	4;5	2	KCl	Media	39752	Mitochondrial import inner membrane translocase subunit TIM50 OS=Mus musculus OX=10090 GN=Timm50 PE=1 SV=1	4.68415e+06	4.26974e+06	4.49275e+06	5.08682e+06	5.08781e+06	4.37631e+06	4.53459e+06	5.02661e+06	5.07755e+06	3.15464e+06	4.04747e+06	5.25402e+06
R12BA_MOUSE	1	1	48.9	0.233816	0.178009	11.0975	0.32325	2	1	KCl	Media	96535	RNA-binding protein 12B-A OS=Mus musculus OX=10090 GN=Rbm12b1 PE=1 SV=2	517.787	106.833	6764.36	12399	165.035	16222	7324.9	27813	231.921	20680.2	8683.38	15063.1
BST2_MOUSE	6	6	440.34	0.233918	0.178035	1.29275	0.323164	3;4;5	3	KCl	Media	19140	Bone marrow stromal antigen 2 OS=Mus musculus OX=10090 GN=Bst2 PE=1 SV=1	7.51132e+06	5.21913e+06	5.58378e+06	5.2229e+06	6.55064e+06	4.62374e+06	6.19307e+06	7.83056e+06	6.40257e+06	5.36056e+06	4.78599e+06	5.92414e+06
SNRPA_MOUSE	15	13	794.47	0.236817	0.179325	1.37391	0.320732	4;5	2	KCl	Media	31814	U1 small nuclear ribonucleoprotein A OS=Mus musculus OX=10090 GN=Snrpa PE=1 SV=3	4.40034e+06	3.73055e+06	3.83224e+06	4.59848e+06	4.94613e+06	4.35778e+06	4.22208e+06	5.6467e+06	5.61814e+06	4.5396e+06	3.8538e+06	3.34452e+06
PRDX5_MOUSE	10	10	825.37	0.237119	0.179505	1.31767	0.320481	5	1	KCl	Media	21884	Peroxiredoxin-5, mitochondrial OS=Mus musculus OX=10090 GN=Prdx5 PE=1 SV=2	2.55996e+07	2.17701e+07	1.92298e+07	2.53793e+07	3.00335e+07	2.77378e+07	2.19819e+07	2.71589e+07	2.02557e+07	2.29249e+07	2.63166e+07	3.0212e+07
CP2DQ_MOUSE	1	1	28.23	0.237575	0.179707	119.964	0.320102	3	1	KCl	Media	56939	Cytochrome P450 2D26 OS=Mus musculus OX=10090 GN=Cyp2d26 PE=1 SV=1	17767.7	2073.47	5794.52	1049.28	1.0101e+06	1.7036e+06	3836.1	2049.3	51646.6	3180.15	1396.03	648.338
NCDN_MOUSE	2	2	127.41	0.242159	0.181958	2.20731	0.316335	2;3	2	KCl	Media	78845	Neurochondrin OS=Mus musculus OX=10090 GN=Ncdn PE=1 SV=1	10138.9	3539.23	32044	6231.27	14044.1	21254.5	42462.1	21180.5	7337.16	18840.9	44005.9	19708.4
3HIDH_MOUSE	9	9	753.11	0.244374	0.18304	1.22397	0.314542	4;5	2	KCl	Media	35417	3-hydroxyisobutyrate dehydrogenase, mitochondrial OS=Mus musculus OX=10090 GN=Hibadh PE=1 SV=1	2.24926e+06	2.56597e+06	2.83898e+06	2.7361e+06	3.64926e+06	2.44712e+06	2.88115e+06	3.04061e+06	3.08197e+06	2.46121e+06	2.51247e+06	2.05014e+06
GLTP_MOUSE	4	4	161.77	0.246744	0.184133	8.41264	0.312644	5	1	KCl	Media	23674	Glycolipid transfer protein OS=Mus musculus OX=10090 GN=Gltp PE=1 SV=3	3.58842e+06	479987	757080	509935	6.62573e+06	495643	7.86562e+06	592105	1.06758e+06	663420	523255	2.47944e+06
EFHD2_MOUSE;EFHD1_MOUSE	9	9	478.23	0.25075	0.186141	1.63745	0.30948	4;5	2	KCl	Media	26775	EF-hand domain-containing protein D2 OS=Mus musculus OX=10090 GN=Efhd2 PE=1 SV=1	433323	1.92042e+06	2.51436e+06	1.80679e+06	2.60119e+06	2.47355e+06	3.25491e+06	2.21584e+06	2.72738e+06	2.36291e+06	2.58004e+06	1.69027e+06
PPM1A_MOUSE	19	16	895.32	0.252754	0.187049	1.35027	0.307917	4	1	KCl	Media	42406	Protein phosphatase 1A OS=Mus musculus OX=10090 GN=Ppm1a PE=1 SV=1	1.82017e+06	1.37149e+06	1.81823e+06	2.16701e+06	1.80332e+06	2.18486e+06	2.12495e+06	2.45832e+06	2.23487e+06	2.12139e+06	1.67848e+06	2.3518e+06
TAF4B_MOUSE	1	1	49.22	0.253138	0.187276	3.84165	0.307619	1	1	KCl	Media	89472	Transcription initiation factor TFIID subunit 4B OS=Mus musculus OX=10090 GN=Taf4b PE=1 SV=2	6609.15	210.185	5759.62	301.849	8057.22	836.736	4597.28	2810.73	8009.13	2094.24	252.169	708.151
PRAG1_MOUSE	3	3	90.36	0.254931	0.188253	4.41471	0.306236	1;2	2	KCl	Media	147852	Inactive tyrosine-protein kinase PRAG1 OS=Mus musculus OX=10090 GN=Prag1 PE=1 SV=3	3323.63	8246.53	20473	23868	23786.1	8724.6	17368.9	37241.4	21251.1	2824.83	17756	261.729
G45IP_MOUSE	5	5	201.87	0.262454	0.19206	1.95121	0.300543	5	1	KCl	Media	25804	Growth arrest and DNA damage-inducible proteins-interacting protein 1 OS=Mus musculus OX=10090 GN=Gadd45gip1 PE=1 SV=1	461209	363189	473491	363551	558206	411711	434554	357907	409489	510207	394572	57925.6
RBP1_MOUSE	4	3	127.82	0.264545	0.193141	2.70448	0.298992	2	1	KCl	Media	74997	RalA-binding protein 1 OS=Mus musculus OX=10090 GN=Ralbp1 PE=1 SV=4	170224	18777.7	161931	14990.7	224754	195125	162882	250529	281753	268936	50022	28326.3
TPPC5_MOUSE	4	3	230.62	0.265755	0.193575	1.38541	0.298101	5	1	KCl	Media	20782	Trafficking protein particle complex subunit 5 OS=Mus musculus OX=10090 GN=Trappc5 PE=1 SV=1	493049	281475	313064	316689	487040	347453	404905	344756	387776	288093	316067	153049
MIRO2_MOUSE	9	7	423.54	0.268746	0.194802	1.42482	0.295917	2;3	2	KCl	Media	69027	Mitochondrial Rho GTPase 2 OS=Mus musculus OX=10090 GN=Rhot2 PE=1 SV=1	319793	168529	319255	300660	232648	260209	379909	267287	292157	305901	175828	202998
RT02_MOUSE	4	4	356.61	0.271981	0.196493	1.5594	0.293585	4;5	2	KCl	Media	32293	28S ribosomal protein S2, mitochondrial OS=Mus musculus OX=10090 GN=Mrps2 PE=1 SV=1	245885	294609	254000	157201	254183	254987	324837	149891	198265	171770	274890	101192
MED17_MOUSE	2	2	62.78	0.273672	0.197312	2.30813	0.292378	2	1	KCl	Media	72416	Mediator of RNA polymerase II transcription subunit 17 OS=Mus musculus OX=10090 GN=Med17 PE=1 SV=1	44720	485640	182900	59980.2	154651	262723	232831	490295	259829	272351	208745	128291
PWP2_MOUSE	2	1	58.37	0.274232	0.197519	19.6474	0.291981	1;2	2	KCl	Media	102845	Periodic tryptophan protein 2 homolog OS=Mus musculus OX=10090 GN=Pwp2 PE=1 SV=1	234471	15371	12821.8	326.817	63591.8	188156	969.623	30411.6	47778.4	38877.6	208.815	0
UPP_MOUSE	9	9	506.59	0.27504	0.197945	1.39419	0.291408	4	1	KCl	Media	34256	Uracil phosphoribosyltransferase homolog OS=Mus musculus OX=10090 GN=Uprt PE=1 SV=1	1.02624e+06	718568	665010	794635	1.26349e+06	971364	680879	866804	1.15093e+06	661974	906936	726687
CHD6_MOUSE	4	2	129.38	0.275322	0.198097	2.13522	0.291209	1;2	2	KCl	Media	305206	Chromodomain-helicase-DNA-binding protein 6 OS=Mus musculus OX=10090 GN=Chd6 PE=1 SV=1	165428	16459.7	120255	181217	233183	202092	155720	214497	260460	234247	163731	70991.5
MK03_MOUSE	26	18	1835.69	0.275796	0.198287	1.38499	0.290874	3;4	2	KCl	Media	43039	Mitogen-activated protein kinase 3 OS=Mus musculus OX=10090 GN=Mapk3 PE=1 SV=5	1.94004e+07	1.31653e+07	1.37951e+07	1.5445e+07	2.92441e+07	1.6365e+07	1.52466e+07	1.98308e+07	1.34935e+07	1.27654e+07	1.76317e+07	1.89052e+07
CHID1_MOUSE	8	7	481.58	0.276912	0.198686	1.67843	0.29009	4	1	KCl	Media	44877	Chitinase domain-containing protein 1 OS=Mus musculus OX=10090 GN=Chid1 PE=1 SV=1	473534	409484	333860	166073	663703	397643	385987	316209	582043	310810	509761	243361
BPL1_MOUSE	1	1	39.84	0.277374	0.198765	12.6395	0.289765	2	1	KCl	Media	78467	Biotin--protein ligase OS=Mus musculus OX=10090 GN=Hlcs PE=1 SV=1	1443.66	508.144	1747.67	615.955	20311.7	1963.19	2685.56	14651	18156.7	289.994	838.675	0
AKAP8_MOUSE	10	9	510.9	0.278148	0.199169	1.48166	0.289223	2;4	2	KCl	Media	76246	A-kinase anchor protein 8 OS=Mus musculus OX=10090 GN=Akap8 PE=1 SV=1	3.00654e+06	594298	3.19527e+06	2.41027e+06	3.94447e+06	3.68526e+06	2.81359e+06	2.64336e+06	3.58288e+06	3.47758e+06	2.80845e+06	2.76354e+06
RHG21_MOUSE	6	5	240.41	0.278267	0.199204	2.06362	0.289141	1	1	KCl	Media	215611	Rho GTPase-activating protein 21 OS=Mus musculus OX=10090 GN=Arhgap21 PE=1 SV=1	49106.8	22186	27544.2	51057	48497.9	10503.6	43716.4	48769	29695.9	17736.8	28462.5	64976.4
CHMP3_MOUSE	5	5	210.3	0.27955	0.199718	1.26992	0.288247	4;5	2	KCl	Media	25203	Charged multivesicular body protein 3 OS=Mus musculus OX=10090 GN=Chmp3 PE=1 SV=3	762376	634131	872704	729293	845608	871011	545669	745465	906490	360438	538971	590996
ZNRF2_MOUSE	4	4	238.01	0.279626	0.199722	3.05363	0.288195	5	1	KCl	Media	23690	E3 ubiquitin-protein ligase ZNRF2 OS=Mus musculus OX=10090 GN=Znrf2 PE=1 SV=1	5161.84	33320.4	91327.2	51373.1	121625	88129.8	78129.3	79025	1361.99	71972.3	77189.8	3164.94
RNF41_MOUSE	1	1	29.61	0.279752	0.199762	526.265	0.288107	4	1	KCl	Media	35868	E3 ubiquitin-protein ligase NRDP1 OS=Mus musculus OX=10090 GN=Rnf41 PE=1 SV=1	83.3054	0	0	0	51.4729	0	5084.38	179.501	48.0571	0	3422.54	0
ARP10_MOUSE	17	17	931.68	0.280323	0.199918	1.30084	0.287711	4	1	KCl	Media	46178	Actin-related protein 10 OS=Mus musculus OX=10090 GN=Actr10 PE=1 SV=2	1.59541e+06	1.56553e+06	1.51172e+06	1.13769e+06	1.87096e+06	1.74629e+06	1.51581e+06	1.59028e+06	1.82022e+06	1.10221e+06	1.83024e+06	1.14901e+06
AP4M1_MOUSE	3	3	136.85	0.280604	0.200004	1.46196	0.287516	4	1	KCl	Media	49479	AP-4 complex subunit mu-1 OS=Mus musculus OX=10090 GN=Ap4m1 PE=1 SV=1	80434.6	67410	77560.9	72117.1	107339	88558.8	108241	82107.1	91412.6	69671.3	57424	73062.5
OGFD2_MOUSE	1	1	55.91	0.284597	0.201645	3.56025	0.284776	4	1	KCl	Media	39245	2-oxoglutarate and iron-dependent oxygenase domain-containing protein 2 OS=Mus musculus OX=10090 GN=Ogfod2 PE=2 SV=1	863.114	19059.3	28086.8	1440.61	10070.6	29813.7	26393.5	13014.4	9778.99	3400.58	33590.9	2870.32
TMM47_MOUSE	1	1	55.84	0.288697	0.203744	Infinity	0.282006	5	1	KCl	Media	19981	Transmembrane protein 47 OS=Mus musculus OX=10090 GN=Tmem47 PE=1 SV=1	0	0	0	0.165769	0	5674.76	0	24.3087	142.592	0	0	0
TRA2B_MOUSE	11	7	509.06	0.289086	0.203866	1.55327	0.281745	4	1	KCl	Media	33646	Transformer-2 protein homolog beta OS=Mus musculus OX=10090 GN=Tra2b PE=1 SV=1	1.8323e+06	1.26474e+06	1.59226e+06	1.06766e+06	2.85359e+06	1.97778e+06	2.12201e+06	1.59917e+06	2.28706e+06	2.13643e+06	1.69064e+06	958667
AN32E_MOUSE;PMFBP_MOUSE	6	6	484.4	0.289251	0.203871	1.93648	0.281635	4;5	2	KCl	Media	29604	Acidic leucine-rich nuclear phosphoprotein 32 family member E OS=Mus musculus OX=10090 GN=Anp32e PE=1 SV=2	5.94646e+06	3.76845e+06	4.30479e+06	3.09337e+06	7.97043e+06	5.41572e+06	6.42422e+06	2.0069e+06	7.01806e+06	3.2879e+06	3.25251e+06	4.3211e+06
RT17_MOUSE	2	2	77.67	0.289642	0.204045	2.45387	0.281373	5	1	KCl	Media	13373	28S ribosomal protein S17, mitochondrial OS=Mus musculus OX=10090 GN=Mrps17 PE=1 SV=1	155298	71522.6	85812.3	129484	121293	175833	137008	115861	8297.36	28396.4	180106	226522
SIR1_MOUSE	3	3	97.65	0.29044	0.204404	3.47993	0.280842	2	1	KCl	Media	80322	NAD-dependent protein deacetylase sirtuin-1 OS=Mus musculus OX=10090 GN=Sirt1 PE=1 SV=2	3723.89	3607.01	12390.4	3190.59	2405.51	23989.3	31954	13683.3	6291.71	8610.64	3617.33	30376.3
U2AF1_MOUSE	2	2	161.49	0.291082	0.204704	2.04937	0.280415	4;5	2	KCl	Media	27797	Splicing factor U2AF 35 kDa subunit OS=Mus musculus OX=10090 GN=U2af1 PE=1 SV=4	650196	602120	811442	649252	648590	859535	939032	798653	548039	582451	836999	83785.2
FRDA_MOUSE	2	2	98.27	0.291292	0.204704	2.62266	0.280275	5	1	KCl	Media	22910	Frataxin, mitochondrial OS=Mus musculus OX=10090 GN=Fxn PE=1 SV=1	29231.9	51049.2	14074	80583.6	35824.2	86256.3	33590.4	68517.6	31756	24504.2	114409	8264.23
CCKN_MOUSE	1	1	40.79	0.291468	0.204704	2.12122	0.280159	2;5	2	KCl	Media	12762	Cholecystokinin OS=Mus musculus OX=10090 GN=Cck PE=1 SV=3	227837	87166.9	100750	9509.21	355518	119787	149942	147195	235029	237039	88786.2	79506.9
MCTS1_MOUSE;MCTS2_MOUSE	9	9	362.2	0.29494	0.206346	1.51252	0.277871	5	1	KCl	Media	20542	Malignant T-cell-amplified sequence 1 OS=Mus musculus OX=10090 GN=Mcts1 PE=1 SV=1	1.66871e+06	1.28514e+06	991623	809422	950928	1.50418e+06	1.95179e+06	1.11211e+06	1.20559e+06	1.02931e+06	1.51292e+06	801711
SWAHA_MOUSE	2	1	69.04	0.298043	0.208072	2.1675	0.275852	1	1	KCl	Media	57713	Ankyrin repeat domain-containing protein SOWAHA OS=Mus musculus OX=10090 GN=Sowaha PE=1 SV=2	36911.3	34312.6	41446.2	25332	29013.1	25476	53017.3	37499	37949.5	2810.21	39005.3	26114
TPRN_MOUSE	4	4	198.71	0.300821	0.209137	2.96118	0.274064	2	1	KCl	Media	80040	Taperin OS=Mus musculus OX=10090 GN=Tprn PE=1 SV=1	83144.8	62014.7	35365.9	6347.54	119997	38740.7	44321.1	53765.2	19915.2	60012.3	46336.5	16518.4
UBE2B_MOUSE	1	1	95.38	0.302077	0.209727	1.82554	0.273262	5	1	KCl	Media	17302	Ubiquitin-conjugating enzyme E2 B OS=Mus musculus OX=10090 GN=Ube2b PE=1 SV=1	216441	401789	89114.5	244757	264630	345424	278619	123372	168705	341751	327600	153498
RUSD2_MOUSE	3	3	123.25	0.303203	0.210199	3.5327	0.272546	2	1	KCl	Media	61496	RNA pseudouridylate synthase domain-containing protein 2 OS=Mus musculus OX=10090 GN=Rpusd2 PE=1 SV=2	4420.24	1656.99	3299.05	5401.93	8134.05	10943.8	14599.8	2074.57	1097.24	4646.23	2056.79	17396.4
PYM1_MOUSE	9	9	501.56	0.304265	0.2107	1.92083	0.271874	5	1	KCl	Media	22676	Partner of Y14 and mago OS=Mus musculus OX=10090 GN=Pym1 PE=1 SV=2	5.65259e+06	4.00531e+06	3.69798e+06	3.18934e+06	8.795e+06	4.89407e+06	2.77484e+06	5.12645e+06	9.53215e+06	5.80429e+06	4.00249e+06	1.88702e+06
XCT_MOUSE	1	1	40.99	0.304649	0.2107	12.9079	0.271631	1;3;4	3	KCl	Media	55420	Cystine/glutamate transporter OS=Mus musculus OX=10090 GN=Slc7a11 PE=1 SV=1	63.6393	15512.9	8500.79	0	14335	43204.3	45245.6	93.2563	2316.7	8815.88	38089.5	140.816
RCL1_MOUSE	3	3	120.67	0.305439	0.210871	4.27614	0.271133	4	1	KCl	Media	40815	RNA 3'-terminal phosphate cyclase-like protein OS=Mus musculus OX=10090 GN=Rcl1 PE=2 SV=1	18854.3	15295.1	14229.5	331.137	28374.1	10280.4	12192.4	9039.38	3725.52	47266.8	1645.82	2079.18
FCHO2_MOUSE	7	6	242.47	0.310596	0.213303	1.55536	0.267918	1;2	2	KCl	Media	88679	F-BAR domain only protein 2 OS=Mus musculus OX=10090 GN=Fcho2 PE=1 SV=1	111821	48241.1	126830	206483	288138	146349	123058	196072	234285	247035	104038	154426
TXD11_MOUSE	1	1	47.63	0.314905	0.215397	4.2649	0.265277	2	1	KCl	Media	105892	Thioredoxin domain-containing protein 11 OS=Mus musculus OX=10090 GN=Txndc11 PE=1 SV=1	6818.78	12257.9	4484.21	349.623	9088.92	9733.74	2369.11	14019.4	15719.7	848.078	5979.9	727.944
ZN687_MOUSE	1	1	59.88	0.31521	0.215515	15.8158	0.265092	1	1	KCl	Media	130268	Zinc finger protein 687 OS=Mus musculus OX=10090 GN=Znf687 PE=1 SV=1	218.426	7099.91	126.923	1087.88	1151.76	12085.7	8669.53	1069.36	62.2503	11758.2	5792.46	4.88676
SLTM_MOUSE	7	7	380.67	0.315817	0.215774	1.85437	0.264723	1	1	KCl	Media	116850	SAFB-like transcription modulator OS=Mus musculus OX=10090 GN=Sltm PE=1 SV=1	40832	21413.9	27333.5	16220.7	58262	46227.2	19802.5	33525.5	39780.3	60745.1	30117.9	13469.8
KTAP2_MOUSE	1	1	99.47	0.316204	0.215907	2.07794	0.264489	5	1	KCl	Media	14665	Keratinocyte-associated protein 2 OS=Mus musculus OX=10090 GN=Krtcap2 PE=1 SV=2	364924	251648	243141	184543	491434	377311	301878	207305	358855	67703.6	304131	1729.1
DNLI3_MOUSE	6	5	321.19	0.316241	0.215907	1.75021	0.264466	2	1	KCl	Media	113000	DNA ligase 3 OS=Mus musculus OX=10090 GN=Lig3 PE=1 SV=2	113603	89288.8	145482	124723	167620	196273	137904	124139	165847	162231	25398.7	61026.7
FCL_MOUSE	10	10	1007.93	0.317668	0.21662	1.26499	0.263605	4	1	KCl	Media	35855	GDP-L-fucose synthase OS=Mus musculus OX=10090 GN=Gfus PE=1 SV=3	4.56452e+06	3.33066e+06	3.00954e+06	3.50053e+06	4.69767e+06	4.01234e+06	3.17106e+06	2.95193e+06	4.05445e+06	3.06594e+06	3.13764e+06	2.77992e+06
NGDN_MOUSE	4	4	181.66	0.319474	0.217323	2.27643	0.262521	4	1	KCl	Media	35637	Neuroguidin OS=Mus musculus OX=10090 GN=Ngdn PE=1 SV=1	29126.7	162807	74621.3	22226.9	39348	230635	61671.7	110497	41298.9	70591.2	105943	55511.9
NUDT4_MOUSE;NUD10_MOUSE	4	4	244.45	0.32182	0.218169	1.75197	0.261123	5	1	KCl	Media	20143	Diphosphoinositol polyphosphate phosphohydrolase 2 OS=Mus musculus OX=10090 GN=Nudt4 PE=1 SV=1	215454	210547	314813	179395	428666	144335	237036	250483	135833	95013.8	218358	159085
IFM2_MOUSE	4	3	261.49	0.322677	0.218405	2.29226	0.260615	4;5	2	KCl	Media	15733	Interferon-induced transmembrane protein 2 OS=Mus musculus OX=10090 GN=Ifitm2 PE=1 SV=1	331156	70915.1	205793	230953	533860	172968	254580	201225	133888	239939	243789	49701.9
BRAF_MOUSE	6	3	285.1	0.322798	0.218435	1.5699	0.260544	2;3	2	KCl	Media	82462	Serine/threonine-protein kinase B-raf OS=Mus musculus OX=10090 GN=Braf PE=1 SV=4	95920	62032.2	64417.5	72345.3	109494	88703.1	128518	112793	151964	41428.1	90569.9	57733.1
ORML2_MOUSE	2	1	74.41	0.322969	0.218498	4.91381	0.260442	5	1	KCl	Media	17378	ORM1-like protein 2 OS=Mus musculus OX=10090 GN=Ormdl2 PE=1 SV=1	1051.76	436.707	3455.8	4455.15	351.405	14079.2	3396.62	8409.91	384.488	867.759	13726.7	7654.21
HAP28_MOUSE	17	17	1443.57	0.324948	0.219359	1.53242	0.259277	5	1	KCl	Media	20593	28 kDa heat- and acid-stable phosphoprotein OS=Mus musculus OX=10090 GN=Pdap1 PE=1 SV=1	1.74478e+07	1.67628e+07	1.62782e+07	9.84254e+06	2.15431e+07	1.88349e+07	1.25746e+07	1.84464e+07	2.43728e+07	1.67053e+07	1.02225e+07	9.37232e+06
CIRBP_MOUSE	5	5	231.17	0.326016	0.219824	1.67579	0.258651	5	1	KCl	Media	18596	Cold-inducible RNA-binding protein OS=Mus musculus OX=10090 GN=Cirbp PE=1 SV=1	1.0004e+06	841402	513903	335686	1.281e+06	617287	528179	570167	867965	228145	546463	197651
CCAR2_MOUSE	31	30	1509.84	0.327824	0.220309	1.48568	0.257596	1;2	2	KCl	Media	102938	Cell cycle and apoptosis regulator protein 2 OS=Mus musculus OX=10090 GN=Ccar2 PE=1 SV=2	2.03966e+06	1.60621e+06	1.34721e+06	1.51013e+06	1.85984e+06	2.08851e+06	1.67243e+06	2.03102e+06	2.49124e+06	2.0454e+06	1.11446e+06	798384
CP110_MOUSE	1	1	29.95	0.328488	0.220511	2.53364	0.257211	2	1	KCl	Media	111070	Centriolar coiled-coil protein of 110 kDa OS=Mus musculus OX=10090 GN=Ccp110 PE=1 SV=1	1552.89	124.918	3313.03	211.459	2438.37	1274.2	2603.17	840.622	226.821	2406.48	113.897	456.151
DMWD_MOUSE	2	2	67.28	0.329135	0.220718	11.5181	0.256836	1;2	2	KCl	Media	69773	Dystrophia myotonica WD repeat-containing protein OS=Mus musculus OX=10090 GN=Dmwd PE=1 SV=3	15730	70.3926	12940.5	3356.26	6258.51	35662.9	5604.51	1038.2	2170.19	1567.88	6361.9	121.104
SF3B5_MOUSE	2	2	124.15	0.33044	0.221182	3.80604	0.256083	5	1	KCl	Media	10113	Splicing factor 3B subunit 5 OS=Mus musculus OX=10090 GN=Sf3b5 PE=1 SV=1	69986.9	110551	9061.18	174965	8866.57	241090	49146	107760	6219.35	24509.1	193726	172715
GHC1_MOUSE;GHC2_MOUSE	8	8	559.39	0.331544	0.221599	1.54129	0.255448	4;5	2	KCl	Media	34648	Mitochondrial glutamate carrier 1 OS=Mus musculus OX=10090 GN=Slc25a22 PE=1 SV=1	802997	679511	933221	1.27593e+06	2.04795e+06	888174	1.48387e+06	1.22788e+06	2.31006e+06	803763	1.13641e+06	954343
RAB1A_MOUSE	21	12	1407.39	0.332855	0.222164	1.28834	0.254698	5	1	KCl	Media	22663	Ras-related protein Rab-1A OS=Mus musculus OX=10090 GN=Rab1A PE=1 SV=3	1.5993e+07	2.45008e+07	1.62397e+07	1.62669e+07	2.13573e+07	3.27512e+07	1.93966e+07	1.94178e+07	1.68113e+07	2.55623e+07	2.18488e+07	2.05929e+07
SLD5_MOUSE	2	2	106.26	0.333412	0.222218	1.67783	0.25438	4;5	2	KCl	Media	25944	DNA replication complex GINS protein SLD5 OS=Mus musculus OX=10090 GN=Gins4 PE=1 SV=1	13328.2	35659.5	26127.5	40181.2	37382.4	43113	30003.8	30494.7	52892.9	22232.9	30004.6	16056.9
MAFK_MOUSE	2	1	60.57	0.334836	0.222783	5.82305	0.253569	5	1	KCl	Media	17526	Transcription factor MafK OS=Mus musculus OX=10090 GN=Mafk PE=1 SV=1	39335.2	13552.8	17518.7	4475.5	38574.1	11851.5	178.085	29628.8	25727	0	11235.2	110.024
OTUD4_MOUSE	16	16	985.91	0.335788	0.223011	2.56917	0.25303	1	1	KCl	Media	122979	OTU domain-containing protein 4 OS=Mus musculus OX=10090 GN=Otud4 PE=1 SV=1	766997	646039	673238	697340	2.69068e+06	375701	2.07628e+06	796593	943425	646551	518953	1.72079e+06
APBB1_MOUSE	1	1	41.06	0.338079	0.223853	13.664	0.25174	2	1	KCl	Media	77336	Amyloid-beta A4 precursor protein-binding family B member 1 OS=Mus musculus OX=10090 GN=Apbb1 PE=1 SV=3	1715.78	3220.56	1645.15	3631.93	10207.8	1141.05	43214.1	27469	1037.85	36567.8	1170.45	0
RPAB1_MOUSE	6	6	264.03	0.339599	0.224302	2.1995	0.250888	5	1	KCl	Media	24555	DNA-directed RNA polymerases I, II, and III subunit RPABC1 OS=Mus musculus OX=10090 GN=Polr2e PE=1 SV=1	83690	606683	744555	427490	284009	825791	619404	573569	630787	352635	575042	324592
THOC1_MOUSE	11	11	509.6	0.34292	0.225552	1.96846	0.249044	2	1	KCl	Media	75388	THO complex subunit 1 OS=Mus musculus OX=10090 GN=Thoc1 PE=1 SV=1	269132	182884	381059	139485	747369	508631	314794	283264	654526	366614	174027	92345.7
PGES2_MOUSE	7	7	336.46	0.34563	0.226312	1.44441	0.247554	4;5	2	KCl	Media	43296	Prostaglandin E synthase 2 OS=Mus musculus OX=10090 GN=Ptges2 PE=1 SV=3	363402	784620	486473	583925	564121	956674	537215	680941	426772	604655	485952	758189
PDLI2_MOUSE	6	5	347.54	0.346904	0.226808	1.60226	0.246858	4;5	2	KCl	Media	37680	PDZ and LIM domain protein 2 OS=Mus musculus OX=10090 GN=Pdlim2 PE=1 SV=1	248847	182758	240967	174692	357685	239199	179599	147416	284489	239891	91315.4	77045
PDCL3_MOUSE	13	13	812.97	0.347737	0.227019	1.43239	0.246404	4	1	KCl	Media	27564	Phosducin-like protein 3 OS=Mus musculus OX=10090 GN=Pdcl3 PE=1 SV=1	3.16588e+06	2.60599e+06	2.64847e+06	1.84665e+06	3.31774e+06	3.13639e+06	2.73532e+06	1.58508e+06	3.21544e+06	2.00412e+06	2.44558e+06	1.59629e+06
BAZ1A_MOUSE	7	7	332.59	0.347921	0.22707	1.49502	0.246304	1	1	KCl	Media	178349	Bromodomain adjacent to zinc finger domain protein 1A OS=Mus musculus OX=10090 GN=Baz1a PE=1 SV=3	89051.5	55252.5	62625.4	46823.4	123144	64591.8	91045.6	83720.3	116538	78780.4	42910.2	69792.8
L2HDH_MOUSE	10	10	548.75	0.350094	0.227865	1.28572	0.245128	4	1	KCl	Media	50866	L-2-hydroxyglutarate dehydrogenase, mitochondrial OS=Mus musculus OX=10090 GN=L2hgdh PE=1 SV=1	239782	126526	114433	289490	315000	221831	212050	225034	253575	232315	252594	227910
ZNRF1_MOUSE	1	1	53.8	0.353528	0.229415	1.94046	0.243285	5	1	KCl	Media	23827	E3 ubiquitin-protein ligase ZNRF1 OS=Mus musculus OX=10090 GN=Znrf1 PE=1 SV=1	14885.4	22327.6	17506.9	40574.7	43017.4	31305.5	29382.3	58768.9	48268.8	11007.7	54330.6	11455.2
MANBL_MOUSE	1	1	42.94	0.355094	0.229957	10.4688	0.242452	5	1	KCl	Media	9334	Protein MANBAL OS=Mus musculus OX=10090 GN=Manbal PE=3 SV=2	246.866	362.759	174.374	22381.5	446.588	30748.1	45010.8	19708.6	4447.59	36438.9	160.751	593.955
PEX16_MOUSE	3	3	177.51	0.360931	0.232302	3.16842	0.239382	4	1	KCl	Media	38653	Peroxisomal membrane protein PEX16 OS=Mus musculus OX=10090 GN=Pex16 PE=1 SV=2	2125.22	35077.5	40917.7	27749.1	46025.6	26004.3	50034.9	36512.2	27930.6	31391.5	40317.1	3209.79
ARG28_MOUSE	5	5	196.87	0.363146	0.23325	1.64883	0.238232	1	1	KCl	Media	190207	Rho guanine nucleotide exchange factor 28 OS=Mus musculus OX=10090 GN=Arhgef28 PE=1 SV=1	6526.52	16453.4	22032.3	15530.8	12384.5	33479.8	13600.5	18724.1	15195.8	24719.6	27764.5	9866.65
MAGIX_MOUSE	1	1	28.62	0.367234	0.234863	6.34122	0.236129	1	1	KCl	Media	34750	PDZ domain-containing protein MAGIX OS=Mus musculus OX=10090 GN=Magix PE=1 SV=1	10.2849	633.992	592.061	259.26	10.1695	30.0885	2438.27	144.556	9.9245	19.1599	1419.92	121.175
PINX1_MOUSE	1	1	49.24	0.367987	0.235027	3.56377	0.235745	4	1	KCl	Media	37198	PIN2/TERF1-interacting telomerase inhibitor 1 OS=Mus musculus OX=10090 GN=Pinx1 PE=1 SV=2	180.532	4416.3	442.787	374.783	9717.8	423.878	956.217	7900.04	174.239	14293.5	304.875	0
PSF1_MOUSE	3	3	119.65	0.37027	0.236059	5.72193	0.234586	5	1	KCl	Media	22879	DNA replication complex GINS protein PSF1 OS=Mus musculus OX=10090 GN=Gins1 PE=1 SV=1	27768.9	11134.3	248.71	6482.42	2492.16	28878.5	23655.1	27734.9	2737.11	7705	23001.7	1945.98
H2B1F_MOUSE;H2B1K_MOUSE;H2B1P_MOUSE;H2B1B_MOUSE;H2B3B_MOUSE;H2B1A_MOUSE;H2B2E_MOUSE;H2B3A_MOUSE	14	3	840.2	0.374154	0.237999	2.33717	0.232632	1;3;4;5	4	KCl	Media	13928	Histone H2B type 1-F/J/L OS=Mus musculus OX=10090 GN=H2bc7 PE=1 SV=2	211635	435141	222345	205883	104914	605101	404184	343469	177289	66123.6	283153	395982
SAHH_MOUSE	30	27	2146.41	0.375225	0.238359	1.16353	0.232097	1;2;3;4;5	5	KCl	Media	47657	Adenosylhomocysteinase OS=Mus musculus OX=10090 GN=Ahcy PE=1 SV=3	2.13075e+07	1.97857e+07	2.27261e+07	2.27442e+07	2.2132e+07	2.2951e+07	2.42309e+07	2.40366e+07	2.59453e+07	2.2587e+07	2.11661e+07	1.96234e+07
CDC42_MOUSE	5	5	370.28	0.377195	0.238914	1.40258	0.231118	5	1	KCl	Media	21245	Cell division control protein 42 homolog OS=Mus musculus OX=10090 GN=Cdc42 PE=1 SV=2	6.88658e+06	5.16947e+06	2.90531e+06	5.40797e+06	6.87119e+06	4.92278e+06	4.58727e+06	4.1261e+06	6.59834e+06	4.06213e+06	5.03676e+06	4.14129e+06
PDE6D_MOUSE	3	3	160.39	0.380593	0.240355	1.51591	0.229443	5	1	KCl	Media	17337	Retinal rod rhodopsin-sensitive cGMP 3',5'-cyclic phosphodiesterase subunit delta OS=Mus musculus OX=10090 GN=Pde6d PE=1 SV=1	204180	584238	443070	688415	531296	612756	627839	514860	396976	123183	731420	291456
DCAKD_MOUSE	7	6	361.96	0.381539	0.240643	1.53117	0.228979	5	1	KCl	Media	26459	Dephospho-CoA kinase domain-containing protein OS=Mus musculus OX=10090 GN=Dcakd PE=1 SV=1	393029	524640	237593	308865	255713	433761	400300	410173	228039	431619	395009	101581
DIM1_MOUSE	7	6	366.09	0.381672	0.240673	1.49247	0.228914	4	1	KCl	Media	35252	Probable dimethyladenosine transferase OS=Mus musculus OX=10090 GN=Dimt1 PE=2 SV=1	122123	239130	241451	206957	263473	154012	236443	289693	113333	246469	221900	183221
DNJC8_MOUSE	10	10	630.19	0.382763	0.240929	1.26288	0.228382	4	1	KCl	Media	29794	DnaJ homolog subfamily C member 8 OS=Mus musculus OX=10090 GN=Dnajc8 PE=1 SV=2	1.91223e+06	2.42503e+06	1.87297e+06	1.8869e+06	2.75617e+06	2.56226e+06	2.0284e+06	1.87547e+06	2.59135e+06	1.50136e+06	1.77942e+06	1.49719e+06
ZN330_MOUSE	2	2	107.9	0.382846	0.240929	14.0513	0.228342	4	1	KCl	Media	35584	Zinc finger protein 330 OS=Mus musculus OX=10090 GN=Znf330 PE=1 SV=1	8473.53	34719.9	14943.6	106.688	706.238	0.0165483	70352.7	0	25126	14151.4	779.204	165.073
TBC23_MOUSE	3	3	163.58	0.389574	0.243256	2.75447	0.225097	2;3	2	KCl	Media	76377	TBC1 domain family member 23 OS=Mus musculus OX=10090 GN=Tbc1d23 PE=1 SV=1	14705.5	10100.8	75719.4	83066.7	17175.7	60212.2	96209.1	77429.8	18746.2	76327.5	77301.5	37939.7
GALK1_MOUSE	20	20	1321.76	0.392756	0.244627	1.25114	0.223584	4	1	KCl	Media	42268	Galactokinase OS=Mus musculus OX=10090 GN=Galk1 PE=1 SV=2	6.97264e+06	7.41359e+06	7.55488e+06	7.35132e+06	8.49392e+06	8.4808e+06	9.29126e+06	6.56759e+06	1.02116e+07	5.85266e+06	6.71703e+06	6.01763e+06
HPCA_MOUSE;NCALD_MOUSE	10	1	589.2	0.402964	0.248834	6.91583	0.218826	5	1	KCl	Media	22413	Neuron-specific calcium-binding protein hippocalcin OS=Mus musculus OX=10090 GN=Hpca PE=1 SV=2	57.1987	1730.67	45.6696	1077.38	1903.74	2416.93	97.8062	3950.56	0	604.983	6241.04	10.2907
MED6_MOUSE	2	2	63.5	0.405804	0.249992	39.192	0.217527	4	1	KCl	Media	28416	Mediator of RNA polymerase II transcription subunit 6 OS=Mus musculus OX=10090 GN=Med6 PE=1 SV=2	323.215	11777.9	1175.74	219.747	0	0	13436.2	3993.69	70.138	0	2254.76	555.002
3BHS1_MOUSE	2	1	60.56	0.407803	0.250878	10.741	0.216619	1;4	2	KCl	Media	42036	3 beta-hydroxysteroid dehydrogenase/Delta 5-->4-isomerase type 1 OS=Mus musculus OX=10090 GN=Hsd3b1 PE=1 SV=3	14122.6	501.847	1056.86	1823.23	21377.8	202.927	655.434	2570.19	596.861	2416.09	3184.91	9408.39
CPLN1_MOUSE	1	1	27.06	0.408104	0.250878	10.328	0.216483	3	1	KCl	Media	358324	Ciliogenesis and planar polarity effector 1 OS=Mus musculus OX=10090 GN=Cplane1 PE=1 SV=4	516.772	4698.94	305.836	16457.5	0	26205.5	72.5011	78.4196	135.946	1506.32	1023.61	15623.5
RNF5_MOUSE	1	1	25.13	0.414541	0.253331	Infinity	0.213595	5	1	KCl	Media	19825	E3 ubiquitin-protein ligase RNF5 OS=Mus musculus OX=10090 GN=Rnf5 PE=1 SV=1	0	0	868.071	0	367.822	0	3688.61	0	0	1862.5	0	1452.53
ERCC3_MOUSE	2	2	86.64	0.420719	0.255671	2.19678	0.210872	2	1	KCl	Media	89070	General transcription and DNA repair factor IIH helicase subunit XPB OS=Mus musculus OX=10090 GN=Ercc3 PE=2 SV=1	1225.86	2165.05	8517.04	10710.1	8357.49	15084.4	9437.22	1423.37	8776.69	6128.64	3946.84	1361.7
PYGL_MOUSE	5	1	216.04	0.423287	0.256846	13.7044	0.209753	2	1	KCl	Media	97401	Glycogen phosphorylase, liver form OS=Mus musculus OX=10090 GN=Pygl PE=1 SV=4	0	685.264	1140.58	0	335.098	5467.29	7.05674	8050.44	0	12.3904	1279.83	0
R3HD4_MOUSE	1	1	40.6	0.426221	0.257578	Infinity	0.208484	5	1	KCl	Media	29641	R3H domain-containing protein 4 OS=Mus musculus OX=10090 GN=R3hdm4 PE=2 SV=1	0	0	0	0	2677.36	0	0	0	0	0	0	0
BHLH9_MOUSE	1	1	29.76	0.427106	0.257757	5.29411	0.208104	2	1	KCl	Media	59786	Protein BHLHb9 OS=Mus musculus OX=10090 GN=Bhlhb9 PE=2 SV=1	51630.3	13742.9	219609	48163.2	63583	264627	4070.15	12129.8	9891.46	72717.7	12684.8	4185.24
RM12_MOUSE	5	5	337.3	0.427718	0.257822	1.51225	0.207841	4;5	2	KCl	Media	21695	39S ribosomal protein L12, mitochondrial OS=Mus musculus OX=10090 GN=Mrpl12 PE=1 SV=2	2.29501e+06	1.81214e+06	3.19363e+06	3.81158e+06	2.61102e+06	3.62985e+06	2.30177e+06	4.22247e+06	4.61394e+06	2.73351e+06	3.90234e+06	1.44941e+06
SNR27_MOUSE	3	3	190.51	0.434727	0.260439	1.98247	0.204864	5	1	KCl	Media	18874	U4/U6.U5 small nuclear ribonucleoprotein 27 kDa protein OS=Mus musculus OX=10090 GN=Snrnp27 PE=1 SV=1	59420.7	16626.6	98560.1	31107.9	62871	45764.5	199144	56217.2	175324	73823.8	24283.4	17341.2
GDPD1_MOUSE	11	11	474.08	0.435374	0.260746	1.45792	0.204592	3;4	2	KCl	Media	35844	Lysophospholipase D GDPD1 OS=Mus musculus OX=10090 GN=Gdpd1 PE=1 SV=1	815432	752838	750971	2.82308e+06	1.94875e+06	1.23075e+06	1.77767e+06	1.7847e+06	1.2783e+06	1.40555e+06	1.62921e+06	1.23518e+06
PGTB2_MOUSE	2	2	116.3	0.438427	0.261493	1.46833	0.203314	4	1	KCl	Media	37779	Geranylgeranyl transferase type-2 subunit beta OS=Mus musculus OX=10090 GN=Rabggtb PE=1 SV=2	263624	327468	310831	387648	451771	374539	443478	489316	428415	142183	419204	435257
UBL3_MOUSE	2	2	70.19	0.440658	0.262389	7.20385	0.202387	5	1	KCl	Media	13172	Ubiquitin-like protein 3 OS=Mus musculus OX=10090 GN=Ubl3 PE=1 SV=1	38994.2	35453.4	7568.24	95496.2	23427.7	76025.1	920508	59923.5	11514.3	87225.7	91925.3	75702.9
NCOR2_MOUSE	28	26	1166.44	0.442138	0.26292	1.18088	0.201775	1	1	KCl	Media	269642	Nuclear receptor corepressor 2 OS=Mus musculus OX=10090 GN=Ncor2 PE=1 SV=3	745575	565743	777081	801830	803562	694432	641006	758058	869895	548705	711042	703143
SPT20_MOUSE	1	1	27.57	0.446063	0.264322	4.64724	0.200163	4	1	KCl	Media	88416	Spermatogenesis-associated protein 20 OS=Mus musculus OX=10090 GN=Spata20 PE=1 SV=1	271730	53976.6	67906	58908.5	40264.6	6915.92	6555.55	444570	35878.2	445.45	45271.8	43606.3
CRIM1_MOUSE	2	2	91.68	0.448306	0.264991	2.90307	0.19925	5	1	KCl	Media	113987	Cysteine-rich motor neuron 1 protein OS=Mus musculus OX=10090 GN=Crim1 PE=2 SV=2	110886	13614.6	65435	152157	158135	138172	94433.1	181094	150877	112671	257963	8590.15
STRP1_MOUSE;STRP2_MOUSE	13	12	673.65	0.449478	0.265512	1.60071	0.198774	2	1	KCl	Media	95524	Striatin-interacting protein 1 OS=Mus musculus OX=10090 GN=Strip1 PE=1 SV=2	703628	232562	943583	893173	1.08221e+06	846275	976317	1.03417e+06	726667	1.3931e+06	1.20889e+06	330762
HDHD5_MOUSE	8	5	431.37	0.451541	0.266342	2.38013	0.197941	4	1	KCl	Media	46277	Haloacid dehalogenase-like hydrolase domain-containing 5 OS=Mus musculus OX=10090 GN=Hdhd5 PE=1 SV=1	70392.1	247523	321924	299308	164320	453783	402937	438952	455507	27550	296092	389533
ZC21A_MOUSE	7	7	380.17	0.452399	0.266582	1.37127	0.197596	4	1	KCl	Media	35130	Zinc finger C2HC domain-containing protein 1A OS=Mus musculus OX=10090 GN=Zc2hc1a PE=1 SV=1	252109	460921	448667	253653	281249	463725	536182	260599	358527	383099	482544	309326
ALKB3_MOUSE	4	4	190.47	0.452968	0.26675	1.88671	0.197368	4	1	KCl	Media	33041	Alpha-ketoglutarate-dependent dioxygenase alkB homolog 3 OS=Mus musculus OX=10090 GN=Alkbh3 PE=1 SV=1	90835.2	19272.5	19597.9	33794.9	56671.4	36706.2	26610.5	71984.7	21085.2	70126.3	44446.8	18623
UBC9_MOUSE	5	5	367.63	0.455493	0.26764	1.22726	0.196357	5	1	KCl	Media	17995	SUMO-conjugating enzyme UBC9 OS=Mus musculus OX=10090 GN=Ube2i PE=1 SV=1	2.67926e+06	3.16463e+06	2.82817e+06	2.56011e+06	3.39521e+06	3.52081e+06	2.43233e+06	2.29707e+06	3.23433e+06	2.01611e+06	3.03876e+06	1.46866e+06
CLASR_MOUSE	2	2	94.19	0.457334	0.268194	2.73691	0.195625	2	1	KCl	Media	76779	CLK4-associating serine/arginine rich protein OS=Mus musculus OX=10090 GN=Clasrp PE=1 SV=3	3273.67	3148.8	23289.9	5664.56	5173.09	5817.03	9486.16	28930.8	22816	2943.02	15568.3	6474.31
HNRL2_MOUSE	30	29	1339.11	0.458432	0.268445	1.26154	0.19519	2	1	KCl	Media	84888	Heterogeneous nuclear ribonucleoprotein U-like protein 2 OS=Mus musculus OX=10090 GN=Hnrnpul2 PE=1 SV=2	2.55141e+06	2.45185e+06	1.72537e+06	1.64949e+06	2.36984e+06	2.13807e+06	1.72165e+06	2.23612e+06	2.40885e+06	2.35504e+06	1.26427e+06	1.41065e+06
RPAB4_MOUSE	1	1	42.05	0.46145	0.269103	1.57745	0.193999	5	1	KCl	Media	6969	DNA-directed RNA polymerases I, II, and III subunit RPABC4 OS=Mus musculus OX=10090 GN=Polr2k PE=3 SV=2	25317.3	34319.9	5224.58	24265.5	20148.6	41530.1	26667.5	21664.6	16972	31057.9	23226.9	24217.2
F210A_MOUSE	4	4	177.44	0.462758	0.269754	1.38457	0.193487	5	1	KCl	Media	31580	Protein FAM210A OS=Mus musculus OX=10090 GN=Fam210a PE=1 SV=1	135710	154312	195465	168404	188510	147983	220268	132788	187780	193265	159378	54635.7
8ODP_MOUSE	2	2	113.85	0.466925	0.270538	1.83156	0.191863	5	1	KCl	Media	17897	7,8-dihydro-8-oxoguanine triphosphatase OS=Mus musculus OX=10090 GN=Nudt1 PE=1 SV=1	65100	16143.3	76621.5	55780.4	97332.6	100746	70357.6	71005.6	14750.9	72971.4	109071	81927.2
STEEP_MOUSE	4	4	190.04	0.467296	0.270617	1.91923	0.19172	4;5	2	KCl	Media	25578	STING ER exit protein OS=Mus musculus OX=10090 GN=Steep1 PE=1 SV=1	126417	120212	211805	176586	417260	95048.3	173211	170248	375243	83640.4	100285	19231.7
AP5B1_MOUSE	1	1	25.81	0.469717	0.271464	8.77463	0.190785	2	1	KCl	Media	94619	AP-5 complex subunit beta-1 OS=Mus musculus OX=10090 GN=Ap5b1 PE=1 SV=1	818.299	307.798	97.4954	0	1446.74	582.801	323.227	3747.13	934.497	2700.99	1208.28	0
HMGB3_MOUSE	15	11	920	0.470952	0.272011	1.48129	0.19031	5	1	KCl	Media	22995	High mobility group protein B3 OS=Mus musculus OX=10090 GN=Hmgb3 PE=1 SV=3	1.2231e+06	1.68101e+06	2.7684e+06	2.4718e+06	1.28663e+06	2.74791e+06	1.57793e+06	3.00352e+06	2.37662e+06	1.5039e+06	2.12361e+06	973821
TOM20_MOUSE	3	3	211.46	0.4728	0.272522	1.41055	0.189603	5	1	KCl	Media	16274	Mitochondrial import receptor subunit TOM20 homolog OS=Mus musculus OX=10090 GN=Tomm20 PE=1 SV=1	1.20767e+06	1.08684e+06	941604	1.16017e+06	1.32589e+06	1.14158e+06	1.33979e+06	1.13112e+06	1.29204e+06	1.39809e+06	989035	284295
DIAC_MOUSE	1	1	52.17	0.476153	0.273619	11.089	0.188328	3	1	KCl	Media	41268	Di-N-acetylchitobiase OS=Mus musculus OX=10090 GN=Ctbs PE=1 SV=2	4393.55	1471.16	1549.49	485.88	45109.2	1190.67	16298.9	415.899	5000.27	10785.4	802.38	1625.44
DHDDS_MOUSE	1	1	31.08	0.478631	0.274653	4.50355	0.187392	4	1	KCl	Media	38485	Dehydrodolichyl diphosphate synthase complex subunit Dhdds OS=Mus musculus OX=10090 GN=Dhdds PE=2 SV=1	34408.1	31965	46170.6	583.975	25064.2	36621.4	38898.5	23094.2	41672.7	293.933	40386.9	33315.9
CEBPB_MOUSE	1	1	26.83	0.481626	0.275813	4.77385	0.186268	5	1	KCl	Media	31426	CCAAT/enhancer-binding protein beta OS=Mus musculus OX=10090 GN=Cebpb PE=1 SV=1	14571.1	374.9	590.293	2310.36	341.8	16263	17347.2	19383.3	20704.2	18933.2	2590.8	840.147
GP158_MOUSE	1	1	34.71	0.485848	0.277221	108.796	0.184697	4	1	KCl	Media	134341	Probable G-protein coupled receptor 158 OS=Mus musculus OX=10090 GN=Gpr158 PE=1 SV=2	43986	1334.98	6757.79	3271.92	526589	910.864	5644.42	52.6822	8606.9	117.141	209.266	556.99
NRK_MOUSE	2	1	61.05	0.486287	0.277304	3.17121	0.184535	1	1	KCl	Media	163546	Nik-related protein kinase OS=Mus musculus OX=10090 GN=Nrk PE=1 SV=2	35302.4	41564.4	8465.76	10325.7	34817.7	207577	41587.4	7152.58	4340.12	538.794	63939.1	29979.1
PKHF1_MOUSE	3	1	113.62	0.489812	0.278697	1.76702	0.183237	4;5	2	KCl	Media	31138	Pleckstrin homology domain-containing family F member 1 OS=Mus musculus OX=10090 GN=Plekhf1 PE=2 SV=1	185426	147228	160163	8978.23	206244	163074	187453	181185	203289	14209.5	240127	10745.5
HACD2_MOUSE	1	1	45.04	0.491523	0.279333	15.5857	0.182611	1;4;5	3	KCl	Media	28384	Very-long-chain (3R)-3-hydroxyacyl-CoA dehydratase 2 OS=Mus musculus OX=10090 GN=Hacd2 PE=1 SV=1	1086.35	447.092	63.5704	1896.16	1301.37	3547.27	26285.4	467.034	91.6846	24940.9	1405.78	79.9155
S12A6_MOUSE	11	4	466.2	0.492508	0.279725	2.50643	0.182251	1;2;5	3	KCl	Media	127444	Solute carrier family 12 member 6 OS=Mus musculus OX=10090 GN=Slc12a6 PE=1 SV=2	57475.2	19738	60214.9	23081.8	83096.9	15085.2	41633.8	155060	32805.9	42449.4	75897.1	38919.1
SAE1_MOUSE	34	34	2131.1	0.495269	0.280568	1.30516	0.181249	4	1	KCl	Media	38596	SUMO-activating enzyme subunit 1 OS=Mus musculus OX=10090 GN=Sae1 PE=1 SV=1	9.50788e+06	8.76654e+06	8.97049e+06	8.46428e+06	9.14139e+06	1.28677e+07	1.00446e+07	5.31008e+06	1.04655e+07	7.70569e+06	9.80262e+06	6.98792e+06
DCNL3_MOUSE	1	1	60.03	0.499035	0.281793	3.30451	0.179891	4	1	KCl	Media	34417	DCN1-like protein 3 OS=Mus musculus OX=10090 GN=Dcun1d3 PE=2 SV=1	1412.28	701.725	12130.2	14625.7	2088.62	8160.35	166.158	21458.7	351.189	9731.22	7691.27	28.5109
[truncated: 5,618 more rows]

## Sheet: Veh Enriched vs pH
Accession	Peptide count	Unique peptides	Confidence score	Anova (p)	q Value	Max fold change	Power	Fractions	Occurrences	Highest mean condition	Lowest mean condition	Mass	Description	Veh 1	Veh 2	Veh 3	Veh 4	60 mM KCl 1	60 mM KCl 2	60 mM KCl 3	63 mM KCl 4	pH 6.8 1	pH 6.8 2	pH 6.8 3	pH 6.8 4
[truncated: 424 more rows]

[truncated: 5 more sheets: Veh Enriched vs KCl, pH Enriched vs Veh, pH Enriched vs KCl, KCl Enriched vs Veh, KCl Enriched vs pH]
