# Supplementary material for: Extracellular Alterations in pH and K+ Modify the Murine Brain Endothelial Cell Total and Phospho-Proteome
Source: Pharmaceutics. 2022 Jul 15;14(7):1469. doi: 10.3390/pharmaceutics14071469 (PMC9324801; doi:10.3390/pharmaceutics14071469)
Supplement: Supplementary file 1 [file pharmaceutics-14-01469-s001.zip › Table S2. Raw Phospho Proteome Data.xlsx]

## Sheet: Phospho Proteome, All
#	Fraction	Retention time (min)	Charge	m/z	Measured mass	Mass error (ppm)	Score	Sequence	Modifications	Accession	Description	Max fold change	Highest mean condition	Lowest mean condition	Anova	Maximum CV	Veh 1	Veh 2	Veh 3	Veh 4	60 mM KCl 1	60 mM KCl 2	60 mM KCl 3	60 mM KCl 4	pH 6.8 1	pH 6.8 2	pH 6.8 3	pH 6.8 4
235521	2	51.2677	2	883.375	1764.74	2.4033	37.3	ASSLDAHEETGGVEQR	[3] Phospho (ST)	PP4R1_MOUSE	Serine/threonine-protein phosphatase 4 regulatory subunit 1 OS=Mus musculus OX=10090 GN=Ppp4r1 PE=1 SV=2	Infinity	KCl	Media	1.38733e-12	79.6455	0	0	0	0	2143.03	1222.43	3097.82	2711.51	383.334	927.666	203.473	205.157
24814	1	78.6378	3	889.394	2665.16	2.63538	57.68	EPDPPDDRDASDVEDEKPPLPPR	[11] Phospho (ST)	SHIP2_MOUSE	Phosphatidylinositol 3,4,5-trisphosphate 5-phosphatase 2 OS=Mus musculus OX=10090 GN=Inppl1 PE=1 SV=1	57.7665	pH	KCl	3.44169e-13	20.2653	25554.1	30245.8	22206.2	20679.9	21119.4	13640.6	16736.1	14506.4	827188	1.00444e+06	1.03535e+06	945754
7415	2	47.3276	2	491.717	981.419	2.0842	33.82	VISPSEDR	[3] Phospho (ST)	KPCA_MOUSE	Protein kinase C alpha type OS=Mus musculus OX=10090 GN=Prkca PE=1 SV=3	8.73235	pH	Media	1.06903e-12	11.9374	20682	21395.3	21719.6	22923.5	47712.3	55284.2	51144.9	61032.2	67775.3	63446.5	60871.2	55992.1
22767	1	80.5762	2	781.35	1560.69	2.55495	47.49	VSQSSAESLSPSFR	[10] Phospho (ST)	PRAG1_MOUSE	Inactive tyrosine-protein kinase PRAG1 OS=Mus musculus OX=10090 GN=Prag1 PE=1 SV=3	5.55763	pH	Media	3.54894e-12	9.52147	22344.8	24888.3	25969.6	27929.1	50755.2	54844.8	53446.1	63028.1	62707.2	71044.4	72423.7	74268.3
22767	1	80.5762	2	781.35	1560.69	2.55495	35.13	VSQSSAESLSPSFR	[12] Phospho (ST)	PRAG1_MOUSE	Inactive tyrosine-protein kinase PRAG1 OS=Mus musculus OX=10090 GN=Prag1 PE=1 SV=3	5.55763	pH	Media	3.54894e-12	9.52147	22344.8	24888.3	25969.6	27929.1	50755.2	54844.8	53446.1	63028.1	62707.2	71044.4	72423.7	74268.3
1602	2	45.5564	2	430.173	858.332	2.04073	37.1	MGSSIER	[4] Phospho (ST)	HNRPM_MOUSE	Heterogeneous nuclear ribonucleoprotein M OS=Mus musculus OX=10090 GN=Hnrnpm PE=1 SV=3	127.415	KCl	Media	6.20271e-12	43.9343	47117.2	47154.3	34361.8	44679.3	193586	201137	182321	200608	31988.3	61517.2	31052.1	24872.9
665	1	118.011	3	776.995	2327.96	2.57742	69.37	SLEETLHNVDLSSDDELPR	[12] Phospho (ST)|[13] Phospho (ST)	CAVN2_MOUSE	Caveolae-associated protein 2 OS=Mus musculus OX=10090 GN=Cavin2 PE=1 SV=3	28.7113	Media	pH	1.02088e-11	21.8082	3.95228e+06	4.22441e+06	4.06056e+06	3.58983e+06	811485	1.16801e+06	946793	794894	267749	398987	292281	322429
27886	1	69.6828	3	711.941	2132.8	2.2256	33.5	SRLTPTTPESSSTGTEDK	[4] Phospho (ST)|[7] Phospho (ST)|[10] Phospho (ST)	SQSTM_MOUSE	Sequestosome-1 OS=Mus musculus OX=10090 GN=Sqstm1 PE=1 SV=1	23.1342	pH	Media	1.36824e-11	25.434	24164.3	22779.1	28112	38770.3	80984.7	95327.4	80983.3	94252.5	170773	194165	180143	211506
7981	2	42.3659	2	443.688	885.361	2.16412	47.29	SASADLSR	[3] Phospho (ST)	MAP4_MOUSE	Microtubule-associated protein 4 OS=Mus musculus OX=10090 GN=Map4 PE=1 SV=3	46.1168	KCl	Media	1.42367e-11	26.5173	22942.6	17470.5	20656.9	18994.8	40656.5	58512	49218.8	60958.4	7726.44	8985.63	8352.03	6509.75
4372	1	136.679	3	803.65	2407.93	2.08099	80.75	SLEETLHNVDLSSDDELPR	[1] Phospho (ST)|[12] Phospho (ST)|[13] Phospho (ST)	CAVN2_MOUSE	Caveolae-associated protein 2 OS=Mus musculus OX=10090 GN=Cavin2 PE=1 SV=3	30.9404	Media	pH	1.61787e-11	23.9342	1.62154e+06	1.73581e+06	1.59242e+06	1.31581e+06	207277	294711	283685	217595	93545.9	127894	114366	140048
4372	1	136.679	3	803.65	2407.93	2.08099	---	SLEETLHNVDLSSDDELPR	[5] Phospho (ST)|[12] Phospho (ST)|[13] Phospho (ST)	CAVN2_MOUSE	Caveolae-associated protein 2 OS=Mus musculus OX=10090 GN=Cavin2 PE=1 SV=3	30.9404	Media	pH	1.61787e-11	23.9342	1.62154e+06	1.73581e+06	1.59242e+06	1.31581e+06	207277	294711	283685	217595	93545.9	127894	114366	140048
72896	1	129.467	3	935.658	2803.95	2.75761	61.96	IHDLEDDLEMSSDASDASGEEGSR	[11] Phospho (ST)|[15] Phospho (ST)|[18] Phospho (ST)	T2FA_MOUSE	General transcription factor IIF subunit 1 OS=Mus musculus OX=10090 GN=Gtf2f1 PE=1 SV=2	25.6929	pH	VEH	2.09127e-11	21.6675	4723.82	4465.68	4437.95	6733.24	7150.54	10514.3	10780.4	8695.35	106831	139259	140565	136472
110379	1	140.884	3	656.607	1966.8	1.98408	---	VLLGFSSDESDVEASPR	[7] Phospho (ST)|[10] Phospho (ST)	MAN1_MOUSE	Inner nuclear membrane protein Man1 OS=Mus musculus OX=10090 GN=Lemd3 PE=1 SV=2	33.8168	KCl	Media	2.16899e-11	22.442	4628.23	5102.7	3896.2	3612.3	18731.2	18080.1	13058.5	16441.7	5192.06	6235.52	6540.94	6799.75
24644	2	81.8034	3	533.913	1598.72	2.79431	---	SWHDVQVSTAYVK	[1] Phospho (ST)	TPD54_MOUSE	Tumor protein D54 OS=Mus musculus OX=10090 GN=Tpd52l2 PE=1 SV=1	35.8149	KCl	Media	2.37712e-11	31.3553	6447.98	5522.83	5416.64	7830.47	26716.9	23641.9	22114.5	23220.5	14608.9	12054.7	12605.6	11879.1
5867	1	65.8442	3	595.929	1784.76	1.61428	26.61	RNSSSPVSPASVPGQR	[3] Phospho (ST)|[5] Phospho (ST)	I2BPL_MOUSE	Probable E3 ubiquitin-protein ligase IRF2BPL OS=Mus musculus OX=10090 GN=Irf2bpl PE=1 SV=1	8.8126	pH	Media	2.79813e-11	16.4339	62626.7	60981.2	74585.6	86024.2	185597	195916	166414	183340	292056	271290	330965	327792
5867	1	65.8442	3	595.929	1784.76	1.61428	---	RNSSSPVSPASVPGQR	[4] Phospho (ST)|[5] Phospho (ST)	I2BPL_MOUSE	Probable E3 ubiquitin-protein ligase IRF2BPL OS=Mus musculus OX=10090 GN=Irf2bpl PE=1 SV=1	8.8126	pH	Media	2.79813e-11	16.4339	62626.7	60981.2	74585.6	86024.2	185597	195916	166414	183340	292056	271290	330965	327792
49028	1	130.402	3	1200.85	3599.54	2.13549	62.45	GNNSAVGSNADLTIEEDEEEEPVALQQAQQVR	[4] Phospho (ST)|[13] Phospho (ST)	CAVN2_MOUSE	Caveolae-associated protein 2 OS=Mus musculus OX=10090 GN=Cavin2 PE=1 SV=3	32.4815	Media	KCl	2.82243e-11	25.3084	120965	108712	88016.5	96185	3883.69	3787.45	6110.8	4330.22	6484.44	7358.02	9394.46	5593.28
49028	1	130.402	3	1200.85	3599.54	2.13549	46.92	GNNSAVGSNADLTIEEDEEEEPVALQQAQQVR	[4] Phospho (ST)|[8] Phospho (ST)	CAVN2_MOUSE	Caveolae-associated protein 2 OS=Mus musculus OX=10090 GN=Cavin2 PE=1 SV=3	32.4815	Media	KCl	2.82243e-11	25.3084	120965	108712	88016.5	96185	3883.69	3787.45	6110.8	4330.22	6484.44	7358.02	9394.46	5593.28
49028	1	130.402	3	1200.85	3599.54	2.13549	32.86	GNNSAVGSNADLTIEEDEEEEPVALQQAQQVR	[8] Phospho (ST)|[13] Phospho (ST)	CAVN2_MOUSE	Caveolae-associated protein 2 OS=Mus musculus OX=10090 GN=Cavin2 PE=1 SV=3	32.4815	Media	KCl	2.82243e-11	25.3084	120965	108712	88016.5	96185	3883.69	3787.45	6110.8	4330.22	6484.44	7358.02	9394.46	5593.28
956	1	104.651	3	901.718	2702.13	2.0009	56.02	GPPDFSSDEEREPTPVLGSGASVGR	[7] Phospho (ST)|[14] Phospho (ST)	LAP2B_MOUSE	Lamina-associated polypeptide 2, isoforms beta/delta/epsilon/gamma OS=Mus musculus OX=10090 GN=Tmpo PE=1 SV=4	6.52756	KCl	Media	3.04636e-11	11.7161	3.45273e+06	3.70912e+06	3.32964e+06	3.14323e+06	5.44337e+06	6.92778e+06	6.69011e+06	5.79302e+06	4.58529e+06	5.44905e+06	4.63108e+06	4.31293e+06
956	1	104.651	3	901.718	2702.13	2.0009	59.63	GPPDFSSDEEREPTPVLGSGASVGR	[6] Phospho (ST)|[14] Phospho (ST)	LAP2B_MOUSE	Lamina-associated polypeptide 2, isoforms beta/delta/epsilon/gamma OS=Mus musculus OX=10090 GN=Tmpo PE=1 SV=4	6.52756	KCl	Media	3.04636e-11	11.7161	3.45273e+06	3.70912e+06	3.32964e+06	3.14323e+06	5.44337e+06	6.92778e+06	6.69011e+06	5.79302e+06	4.58529e+06	5.44905e+06	4.63108e+06	4.31293e+06
956	1	104.651	3	901.718	2702.13	2.0009	56.02	GPPDFSSDEEREPTPVLGSGASVGR	[7] Phospho (ST)|[14] Phospho (ST)	LAP2A_MOUSE	Lamina-associated polypeptide 2, isoforms alpha/zeta OS=Mus musculus OX=10090 GN=Tmpo PE=1 SV=4	6.52756	KCl	Media	3.04636e-11	11.7161	3.45273e+06	3.70912e+06	3.32964e+06	3.14323e+06	5.44337e+06	6.92778e+06	6.69011e+06	5.79302e+06	4.58529e+06	5.44905e+06	4.63108e+06	4.31293e+06
956	1	104.651	3	901.718	2702.13	2.0009	59.63	GPPDFSSDEEREPTPVLGSGASVGR	[6] Phospho (ST)|[14] Phospho (ST)	LAP2A_MOUSE	Lamina-associated polypeptide 2, isoforms alpha/zeta OS=Mus musculus OX=10090 GN=Tmpo PE=1 SV=4	6.52756	KCl	Media	3.04636e-11	11.7161	3.45273e+06	3.70912e+06	3.32964e+06	3.14323e+06	5.44337e+06	6.92778e+06	6.69011e+06	5.79302e+06	4.58529e+06	5.44905e+06	4.63108e+06	4.31293e+06
19373	2	65.3709	3	469.899	1406.67	2.21617	49.97	RPGPGTLYDVPR	[8] Phospho (Y)	BCAR1_MOUSE	Breast cancer anti-estrogen resistance protein 1 OS=Mus musculus OX=10090 GN=Bcar1 PE=1 SV=2	6.13469	VEH	Media	3.87159e-11	13.7943	23953.5	22734.6	19299.8	21809.6	20110.4	21863.4	15601.9	20147.1	11577.2	10781.1	10740.4	9873.04
1010	1	93.7698	3	849.008	2544	2.47633	25.74	ENVEYIEREESDGEYDEFGR	[11] Phospho (ST)	ZRAB2_MOUSE	Zinc finger Ran-binding domain-containing protein 2 OS=Mus musculus OX=10090 GN=Zranb2 PE=1 SV=2	14.8623	pH	Media	3.9143e-11	19.4323	459039	380613	329267	513453	1.16335e+06	951686	1.03849e+06	1.15032e+06	2.56851e+06	2.96995e+06	2.73808e+06	2.91555e+06
43704	2	57.5105	4	450.712	1798.82	2.42366	---	YSPSQNSPIHHIPSR	[2] Phospho (ST)	BCLF1_MOUSE	Bcl-2-associated transcription factor 1 OS=Mus musculus OX=10090 GN=Bclaf1 PE=1 SV=2	6.94171	pH	Media	4.08019e-11	15.9254	3822.51	4063.6	4196.18	3611.13	6808.62	8374.46	7962.73	6384.64	12224.7	8857.44	10529.7	8856.6
15214	2	63.4319	3	673.972	2018.89	2.84028	25.33	VADRSPTEMLHSTPAGDR	[7] Phospho (ST)	TM41B_MOUSE	Transmembrane protein 41B OS=Mus musculus OX=10090 GN=Tmem41b PE=1 SV=1	10.5772	KCl	Media	5.62002e-11	20.4134	20250.1	16990.8	21656.3	20755.8	66858.1	88389.4	78196.1	107887	73351.1	67960	89488.6	68528
194514	1	53.1114	2	883.375	1764.74	2.24219	29.22	ASSLDAHEETGGVEQR	[3] Phospho (ST)	PP4R1_MOUSE	Serine/threonine-protein phosphatase 4 regulatory subunit 1 OS=Mus musculus OX=10090 GN=Ppp4r1 PE=1 SV=2	Infinity	KCl	Media	5.87531e-11	72.7604	393.414	343.303	156.297	927.909	5603.62	1609.35	5908.14	4758.32	309.749	431.234	544.185	666.679
6132	1	56.4337	3	687.589	2059.74	1.91302	46.73	HIVSNDSSDSDDEAQGPK	[7] Phospho (ST)|[10] Phospho (ST)	PA24A_MOUSE	Cytosolic phospholipase A2 OS=Mus musculus OX=10090 GN=Pla2g4a PE=1 SV=1	10.954	pH	Media	6.23077e-11	17.4503	103167	97583.4	103079	139613	213173	209743	224850	232700	317806	344460	429465	453435
6132	1	56.4337	3	687.589	2059.74	1.91302	47.44	HIVSNDSSDSDDEAQGPK	[8] Phospho (ST)|[10] Phospho (ST)	PA24A_MOUSE	Cytosolic phospholipase A2 OS=Mus musculus OX=10090 GN=Pla2g4a PE=1 SV=1	10.954	pH	Media	6.23077e-11	17.4503	103167	97583.4	103079	139613	213173	209743	224850	232700	317806	344460	429465	453435
11728	1	53.3008	2	608.231	1214.45	1.7665	26.9	MSSPPPSPQK	[3] Phospho (ST)|[7] Phospho (ST)	FND3A_MOUSE	Fibronectin type-III domain-containing protein 3A OS=Mus musculus OX=10090 GN=Fndc3a PE=1 SV=3	5.6568	pH	Media	6.70084e-11	16.026	84019.7	75375.6	92716.5	91431.3	222013	233542	255096	239253	274562	281876	320316	302398
11728	1	53.3008	2	608.231	1214.45	1.7665	29.22	MSSPPPSPQK	[2] Phospho (ST)|[7] Phospho (ST)	FND3A_MOUSE	Fibronectin type-III domain-containing protein 3A OS=Mus musculus OX=10090 GN=Fndc3a PE=1 SV=3	5.6568	pH	Media	6.70084e-11	16.026	84019.7	75375.6	92716.5	91431.3	222013	233542	255096	239253	274562	281876	320316	302398
40981	1	89.7725	2	485.742	969.47	1.20586	35.78	FSVSPVVR	[4] Phospho (ST)	EF2_MOUSE	Elongation factor 2 OS=Mus musculus OX=10090 GN=Eef2 PE=1 SV=2	Infinity	pH	Media	6.88647e-11	76.8179	0	0	0	0	1131.18	513.849	3105.62	1988.18	3902.51	12600.3	8656.83	1187.46
3988	1	133.884	3	1200.85	3599.54	2.17642	60.15	GNNSAVGSNADLTIEEDEEEEPVALQQAQQVR	[4] Phospho (ST)|[13] Phospho (ST)	CAVN2_MOUSE	Caveolae-associated protein 2 OS=Mus musculus OX=10090 GN=Cavin2 PE=1 SV=3	13.2007	Media	KCl	7.38631e-11	30.0137	2.82135e+06	2.41808e+06	2.07073e+06	1.88335e+06	215638	234148	227747	203566	293082	327211	292787	363761
3988	1	133.884	3	1200.85	3599.54	2.17642	49.09	GNNSAVGSNADLTIEEDEEEEPVALQQAQQVR	[4] Phospho (ST)|[8] Phospho (ST)	CAVN2_MOUSE	Caveolae-associated protein 2 OS=Mus musculus OX=10090 GN=Cavin2 PE=1 SV=3	13.2007	Media	KCl	7.38631e-11	30.0137	2.82135e+06	2.41808e+06	2.07073e+06	1.88335e+06	215638	234148	227747	203566	293082	327211	292787	363761
200	2	45.4138	2	471.701	941.387	2.11345	49.82	AASLTEDR	[3] Phospho (ST)	IF4G1_MOUSE	Eukaryotic translation initiation factor 4 gamma 1 OS=Mus musculus OX=10090 GN=Eif4g1 PE=1 SV=1	6.54995	pH	Media	7.45189e-11	15.689	572816	592552	591990	632993	840243	974491	912536	919095	1.28892e+06	1.12852e+06	1.18753e+06	876065
47845	1	101.269	2	841.905	1681.8	1.95583	55.01	VGSQDVSLEVSQAVGK	[3] Phospho (ST)	PAPD5_MOUSE	Terminal nucleotidyltransferase 4B OS=Mus musculus OX=10090 GN=Tent4b PE=1 SV=2	36.365	KCl	Media	7.9499e-11	34.5877	26603	11438.9	17203.2	17312.5	40285.4	47517.8	52091	38740.5	15785.5	19891.5	15670	14510.6
59188	1	124.681	2	833.376	1664.74	2.39209	29.78	LASTDDGYIDLQFK	[4] Phospho (ST)	TM230_MOUSE	Transmembrane protein 230 OS=Mus musculus OX=10090 GN=Tmem230 PE=1 SV=1	12.4404	pH	Media	8.81196e-11	22.9403	13793.7	12384.5	14787	14416.7	17259.3	19099.2	19343	12578.9	19650.8	22408.9	19014.3	20119.7
37202	2	93.1397	3	569.622	1705.84	2.90901	27.74	GQLTNIVSPTAATTPR	[8] Phospho (ST)	NAV1_MOUSE	Neuron navigator 1 OS=Mus musculus OX=10090 GN=Nav1 PE=1 SV=2	23.4416	pH	Media	9.56226e-11	31.991	2205.21	1896.44	3701.36	2268.85	10281.8	13427.4	14155.3	14796.9	13702.2	11585.6	17448.1	14981.1
15594	1	118.866	3	990.749	2969.23	2.08941	32.43	DVAGPQSESDLEESGPAAEWSGDGSGSLR	[14] Phospho (ST)	KLC2_MOUSE	Kinesin light chain 2 OS=Mus musculus OX=10090 GN=Klc2 PE=1 SV=1	3.35373	KCl	Media	9.85618e-11	10.219	119370	123876	117494	126078	208671	248880	233479	210769	189809	210445	217809	218013
15594	1	118.866	3	990.749	2969.23	2.08941	27.36	DVAGPQSESDLEESGPAAEWSGDGSGSLR	[7] Phospho (ST)	KLC2_MOUSE	Kinesin light chain 2 OS=Mus musculus OX=10090 GN=Klc2 PE=1 SV=1	3.35373	KCl	Media	9.85618e-11	10.219	119370	123876	117494	126078	208671	248880	233479	210769	189809	210445	217809	218013
2119	1	95.7696	3	875.063	2622.17	2.36709	79.77	GPPDFSSDEEREPTPVLGSGASVGR	[7] Phospho (ST)	LAP2B_MOUSE	Lamina-associated polypeptide 2, isoforms beta/delta/epsilon/gamma OS=Mus musculus OX=10090 GN=Tmpo PE=1 SV=4	6.87308	KCl	Media	1.00505e-10	19.38	1.47567e+06	1.03555e+06	985547	1.0994e+06	2.1249e+06	2.24962e+06	2.23258e+06	1.94954e+06	2.14569e+06	2.44392e+06	1.87119e+06	1.78408e+06
2119	1	95.7696	3	875.063	2622.17	2.36709	79.77	GPPDFSSDEEREPTPVLGSGASVGR	[7] Phospho (ST)	LAP2A_MOUSE	Lamina-associated polypeptide 2, isoforms alpha/zeta OS=Mus musculus OX=10090 GN=Tmpo PE=1 SV=4	6.87308	KCl	Media	1.00505e-10	19.38	1.47567e+06	1.03555e+06	985547	1.0994e+06	2.1249e+06	2.24962e+06	2.23258e+06	1.94954e+06	2.14569e+06	2.44392e+06	1.87119e+06	1.78408e+06
16869	2	87.0627	3	636.974	1907.9	2.69964	28.63	LLDHMAPPPVAEQASPR	[15] Phospho (ST)	SPY4_MOUSE	Protein sprouty homolog 4 OS=Mus musculus OX=10090 GN=Spry4 PE=1 SV=1	6.53157	pH	VEH	1.02714e-10	14.5901	12794.7	12980.8	14202.6	15793.7	31997.2	38952.3	38957.9	41546.6	85088.2	80570.4	110441	88177.6
349	1	59.4212	3	685.285	2052.83	1.57744	53.69	SRLTPTTPESSSTGTEDK	[6] Phospho (ST)|[7] Phospho (ST)	SQSTM_MOUSE	Sequestosome-1 OS=Mus musculus OX=10090 GN=Sqstm1 PE=1 SV=1	13.0719	pH	Media	1.05484e-10	18.6811	1.30615e+06	1.26374e+06	1.38995e+06	1.75743e+06	3.17057e+06	4.26486e+06	3.69346e+06	4.27127e+06	6.881e+06	8.14139e+06	8.27771e+06	9.04293e+06
349	1	59.4212	3	685.285	2052.83	1.57744	35.56	SRLTPTTPESSSTGTEDK	[1] Phospho (ST)|[6] Phospho (ST)	SQSTM_MOUSE	Sequestosome-1 OS=Mus musculus OX=10090 GN=Sqstm1 PE=1 SV=1	13.0719	pH	Media	1.05484e-10	18.6811	1.30615e+06	1.26374e+06	1.38995e+06	1.75743e+06	3.17057e+06	4.26486e+06	3.69346e+06	4.27127e+06	6.881e+06	8.14139e+06	8.27771e+06	9.04293e+06
349	1	59.4212	3	685.285	2052.83	1.57744	37.11	SRLTPTTPESSSTGTEDK	[4] Phospho (ST)|[6] Phospho (ST)	SQSTM_MOUSE	Sequestosome-1 OS=Mus musculus OX=10090 GN=Sqstm1 PE=1 SV=1	13.0719	pH	Media	1.05484e-10	18.6811	1.30615e+06	1.26374e+06	1.38995e+06	1.75743e+06	3.17057e+06	4.26486e+06	3.69346e+06	4.27127e+06	6.881e+06	8.14139e+06	8.27771e+06	9.04293e+06
349	1	59.4212	3	685.285	2052.83	1.57744	---	SRLTPTTPESSSTGTEDK	[4] Phospho (ST)|[7] Phospho (ST)	SQSTM_MOUSE	Sequestosome-1 OS=Mus musculus OX=10090 GN=Sqstm1 PE=1 SV=1	13.0719	pH	Media	1.05484e-10	18.6811	1.30615e+06	1.26374e+06	1.38995e+06	1.75743e+06	3.17057e+06	4.26486e+06	3.69346e+06	4.27127e+06	6.881e+06	8.14139e+06	8.27771e+06	9.04293e+06
639	1	106.868	2	818.842	1635.67	1.81605	33.45	SNSSEASSGDFLDLK	[4] Phospho (ST)	JUPI1_MOUSE	Jupiter microtubule associated homolog 1 OS=Mus musculus OX=10090 GN=Jpt1 PE=1 SV=3	6.18252	pH	Media	1.07003e-10	13.788	1.77483e+06	1.32711e+06	1.59818e+06	1.52207e+06	2.71081e+06	2.56997e+06	2.55398e+06	2.98105e+06	2.49826e+06	2.81239e+06	3.26565e+06	3.39153e+06
639	1	106.868	2	818.842	1635.67	1.81605	95.15	SNSSEASSGDFLDLK	[3] Phospho (ST)	JUPI1_MOUSE	Jupiter microtubule associated homolog 1 OS=Mus musculus OX=10090 GN=Jpt1 PE=1 SV=3	6.18252	pH	Media	1.07003e-10	13.788	1.77483e+06	1.32711e+06	1.59818e+06	1.52207e+06	2.71081e+06	2.56997e+06	2.55398e+06	2.98105e+06	2.49826e+06	2.81239e+06	3.26565e+06	3.39153e+06
639	1	106.868	2	818.842	1635.67	1.81605	29.37	SNSSEASSGDFLDLK	[1] Phospho (ST)	JUPI1_MOUSE	Jupiter microtubule associated homolog 1 OS=Mus musculus OX=10090 GN=Jpt1 PE=1 SV=3	6.18252	pH	Media	1.07003e-10	13.788	1.77483e+06	1.32711e+06	1.59818e+06	1.52207e+06	2.71081e+06	2.56997e+06	2.55398e+06	2.98105e+06	2.49826e+06	2.81239e+06	3.26565e+06	3.39153e+06
639	1	106.868	2	818.842	1635.67	1.81605	---	SNSSEASSGDFLDLK	[7] Phospho (ST)	JUPI1_MOUSE	Jupiter microtubule associated homolog 1 OS=Mus musculus OX=10090 GN=Jpt1 PE=1 SV=3	6.18252	pH	Media	1.07003e-10	13.788	1.77483e+06	1.32711e+06	1.59818e+06	1.52207e+06	2.71081e+06	2.56997e+06	2.55398e+06	2.98105e+06	2.49826e+06	2.81239e+06	3.26565e+06	3.39153e+06
78079	2	116.072	3	720.693	2159.06	2.91073	26.83	ALLSSAAQPEDLESPSVPLR	[14] Phospho (ST)	SPTCS_MOUSE	Spatacsin OS=Mus musculus OX=10090 GN=Spg11 PE=1 SV=3	15.3844	KCl	Media	1.12146e-10	21.7489	1626.23	1563.87	1781.76	1406.2	8462.23	11318.5	10773	14031.5	9262.16	6632.22	11093.9	7974.9
60877	2	75.7489	3	761.371	2281.09	2.26405	31.41	DSSRLPSEGPQPAHVVVGDVR	[7] Phospho (ST)	BLVRB_MOUSE	Flavin reductase (NADPH) OS=Mus musculus OX=10090 GN=Blvrb PE=1 SV=3	17.0552	pH	Media	1.12444e-10	23.4803	2818.82	2359.11	2755.06	2564.41	7024.56	7471.67	7586.58	9326.82	14051.8	13299.4	20974.3	15004.3
29877	1	99.973	2	739.303	1476.59	2.02567	55.83	MGLAMGGAGGASFDR	[12] Phospho (ST)	HNRPM_MOUSE	Heterogeneous nuclear ribonucleoprotein M OS=Mus musculus OX=10090 GN=Hnrnpm PE=1 SV=3	96.5558	KCl	Media	1.15463e-10	41.723	18306.5	12112.8	17154.3	21648.4	114041	84927	104727	109279	5264.63	12702.9	6968.47	6623.48
11232	1	129.542	3	1200.85	3599.54	2.2278	30.93	GNNSAVGSNADLTIEEDEEEEPVALQQAQQVR	[8] Phospho (ST)|[13] Phospho (ST)	CAVN2_MOUSE	Caveolae-associated protein 2 OS=Mus musculus OX=10090 GN=Cavin2 PE=1 SV=3	14.0234	Media	pH	1.18327e-10	30.602	741362	660542	607730	711604	61803.9	65159.5	84302.8	69631.8	55428.9	69124.7	73418.4	72396.3
3104	1	95.9308	2	694.792	1387.57	2.10563	103.49	SADNSLENPFSK	[1] Phospho (ST)	DAB2_MOUSE	Disabled homolog 2 OS=Mus musculus OX=10090 GN=Dab2 PE=1 SV=2	7.70895	KCl	Media	1.21532e-10	17.0305	311265	350898	405732	406696	410000	471391	474002	420877	186341	176568	254215	225015
2854	1	76.4391	3	747.344	2239.01	2.16475	54.62	SSPPATDPGPVPSSPSQEPPTK	[14] Phospho (ST)	UBXN1_MOUSE	UBX domain-containing protein 1 OS=Mus musculus OX=10090 GN=Ubxn1 PE=1 SV=1	5.27993	KCl	Media	1.39755e-10	12.4063	1.0095e+06	784856	983022	826831	1.89029e+06	2.07736e+06	2.0239e+06	2.13048e+06	1.20362e+06	1.32469e+06	1.52705e+06	1.45394e+06
2854	1	76.4391	3	747.344	2239.01	2.16475	52.48	SSPPATDPGPVPSSPSQEPPTK	[13] Phospho (ST)	UBXN1_MOUSE	UBX domain-containing protein 1 OS=Mus musculus OX=10090 GN=Ubxn1 PE=1 SV=1	5.27993	KCl	Media	1.39755e-10	12.4063	1.0095e+06	784856	983022	826831	1.89029e+06	2.07736e+06	2.0239e+06	2.13048e+06	1.20362e+06	1.32469e+06	1.52705e+06	1.45394e+06
9075	2	53.8995	2	636.803	1271.59	2.71147	51.93	SRSSDIVSSVR	[3] Phospho (ST)	GAPD1_MOUSE	GTPase-activating protein and VPS9 domain-containing protein 1 OS=Mus musculus OX=10090 GN=Gapvd1 PE=1 SV=2	18.111	pH	Media	1.40387e-10	21.0755	31016.2	22299.7	20855.3	21433.4	49337	46360.2	33656.9	41801.1	99347.1	99998.6	117393	101972
24381	2	70.6099	2	562.778	1123.54	2.62642	54.65	NSASVGIIQR	[4] Phospho (ST)	GPAT3_MOUSE	Glycerol-3-phosphate acyltransferase 3 OS=Mus musculus OX=10090 GN=Gpat3 PE=1 SV=1	18.6126	pH	Media	1.48872e-10	28.0375	5675.06	3492.36	4827.69	4303.19	11810.1	16615.5	11807.2	13007.9	13213.7	13124.8	15383.8	14557.5
3455	1	37.9856	3	553.246	1656.72	1.45187	40.11	ARSRTPPSAPSQSR	[3] Phospho (ST)|[5] Phospho (ST)	SRRM2_MOUSE	Serine/arginine repetitive matrix protein 2 OS=Mus musculus OX=10090 GN=Srrm2 PE=1 SV=3	17.3177	pH	Media	1.5023e-10	25.4584	301433	224272	235087	229748	527140	447313	450804	462044	559186	648187	426744	479625
220	1	110.223	3	1349.54	4045.59	2.51591	48.92	YGPSSVEDTTGSGAADAKDDDDIDLFGSDDEEESEEAK	[28] Phospho (ST)	EF1B_MOUSE	Elongation factor 1-beta OS=Mus musculus OX=10090 GN=Eef1b PE=1 SV=5	11.4975	pH	Media	1.53156e-10	19.6997	6.79634e+06	6.451e+06	4.45501e+06	7.23189e+06	8.94572e+06	8.27216e+06	8.32479e+06	8.87714e+06	3.61288e+07	4.20783e+07	4.55274e+07	3.88339e+07
13291	1	131.508	4	1100.75	4398.97	2.58938	44.21	APPGAPGPGPGSGAPGSQEEEEEPGLVEADPGDGAIEDPELEAIK	[17] Phospho (ST)	PABP2_MOUSE	Polyadenylate-binding protein 2 OS=Mus musculus OX=10090 GN=Pabpn1 PE=1 SV=3	7.2344	KCl	Media	1.65171e-10	19.0209	137394	109944	106578	97221.4	495835	374643	331625	479759	297150	288624	320784	286323
20754	2	48.9078	2	622.775	1243.54	2.50964	34.48	TSSSSPLSSPSK	[9] Phospho (ST)	TEX2_MOUSE	Testis-expressed protein 2 OS=Mus musculus OX=10090 GN=Tex2 PE=1 SV=2	48.7864	KCl	Media	1.76328e-10	36.9631	3102.66	1685.56	2794.78	1451.57	30390.6	40691.5	32016.6	45062	30568.5	27242.5	29960.7	25688.5
37157	2	60.5602	2	414.2	826.385	1.7687	29.14	ELTIGSK	[6] Phospho (ST)	S10A6_MOUSE	Protein S100-A6 OS=Mus musculus OX=10090 GN=S100a6 PE=1 SV=3	15.6924	pH	Media	1.8445e-10	23.2844	4168.51	4470.51	2782	3830.57	4329.28	6603.17	4780.36	5732.22	7211.47	7173.51	7039.64	6901.22
7120	1	31.1971	2	419.179	836.344	1.09926	40.75	SGAGSPPGK	[5] Phospho (ST)	SRRM2_MOUSE	Serine/arginine repetitive matrix protein 2 OS=Mus musculus OX=10090 GN=Srrm2 PE=1 SV=3	13.8898	KCl	Media	1.96253e-10	20.4279	129377	122682	154896	129800	225064	297098	337775	256293	251487	311199	215671	198294
26618	1	107.337	3	598.259	1791.75	-9.47486	25.88	RFESEDDIDALAFGK	[4] Phospho (ST)	STAB2_MOUSE	Stabilin-2 OS=Mus musculus OX=10090 GN=Stab2 PE=1 SV=1	14.984	Media	pH	2.02015e-10	21.0859	64399.5	70444.6	72548.7	73901.5	33804.9	28908.3	30675.3	22765.5	8793.89	5819.22	8190.31	7553.2
24724	1	91.3081	2	588.758	1175.5	1.93009	26.83	TTSISPALAR	[3] Phospho (ST)|[5] Phospho (ST)	TNIK_MOUSE	Traf2 and NCK-interacting protein kinase OS=Mus musculus OX=10090 GN=Tnik PE=1 SV=2	22.7947	KCl	Media	2.02918e-10	33.4831	5333.5	4840.59	9251.71	9190.52	36025.1	40080.2	45910.5	38822.4	27600.4	39090.7	36338.9	36173.8
4231	2	36.7921	2	515.7	1029.39	2.3133	32.75	SGMSPEQSK	[4] Phospho (ST)	SRRM2_MOUSE	Serine/arginine repetitive matrix protein 2 OS=Mus musculus OX=10090 GN=Srrm2 PE=1 SV=3	12.1076	KCl	Media	2.22598e-10	20.3731	53670.6	49138.6	61534.2	59953.7	111989	126665	146178	140673	139204	137684	118602	92258
25587	1	110.507	2	857.878	1713.74	2.66668	67.53	VETLSPEGALQASPR	[5] Phospho (ST)|[13] Phospho (ST)	FOXC2_MOUSE	Forkhead box protein C2 OS=Mus musculus OX=10090 GN=Foxc2 PE=1 SV=2	7.86578	pH	Media	2.25211e-10	17.3099	21321.3	24844.7	26651.7	32212.1	63400.1	84475.3	69527.5	63343	70536.6	77748.1	70588.5	78046.3
32592	2	35.614	2	534.225	1066.44	2.32436	48.99	HSLASTDEK	[6] Phospho (ST)	LRP1_MOUSE	Prolow-density lipoprotein receptor-related protein 1 OS=Mus musculus OX=10090 GN=Lrp1 PE=1 SV=1	36.4996	pH	Media	2.35393e-10	27.4304	1054.43	987.649	1753.94	1414.12	11499.2	14617.7	14233.1	15749.4	21313.1	12056.5	22603.9	23457.2
250	2	46.2093	2	482.693	963.372	2.16224	50.65	TASFSESR	[3] Phospho (ST)	ACLY_MOUSE	ATP-citrate synthase OS=Mus musculus OX=10090 GN=Acly PE=1 SV=1	3.22774	pH	Media	2.40089e-10	13.0222	717118	678805	653410	698158	973811	988498	927758	992876	1.4957e+06	1.31339e+06	1.6843e+06	1.27561e+06
22690	2	49.355	3	457.546	1369.62	2.34474	26.04	HDTPDLSPPRR	[7] Phospho (ST)	BUD13_MOUSE	BUD13 homolog OS=Mus musculus OX=10090 GN=Bud13 PE=1 SV=1	18.8674	pH	VEH	2.50952e-10	31.4086	3290.41	4005.53	3018.06	4724.92	13350.3	14155.2	13915.8	16662.3	72784.1	66940.6	75168.1	68853.2
11274	2	47.1176	3	569.606	1705.8	2.22125	44.26	TASAVAGKTPDASPEPK	[9] Phospho (ST)	PSMD1_MOUSE	26S proteasome non-ATPase regulatory subunit 1 OS=Mus musculus OX=10090 GN=Psmd1 PE=1 SV=1	9.10596	pH	Media	2.54778e-10	17.7813	15509.8	12770.5	15818.2	17828.8	55483.4	55857.4	52565.5	75737.1	92256.8	76540.8	112056	98059.9
90574	1	112.48	3	573.576	1717.71	1.96318	32.83	SQMEEVQDELFQR	[1] Phospho (ST)	EPS8_MOUSE	Epidermal growth factor receptor kinase substrate 8 OS=Mus musculus OX=10090 GN=Eps8 PE=1 SV=2	141.025	KCl	VEH	2.56022e-10	46.8688	59.9704	22.9786	54.2266	86.9899	10288.7	4840.3	6869.17	9614.68	4196.17	5018.09	3256.21	4606.65
5293	2	48.8881	3	527.563	1579.67	2.34599	49.89	RQISEDVDGPDNR	[4] Phospho (ST)	NEDD4_MOUSE	E3 ubiquitin-protein ligase NEDD4 OS=Mus musculus OX=10090 GN=Nedd4 PE=1 SV=3	22.3805	pH	Media	2.76016e-10	27.8003	38879.4	29084.8	24482.4	29996.1	108278	116738	71864	86425.1	120357	113785	110098	101435
33705	2	80.3951	2	1076.48	2150.94	2.59143	55.47	EIITEEPSEEEADMPKPK	[8] Phospho (ST)	DDX21_MOUSE	Nucleolar RNA helicase 2 OS=Mus musculus OX=10090 GN=Ddx21 PE=1 SV=3	Infinity	pH	Media	2.89989e-10	119.694	19738.5	13440	35810.9	7107.33	8976.3	24216	34486.1	12157.6	26823.1	86629.6	6244.77	6889.98
63895	1	140.971	2	984.408	1966.8	2.39134	69.87	VLLGFSSDESDVEASPR	[7] Phospho (ST)|[10] Phospho (ST)	MAN1_MOUSE	Inner nuclear membrane protein Man1 OS=Mus musculus OX=10090 GN=Lemd3 PE=1 SV=2	21.5404	KCl	Media	3.06957e-10	24.3304	19715.6	27794.4	21118.4	15462.7	60677	87079.7	68966.5	54863.5	24763.5	29368.2	31676.1	26854.3
5694	2	75.0717	3	554.962	1661.86	2.06339	35.04	RLSQQSASGAPVLLR	[3] Phospho (ST)	ETHE1_MOUSE	Persulfide dioxygenase ETHE1, mitochondrial OS=Mus musculus OX=10090 GN=Ethe1 PE=1 SV=2	7.77651	pH	Media	3.1858e-10	17.5363	32128.7	27997.6	33495.2	37159.2	69003.7	102175	84556.6	100832	132933	133192	173493	133831
12547	2	88.642	3	673.635	2017.88	2.4202	43.1	FSREEFPTLQAAGDQDK	[2] Phospho (ST)	PRC2A_MOUSE	Protein PRRC2A OS=Mus musculus OX=10090 GN=Prrc2a PE=1 SV=1	20.8187	KCl	Media	3.27171e-10	24.8649	40111.6	25882.6	49277	41373.7	82508.8	100770	96048.8	114159	35892.1	32762.3	48836.1	31504.1
37586	1	126.456	2	992.377	1982.74	2.83397	96.95	GAMSVDSITDLDDNQSR	[4] Phospho (ST)|[7] Phospho (ST)	RHG06_MOUSE	Rho GTPase-activating protein 6 OS=Mus musculus OX=10090 GN=Arhgap6 PE=1 SV=3	6.45671	KCl	Media	3.43553e-10	14.4383	30642.9	36651.1	37803.5	31046	68647.9	79570.6	76466.4	67513.3	35181.5	34054.8	44282.1	44661.4
14799	2	52.1289	2	454.206	906.398	2.19731	31.71	DSSLHLR	[3] Phospho (ST)	ITPR2_MOUSE	Inositol 1,4,5-trisphosphate receptor type 2 OS=Mus musculus OX=10090 GN=Itpr2 PE=1 SV=4	13.164	KCl	Media	3.62368e-10	19.8201	8512.75	6264.93	9763.39	8036.23	19560.8	22218.8	20615.8	23496.8	11263.3	8764.87	13512	11211.8
16918	1	136.746	2	1204.97	2407.93	1.8822	82.91	SLEETLHNVDLSSDDELPR	[1] Phospho (ST)|[12] Phospho (ST)|[13] Phospho (ST)	CAVN2_MOUSE	Caveolae-associated protein 2 OS=Mus musculus OX=10090 GN=Cavin2 PE=1 SV=3	15.1697	Media	pH	3.68556e-10	27.1414	479725	681187	641906	471634	88046.5	127198	141987	80834.6	85835.9	94652.8	100436	94837.8
16918	1	136.746	2	1204.97	2407.93	1.8822	73.61	SLEETLHNVDLSSDDELPR	[5] Phospho (ST)|[12] Phospho (ST)|[13] Phospho (ST)	CAVN2_MOUSE	Caveolae-associated protein 2 OS=Mus musculus OX=10090 GN=Cavin2 PE=1 SV=3	15.1697	Media	pH	3.68556e-10	27.1414	479725	681187	641906	471634	88046.5	127198	141987	80834.6	85835.9	94652.8	100436	94837.8
73354	2	92.3581	3	631.604	1891.79	3.06716	31.58	SFSEDAVTDSSGSGTLPR	[1] Phospho (ST)	INF2_MOUSE	Inverted formin-2 OS=Mus musculus OX=10090 GN=Inf2 PE=1 SV=1	102.385	KCl	Media	3.823e-10	49.1058	2934.14	1534.18	2490.35	2351.32	4893.56	6715.66	4732.62	6809.12	3901.5	2653.39	2896.5	2218.54
73354	2	92.3581	3	631.604	1891.79	3.06716	---	SFSEDAVTDSSGSGTLPR	[3] Phospho (ST)	INF2_MOUSE	Inverted formin-2 OS=Mus musculus OX=10090 GN=Inf2 PE=1 SV=1	102.385	KCl	Media	3.823e-10	49.1058	2934.14	1534.18	2490.35	2351.32	4893.56	6715.66	4732.62	6809.12	3901.5	2653.39	2896.5	2218.54
12598	1	33.8067	2	524.198	1046.38	1.51594	31.7	STSVDDTDK	[2] Phospho (ST)	COBL1_MOUSE	Cordon-bleu protein-like 1 OS=Mus musculus OX=10090 GN=Cobll1 PE=1 SV=2	8.37965	pH	Media	3.8597e-10	16.1907	78303.8	76297.4	88237.6	104429	62193.5	84320.5	84912.4	77243.3	112951	142276	135070	138049
12598	1	33.8067	2	524.198	1046.38	1.51594	35.32	STSVDDTDK	[3] Phospho (ST)	COBL1_MOUSE	Cordon-bleu protein-like 1 OS=Mus musculus OX=10090 GN=Cobll1 PE=1 SV=2	8.37965	pH	Media	3.8597e-10	16.1907	78303.8	76297.4	88237.6	104429	62193.5	84320.5	84912.4	77243.3	112951	142276	135070	138049
16655	1	80.689	2	505.741	1009.47	1.57935	40.04	SPIGGMAGIK	[1] Phospho (ST)	MILK2_MOUSE	MICAL-like protein 2 OS=Mus musculus OX=10090 GN=Micall2 PE=1 SV=1	3.21277	pH	Media	3.90455e-10	13.6366	20286.9	16206.2	22159.1	21884.2	38774.3	37698.6	36583.2	35157.8	40588.3	41345.4	41918	41909.8
4021	2	43.6823	2	537.258	1072.5	2.51994	38.9	KLSSAMSAAK	[4] Phospho (ST)	MDHC_MOUSE	Malate dehydrogenase, cytoplasmic OS=Mus musculus OX=10090 GN=Mdh1 PE=1 SV=3	8.40884	pH	Media	3.90796e-10	17.2094	28808.1	25268.7	32580.7	34612.4	79001	81754.2	99225.3	96340.4	161043	150646	195805	140722
4021	2	43.6823	2	537.258	1072.5	2.51994	67.25	KLSSAMSAAK	[3] Phospho (ST)	MDHC_MOUSE	Malate dehydrogenase, cytoplasmic OS=Mus musculus OX=10090 GN=Mdh1 PE=1 SV=3	8.40884	pH	Media	3.90796e-10	17.2094	28808.1	25268.7	32580.7	34612.4	79001	81754.2	99225.3	96340.4	161043	150646	195805	140722
8128	2	120.406	2	743.865	1485.72	3.12962	47.68	TQVLSPDSLFTAK	[5] Phospho (ST)	AFAD_MOUSE	Afadin OS=Mus musculus OX=10090 GN=Afdn PE=1 SV=3	11.1645	pH	Media	4.02003e-10	24.0266	36754.4	23562.3	39965.6	27564.7	85795	108504	118971	139102	117465	96063.8	129586	120444
14523	1	77.3089	2	796.838	1591.66	2.16744	47.39	LPSMGDQEPPGQEK	[3] Phospho (ST)	XCT_MOUSE	Cystine/glutamate transporter OS=Mus musculus OX=10090 GN=Slc7a11 PE=1 SV=1	25.6599	pH	Media	4.2057e-10	28.2531	33386.6	30722.4	48235.6	55461.2	146044	141746	196733	189552	293519	269253	400561	376784
1096	1	109.985	3	766.335	2295.98	2.31764	36.64	TDGSISGDRQPVTVADYISR	[4] Phospho (ST)|[6] Phospho (ST)	FXR2_MOUSE	Fragile X mental retardation syndrome-related protein 2 OS=Mus musculus OX=10090 GN=Fxr2 PE=1 SV=1	5.77282	pH	Media	4.4012e-10	14.6479	950419	809219	679660	865120	1.08476e+06	1.05443e+06	1.01781e+06	993156	2.10021e+06	2.18238e+06	2.45713e+06	2.55975e+06
59286	1	48.7749	2	706.808	1411.6	1.91381	29.06	AAGSQESLEAGNAK	[7] Phospho (ST)	PDS5A_MOUSE	Sister chromatid cohesion protein PDS5 homolog A OS=Mus musculus OX=10090 GN=Pds5a PE=1 SV=3	6.64252e+08	KCl	Media	4.46106e-10	200	2229	1629.58	3309.15	2410.3	13417.2	15414.3	22083	19440.6	83.5064	1769.52	1124.08	680.539
8987	1	87.6284	4	1013.45	4049.77	2.27223	43.14	NIQQDNSEAGTQPQVQTDGQQTSQSPPSPELTSEESK	[28] Phospho (ST)	HS105_MOUSE	Heat shock protein 105 kDa OS=Mus musculus OX=10090 GN=Hsph1 PE=1 SV=2	3.53322	pH	Media	4.5123e-10	10.1265	647135	545966	612729	675420	800261	814700	771434	904229	1.22191e+06	1.12435e+06	1.39671e+06	1.37568e+06
8987	1	87.6284	4	1013.45	4049.77	2.27223	33.1	NIQQDNSEAGTQPQVQTDGQQTSQSPPSPELTSEESK	[25] Phospho (ST)	HS105_MOUSE	Heat shock protein 105 kDa OS=Mus musculus OX=10090 GN=Hsph1 PE=1 SV=2	3.53322	pH	Media	4.5123e-10	10.1265	647135	545966	612729	675420	800261	814700	771434	904229	1.22191e+06	1.12435e+06	1.39671e+06	1.37568e+06
8987	1	87.6284	4	1013.45	4049.77	2.27223	40.71	NIQQDNSEAGTQPQVQTDGQQTSQSPPSPELTSEESK	[11] Phospho (ST)	HS105_MOUSE	Heat shock protein 105 kDa OS=Mus musculus OX=10090 GN=Hsph1 PE=1 SV=2	3.53322	pH	Media	4.5123e-10	10.1265	647135	545966	612729	675420	800261	814700	771434	904229	1.22191e+06	1.12435e+06	1.39671e+06	1.37568e+06
1680	1	95.7082	2	847.336	1692.66	2.29189	44.1	ATEEPSGTGSDELIK	[6] Phospho (ST)|[10] Phospho (ST)	CAVN1_MOUSE	Caveolae-associated protein 1 OS=Mus musculus OX=10090 GN=Cavin1 PE=1 SV=1	7.01574	Media	KCl	4.53e-10	24.8632	2.11474e+06	2.0392e+06	2.59979e+06	2.06973e+06	458655	464270	513725	468302	523608	585674	628646	628818
20211	2	79.5665	2	649.796	1297.58	2.91776	32.7	TASTEVMQVPR	[3] Phospho (ST)	ARMX2_MOUSE	Armadillo repeat-containing X-linked protein 2 OS=Mus musculus OX=10090 GN=Armcx2 PE=2 SV=2	28.4048	KCl	Media	4.86608e-10	23.1511	12369.4	10909.3	15599.5	17914	28721.9	37866.3	36334.4	37538.9	8843.97	11193.6	10412	6537.48
3274	1	133.72	4	1191.47	4761.87	2.27407	39.79	EELADENKSLEETLHNVDLSSDDELPRDEEALEDSAEEK	[13] Phospho (ST)|[20] Phospho (ST)|[21] Phospho (ST)|[35] Phospho (ST)	CAVN2_MOUSE	Caveolae-associated protein 2 OS=Mus musculus OX=10090 GN=Cavin2 PE=1 SV=3	5.99285	VEH	KCl	4.96401e-10	20.8777	5.12587e+06	4.67494e+06	4.68152e+06	5.58993e+06	758758	871949	956982	761680	1.1677e+06	1.43862e+06	1.21565e+06	847536
3274	1	133.72	4	1191.47	4761.87	2.27407	40.37	EELADENKSLEETLHNVDLSSDDELPRDEEALEDSAEEK	[9] Phospho (ST)|[20] Phospho (ST)|[21] Phospho (ST)|[35] Phospho (ST)	CAVN2_MOUSE	Caveolae-associated protein 2 OS=Mus musculus OX=10090 GN=Cavin2 PE=1 SV=3	5.99285	VEH	KCl	4.96401e-10	20.8777	5.12587e+06	4.67494e+06	4.68152e+06	5.58993e+06	758758	871949	956982	761680	1.1677e+06	1.43862e+06	1.21565e+06	847536
18188	2	82.0797	2	567.732	1133.45	2.65749	28.26	SYNMPSLDK	[6] Phospho (ST)	MIA2_MOUSE	Melanoma inhibitory activity protein 2 OS=Mus musculus OX=10090 GN=Mia2 PE=1 SV=3	35.562	KCl	Media	4.98076e-10	35.3043	12000.1	11606.2	20002.3	14550.8	28160.5	35921.2	38454.7	31551.4	9091.07	7361.43	8604.16	9333.11
2412	2	46.6064	2	438.169	874.324	1.89988	31.23	EGSFEAR	[3] Phospho (ST)	PLCG1_MOUSE	1-phosphatidylinositol 4,5-bisphosphate phosphodiesterase gamma-1 OS=Mus musculus OX=10090 GN=Plcg1 PE=1 SV=2	5.20348	KCl	Media	5.2392e-10	12.2935	102413	86075.8	115483	109514	153178	191131	188423	199286	124116	133053	119493	105979
31064	2	110.237	2	523.724	1045.43	2.22964	31.42	ESPLSMFR	[2] Phospho (ST)	FGD5_MOUSE	FYVE, RhoGEF and PH domain-containing protein 5 OS=Mus musculus OX=10090 GN=Fgd5 PE=1 SV=2	10.3178	Media	pH	5.41463e-10	21.5702	8343.61	11382.9	8061.43	9590.93	6657.4	5319.89	5661.09	4536.73	2259.02	1505.24	1744.71	1430.62
2647	2	46.4903	2	404.205	806.395	1.77201	30.68	TPVSPVK	[4] Phospho (ST)	KS6B1_MOUSE	Ribosomal protein S6 kinase beta-1 OS=Mus musculus OX=10090 GN=Rps6kb1 PE=1 SV=2	4.45981	pH	Media	5.52327e-10	12.0445	78672.8	105585	91855	96615	103296	94335.7	111895	103068	180536	214407	192863	178964
26855	2	74.626	2	703.87	1405.73	3.1646	33.89	KASGPPVSELITK	[3] Phospho (ST)	H13_MOUSE	Histone H1.3 OS=Mus musculus OX=10090 GN=H1-3 PE=1 SV=2	54.8023	KCl	Media	5.89408e-10	34.7334	12273.8	7035.67	14098.7	7357.73	21771.4	42577.4	31043.7	37358.5	29631.9	44260	29083.2	24076.5
26855	2	74.626	2	703.87	1405.73	3.1646	43.12	KASGPPVSELITK	[8] Phospho (ST)	H13_MOUSE	Histone H1.3 OS=Mus musculus OX=10090 GN=H1-3 PE=1 SV=2	54.8023	KCl	Media	5.89408e-10	34.7334	12273.8	7035.67	14098.7	7357.73	21771.4	42577.4	31043.7	37358.5	29631.9	44260	29083.2	24076.5
143	2	49.2579	2	762.319	1522.62	2.70278	47.34	AEDGAAPSPSSETPK	[13] Phospho (ST)	MARCS_MOUSE	Myristoylated alanine-rich C-kinase substrate OS=Mus musculus OX=10090 GN=Marcks PE=1 SV=2	7.36707	VEH	pH	5.99779e-10	18.0042	8.33488e+06	7.60666e+06	8.67762e+06	7.65661e+06	2.17558e+06	2.73234e+06	2.70377e+06	1.98176e+06	1.37324e+06	955272	1.09795e+06	954620
143	2	49.2579	2	762.319	1522.62	2.70278	---	AEDGAAPSPSSETPK	[11] Phospho (ST)	MARCS_MOUSE	Myristoylated alanine-rich C-kinase substrate OS=Mus musculus OX=10090 GN=Marcks PE=1 SV=2	7.36707	VEH	pH	5.99779e-10	18.0042	8.33488e+06	7.60666e+06	8.67762e+06	7.65661e+06	2.17558e+06	2.73234e+06	2.70377e+06	1.98176e+06	1.37324e+06	955272	1.09795e+06	954620
1883	2	47.1703	2	553.755	1105.49	2.69896	67.56	VGGSSVDLHR	[5] Phospho (ST)	CTND1_MOUSE	Catenin delta-1 OS=Mus musculus OX=10090 GN=Ctnnd1 PE=1 SV=2	5.65545	KCl	Media	6.10186e-10	14.4851	153528	108964	146648	145140	239608	269980	259196	256466	112113	94978.5	89569.3	99521.2
71955	1	156.232	3	1038.39	3112.15	1.49906	39.8	EEGSFTEGLSEASLPSGLMEGSAEDAEK	[4] Phospho (ST)|[10] Phospho (ST)|[13] Phospho (ST)|[19] Oxidation (M)	CAVN2_MOUSE	Caveolae-associated protein 2 OS=Mus musculus OX=10090 GN=Cavin2 PE=1 SV=3	13.8213	VEH	pH	6.2794e-10	32.1474	294223	381948	414348	340122	176882	188944	208109	217845	30549.9	21304.5	26247.2	25408.6
71955	1	156.232	3	1038.39	3112.15	1.49906	50.4	EEGSFTEGLSEASLPSGLMEGSAEDAEK	[6] Phospho (ST)|[10] Phospho (ST)|[13] Phospho (ST)|[19] Oxidation (M)	CAVN2_MOUSE	Caveolae-associated protein 2 OS=Mus musculus OX=10090 GN=Cavin2 PE=1 SV=3	13.8213	VEH	pH	6.2794e-10	32.1474	294223	381948	414348	340122	176882	188944	208109	217845	30549.9	21304.5	26247.2	25408.6
4204	2	45.516	2	517.246	1032.48	2.22317	41.13	VQNSPPVGR	[4] Phospho (ST)	TACC2_MOUSE	Transforming acidic coiled-coil-containing protein 2 OS=Mus musculus OX=10090 GN=Tacc2 PE=1 SV=2	8.22979	pH	Media	6.4068e-10	21.7493	45445.4	39761.3	49939.6	54989.3	151693	176700	129899	161773	270796	224458	212244	200634
2768	1	50.8327	3	527.562	1579.67	1.43715	46.98	RQISEDVDGPDNR	[4] Phospho (ST)	NEDD4_MOUSE	E3 ubiquitin-protein ligase NEDD4 OS=Mus musculus OX=10090 GN=Nedd4 PE=1 SV=3	10.8069	pH	Media	6.44031e-10	25.9318	180712	130179	138151	150846	485337	345085	312196	401536	374791	394665	463611	455253
15295	2	50.6358	3	627.263	1878.77	2.15903	25.2	AGYTTDESSSSSLHTTR	[8] Phospho (ST)	FXR2_MOUSE	Fragile X mental retardation syndrome-related protein 2 OS=Mus musculus OX=10090 GN=Fxr2 PE=1 SV=1	74.6844	KCl	Media	6.71371e-10	47.0124	63545.3	33838	30813.1	26735.5	58439.2	71705.4	58492.4	61976.9	19947.3	17174.2	29846.4	25584.3
15295	2	50.6358	3	627.263	1878.77	2.15903	52.95	AGYTTDESSSSSLHTTR	[5] Phospho (ST)	FXR2_MOUSE	Fragile X mental retardation syndrome-related protein 2 OS=Mus musculus OX=10090 GN=Fxr2 PE=1 SV=1	74.6844	KCl	Media	6.71371e-10	47.0124	63545.3	33838	30813.1	26735.5	58439.2	71705.4	58492.4	61976.9	19947.3	17174.2	29846.4	25584.3
15295	2	50.6358	3	627.263	1878.77	2.15903	64.47	AGYTTDESSSSSLHTTR	[4] Phospho (ST)	FXR2_MOUSE	Fragile X mental retardation syndrome-related protein 2 OS=Mus musculus OX=10090 GN=Fxr2 PE=1 SV=1	74.6844	KCl	Media	6.71371e-10	47.0124	63545.3	33838	30813.1	26735.5	58439.2	71705.4	58492.4	61976.9	19947.3	17174.2	29846.4	25584.3
27544	1	133.208	3	959.071	2874.19	2.46148	25.58	KPPAPPSPVQSQSPSTNWSPAVPAK	[7] Phospho (ST)|[11] Phospho (ST)|[13] Phospho (ST)|[19] Phospho (ST)	SRRM1_MOUSE	Serine/arginine repetitive matrix protein 1 OS=Mus musculus OX=10090 GN=Srrm1 PE=1 SV=2	4.18914	KCl	Media	6.71725e-10	15.6662	513059	544195	453763	472704	822409	1.09047e+06	873222	774638	732109	928557	774614	811876
27544	1	133.208	3	959.071	2874.19	2.46148	26.35	KPPAPPSPVQSQSPSTNWSPAVPAK	[7] Phospho (ST)|[11] Phospho (ST)|[16] Phospho (ST)|[19] Phospho (ST)	SRRM1_MOUSE	Serine/arginine repetitive matrix protein 1 OS=Mus musculus OX=10090 GN=Srrm1 PE=1 SV=2	4.18914	KCl	Media	6.71725e-10	15.6662	513059	544195	453763	472704	822409	1.09047e+06	873222	774638	732109	928557	774614	811876
10739	1	39.3172	2	522.224	1042.43	0.890057	61.29	SASDTNLQK	[3] Phospho (ST)	UH1BL_MOUSE	UHRF1-binding protein 1-like OS=Mus musculus OX=10090 GN=Uhrf1bp1l PE=1 SV=2	15.4129	KCl	Media	7.11244e-10	27.3796	50498.3	74672.5	64608.7	72623.2	144553	101474	148743	144182	90133.9	94393.6	74892.4	80972.1
11972	1	70.1708	2	684.247	1366.48	2.11815	28.67	SSPSESPLMEK	[1] Phospho (ST)|[6] Phospho (ST)|[9] Oxidation (M)	S20A1_MOUSE	Sodium-dependent phosphate transporter 1 OS=Mus musculus OX=10090 GN=Slc20a1 PE=1 SV=1	14.4962	pH	Media	7.18045e-10	24.903	61117.3	67749	76018	104889	172507	220899	234765	204237	458309	515876	582719	608360
5569	1	132.832	3	837.03	2508.07	2.23789	61.76	IESDAQEPAEPEDDLDIMLGNK	[3] Phospho (ST)	IF2B_MOUSE	Eukaryotic translation initiation factor 2 subunit 2 OS=Mus musculus OX=10090 GN=Eif2s2 PE=1 SV=1	4.72742	pH	Media	7.35003e-10	16.8105	313522	295574	254277	262443	445036	445660	446428	441666	398454	439362	572515	539098
67188	2	62.6585	2	788.851	1575.69	3.43135	25.74	NASTSFQELEDKK	[5] Phospho (ST)	DNJC2_MOUSE	DnaJ homolog subfamily C member 2 OS=Mus musculus OX=10090 GN=Dnajc2 PE=1 SV=2	38.4929	pH	Media	7.76996e-10	35.371	2291.57	1473.33	1559.41	3063.81	4705.49	4082.22	3668.83	3277.9	14073.7	13030.3	17985.1	17792.3
54384	1	63.4759	2	780.799	1559.58	1.77798	70.87	SMSADEDLQEPSR	[2] Oxidation (M)|[3] Phospho (ST)	NELFE_MOUSE	Negative elongation factor E OS=Mus musculus OX=10090 GN=Nelfe PE=1 SV=2	18.1899	pH	Media	7.84238e-10	27.5746	21614.4	16973.9	14465.8	16648.4	22138.3	21468.1	19061	15716.3	48617	43659.6	38756.7	57710.4
77613	1	131.543	3	1467.33	4398.96	2.27228	41.64	APPGAPGPGPGSGAPGSQEEEEEPGLVEADPGDGAIEDPELEAIK	[17] Phospho (ST)	PABP2_MOUSE	Polyadenylate-binding protein 2 OS=Mus musculus OX=10090 GN=Pabpn1 PE=1 SV=3	46.2608	KCl	Media	7.8428e-10	39.3843	4687.13	4055.71	6095.26	2421.74	46936.7	44884.4	52827.5	54512.7	30474.2	31555.1	40009.6	23284.1
22316	1	90.0866	2	1068.97	2135.92	1.53977	53.51	TDSREDEISPPPPNPVVK	[3] Phospho (ST)|[9] Phospho (ST)	KAP0_MOUSE	cAMP-dependent protein kinase type I-alpha regulatory subunit OS=Mus musculus OX=10090 GN=Prkar1a PE=1 SV=3	19.9617	KCl	Media	7.851e-10	24.7265	171473	106049	182455	187298	152310	178067	228076	153959	86556.7	101638	140403	109492
6457	2	46.6064	3	427.54	1279.6	1.79149	25.47	EQYVPPRSPK	[8] Phospho (ST)	LARP4_MOUSE	La-related protein 4 OS=Mus musculus OX=10090 GN=Larp4 PE=1 SV=2	3.74141	pH	Media	7.90998e-10	14.3717	129137	155626	119108	161056	152027	149764	149605	159392	387119	351539	349813	360509
24955	2	62.3335	3	490.234	1467.68	2.41253	35.08	GPAAAPGAASPPAEPK	[10] Phospho (ST)	UBQL2_MOUSE	Ubiquilin-2 OS=Mus musculus OX=10090 GN=Ubqln2 PE=1 SV=2	4.48908	pH	Media	8.0543e-10	14.836	11446.8	10339	12541.2	11266.7	25730.2	34743.1	31417.3	36306.5	40160.8	32169	46272.4	38171.8
23290	1	45.6847	3	602.6	1804.78	1.65372	40.74	SSTPGSPTHVSSGPNASR	[6] Phospho (ST)	CP072_MOUSE	UPF0472 protein C16orf72 homolog OS=Mus musculus OX=10090 PE=2 SV=1	9.69741	pH	Media	8.32962e-10	29.5235	12433	10202.5	10813.9	11193.4	39846.1	31191.4	33054.9	37653.5	51065.3	45518.3	54862.6	56969
15773	1	70.3186	2	565.748	1129.48	1.53631	45.31	VDGDNIYVR	[7] Phospho (Y)	E41L2_MOUSE	Band 4.1-like protein 2 OS=Mus musculus OX=10090 GN=Epb41l2 PE=1 SV=2	8.48096	KCl	Media	8.34187e-10	19.6287	56300.5	70332.3	52535.6	62119.4	55976.6	79837.5	67709.7	76788.7	33238.1	47700.1	32467.1	34147
7268	2	102.549	2	424.269	846.523	1.63899	28.26	IVLDFLK		PR7C1_MOUSE	Prolactin-7C1 OS=Mus musculus OX=10090 GN=Prl7c1 PE=2 SV=1	193.75	Media	pH	9.10575e-10	61.7266	12871.6	19964.2	10446.7	9293.55	5819.25	1689.38	2178.56	2489.79	513.387	804.226	528.258	651.964
6483	2	42.6325	2	464.693	927.372	1.95654	37.62	SSSLPSDR	[3] Phospho (ST)	DEN4C_MOUSE	DENN domain-containing protein 4C OS=Mus musculus OX=10090 GN=Dennd4c PE=1 SV=1	15.7815	KCl	Media	9.47925e-10	39.4584	26647.1	25368.9	30202.6	29236.9	46271.2	66180.1	51612.3	59235.7	44940	40146.3	46483.3	33895.8
15180	1	119.868	3	1018.44	3052.3	2.20806	33.63	EVHDELEDLPSPPPPLSPPPTTSPHK	[11] Phospho (ST)|[17] Phospho (ST)|[23] Phospho (ST)	GEPH_MOUSE	Gephyrin OS=Mus musculus OX=10090 GN=Gphn PE=1 SV=2	5.47717	pH	Media	9.81955e-10	18.1034	180153	170873	117254	149114	437378	547441	490870	406189	684545	669215	772803	739839
15180	1	119.868	3	1018.44	3052.3	2.20806	40.66	EVHDELEDLPSPPPPLSPPPTTSPHK	[11] Phospho (ST)|[17] Phospho (ST)|[22] Phospho (ST)	GEPH_MOUSE	Gephyrin OS=Mus musculus OX=10090 GN=Gphn PE=1 SV=2	5.47717	pH	Media	9.81955e-10	18.1034	180153	170873	117254	149114	437378	547441	490870	406189	684545	669215	772803	739839
15180	1	119.868	3	1018.44	3052.3	2.20806	---	EVHDELEDLPSPPPPLSPPPTTSPHK	[11] Phospho (ST)|[17] Phospho (ST)|[21] Phospho (ST)	GEPH_MOUSE	Gephyrin OS=Mus musculus OX=10090 GN=Gphn PE=1 SV=2	5.47717	pH	Media	9.81955e-10	18.1034	180153	170873	117254	149114	437378	547441	490870	406189	684545	669215	772803	739839
28047	1	134.172	3	769.666	2305.98	2.16603	47.86	GSPTGSSPNNASELSLASLTEK	[6] Phospho (ST)|[7] Phospho (ST)	CYTSB_MOUSE	Cytospin-B OS=Mus musculus OX=10090 GN=Specc1 PE=1 SV=2	2.35969	pH	Media	1.00066e-09	9.37784	45318.2	38330.9	39787.1	46355.6	64476	71431.3	65582.9	71096.9	95078.2	86653	85534.6	96616.5
28047	1	134.172	3	769.666	2305.98	2.16603	31.84	GSPTGSSPNNASELSLASLTEK	[4] Phospho (ST)|[7] Phospho (ST)	CYTSB_MOUSE	Cytospin-B OS=Mus musculus OX=10090 GN=Specc1 PE=1 SV=2	2.35969	pH	Media	1.00066e-09	9.37784	45318.2	38330.9	39787.1	46355.6	64476	71431.3	65582.9	71096.9	95078.2	86653	85534.6	96616.5
28047	1	134.172	3	769.666	2305.98	2.16603	33.77	GSPTGSSPNNASELSLASLTEK	[2] Phospho (ST)|[7] Phospho (ST)	CYTSB_MOUSE	Cytospin-B OS=Mus musculus OX=10090 GN=Specc1 PE=1 SV=2	2.35969	pH	Media	1.00066e-09	9.37784	45318.2	38330.9	39787.1	46355.6	64476	71431.3	65582.9	71096.9	95078.2	86653	85534.6	96616.5
13503	1	75.2481	2	567.237	1132.46	1.84107	36.94	SLSNSPQLK	[1] Phospho (ST)|[5] Phospho (ST)	FGD5_MOUSE	FYVE, RhoGEF and PH domain-containing protein 5 OS=Mus musculus OX=10090 GN=Fgd5 PE=1 SV=2	4.39297	Media	KCl	1.02236e-09	14.1538	106645	101119	81331.9	82924.4	29721.8	29860.5	30189.9	25163.1	32246.7	26601.9	35442	37187.2
2107	1	95.2	2	914.414	1826.81	2.31304	91.33	NSGPVSEVNTGFSPEVK	[13] Phospho (ST)	SRRM2_MOUSE	Serine/arginine repetitive matrix protein 2 OS=Mus musculus OX=10090 GN=Srrm2 PE=1 SV=3	9.31158	KCl	Media	1.02557e-09	18.484	463956	624149	737490	603395	947689	1.02947e+06	1.2288e+06	971230	841463	969031	678750	708117
19457	2	70.3719	3	646.632	1936.87	2.95765	28.55	HQQQFLASPGSSTIDNK	[8] Phospho (ST)	XPO4_MOUSE	Exportin-4 OS=Mus musculus OX=10090 GN=Xpo4 PE=1 SV=2	9.74854	pH	Media	1.0271e-09	26.2528	13728.5	11097.3	15739.3	14022.8	39385.5	48449.5	33376.8	37974.2	50020.5	42602.8	54802.2	46984.2
3786	2	59.2743	3	632.921	1895.74	2.56942	62.25	DLTHSDSESSLHMSDR	[3] Phospho (ST)	STIM1_MOUSE	Stromal interaction molecule 1 OS=Mus musculus OX=10090 GN=Stim1 PE=1 SV=2	5.99434	pH	Media	1.06911e-09	23.5345	75740	73444	77290.4	91865.8	143845	148586	149369	167384	210442	190446	187228	172344
3019	1	71.6159	2	905.857	1809.7	2.47999	56.94	LTPTTPESSSTGTEDK	[4] Phospho (ST)|[5] Phospho (ST)	SQSTM_MOUSE	Sequestosome-1 OS=Mus musculus OX=10090 GN=Sqstm1 PE=1 SV=1	13.9619	pH	Media	1.07974e-09	26.0778	218597	238259	275448	311869	479600	905898	871149	719053	1.26558e+06	1.46117e+06	1.48406e+06	1.56849e+06
3019	1	71.6159	2	905.857	1809.7	2.47999	62.66	LTPTTPESSSTGTEDK	[2] Phospho (ST)|[5] Phospho (ST)	SQSTM_MOUSE	Sequestosome-1 OS=Mus musculus OX=10090 GN=Sqstm1 PE=1 SV=1	13.9619	pH	Media	1.07974e-09	26.0778	218597	238259	275448	311869	479600	905898	871149	719053	1.26558e+06	1.46117e+06	1.48406e+06	1.56849e+06
15900	2	45.0447	2	532.743	1063.47	2.11791	37.99	GPGGSPSGLQK	[5] Phospho (ST)	PP14A_MOUSE	Protein phosphatase 1 regulatory subunit 14A OS=Mus musculus OX=10090 GN=Ppp1r14a PE=1 SV=1	18.5652	Media	KCl	1.08319e-09	33.506	31245.9	34574.2	18287.8	22165.1	1860.43	2925.77	1569.12	2067.35	3079.06	2002.05	1354.93	2066.56
13290	2	46.9838	3	526.58	1576.72	2.39947	32.06	TLKPTLSDHGDGEK	[7] Phospho (ST)	SHE_MOUSE	SH2 domain-containing adapter protein E OS=Mus musculus OX=10090 GN=She PE=1 SV=1	13.1928	pH	Media	1.10291e-09	35.0064	15517.4	14400.2	17084.4	19649.2	50226.5	47833.9	56896.2	55113.8	60132.1	61211.2	59546.2	56708.6
2944	1	35.771	3	430.862	1289.56	-0.623144	28.63	GRSRTPLTSR	[3] Phospho (ST)|[5] Phospho (ST)	SRRM2_MOUSE	Serine/arginine repetitive matrix protein 2 OS=Mus musculus OX=10090 GN=Srrm2 PE=1 SV=3	5.33695	KCl	Media	1.11471e-09	19.1384	238625	206489	243690	232139	387690	379635	362257	319173	322668	423707	332029	332466
21186	2	48.9984	3	458.527	1372.56	2.20156	25.09	SQSPHYFQSGR	[3] Phospho (ST)	GPTC8_MOUSE	G patch domain-containing protein 8 OS=Mus musculus OX=10090 GN=Gpatch8 PE=1 SV=1	12.8146	pH	Media	1.14621e-09	37.0725	8605.96	7629.63	9759.4	9990.68	12316.4	14460.3	14216.6	13326.7	21588.3	18024.6	21872.4	18448.6
13116	2	71.141	2	772.803	1543.59	3.06467	61.37	SMSADEDLQEPSR	[3] Phospho (ST)	NELFE_MOUSE	Negative elongation factor E OS=Mus musculus OX=10090 GN=Nelfe PE=1 SV=2	8.32067	pH	Media	1.19981e-09	23.5854	44348.9	37189.1	42566.2	48647.5	44267.1	74711.9	53175.6	51084.6	83431.5	72164.3	88439.1	60428.2
33092	2	122.004	3	850.406	2548.19	2.70166	25.57	APSQDSLDGKPLQEQMDDLLLR	[3] Phospho (ST)	EIF2D_MOUSE	Eukaryotic translation initiation factor 2D OS=Mus musculus OX=10090 GN=Eif2d PE=1 SV=3	7.79682	pH	Media	1.21526e-09	21.4793	9788.77	7167.72	12326.8	10008.6	28712	32596.9	26742.2	32291.9	32389.2	29985.9	32182	26837.2
330	2	39.1242	3	551.247	1650.72	2.6091	34.79	AEDGAAPSPSSETPKK	[13] Phospho (ST)	MARCS_MOUSE	Myristoylated alanine-rich C-kinase substrate OS=Mus musculus OX=10090 GN=Marcks PE=1 SV=2	5.74082	VEH	pH	1.25638e-09	18.8937	2.07023e+06	2.03856e+06	1.98585e+06	1.86076e+06	699777	760826	774897	636757	425129	269221	364379	327031
330	2	39.1242	3	551.247	1650.72	2.6091	33.37	AEDGAAPSPSSETPKK	[11] Phospho (ST)	MARCS_MOUSE	Myristoylated alanine-rich C-kinase substrate OS=Mus musculus OX=10090 GN=Marcks PE=1 SV=2	5.74082	VEH	pH	1.25638e-09	18.8937	2.07023e+06	2.03856e+06	1.98585e+06	1.86076e+06	699777	760826	774897	636757	425129	269221	364379	327031
39057	1	142.666	3	1028.72	3083.14	2.52392	27.39	VIHFVSGETMEEYSTDEDEVDGLDK	[9] Phospho (ST)|[14] Phospho (ST)|[15] Phospho (ST)	F177A_MOUSE	Protein FAM177A1 OS=Mus musculus OX=10090 GN=Fam177a1 PE=1 SV=1	33.4135	KCl	Media	1.26363e-09	32.313	137024	78669.2	121663	88938	236569	283997	307731	250701	32121.4	34761.6	36286	60629.1
1424	2	65.4192	3	571.998	1712.97	-4.22285	---	KTEQITKNIQELLR		GIT2_MOUSE	ARF GTPase-activating protein GIT2 OS=Mus musculus OX=10090 GN=Git2 PE=1 SV=2	410.674	Media	pH	1.2989e-09	48.2783	181542	239402	173402	85319	73901.1	74571.9	24576.4	37756.7	3700.67	3643.17	2392.67	2560.33
42411	2	71.2285	3	649.273	1944.8	6.16461	---	LEEALSTEGAEDTGNSDK	[6] Phospho (ST)	PPM1G_MOUSE	Protein phosphatase 1G OS=Mus musculus OX=10090 GN=Ppm1g PE=1 SV=3	10.2627	KCl	Media	1.31121e-09	22.7076	7045.88	4384.19	5381.35	5816.72	17991.5	27333.8	23452.5	27107.3	20324.7	25257	19868.1	14202.5
54551	1	133.082	2	1033.42	2064.83	2.26488	31.85	LLSSSDDDANILSSPTDR	[5] Phospho (ST)|[14] Phospho (ST)	MED24_MOUSE	Mediator of RNA polymerase II transcription subunit 24 OS=Mus musculus OX=10090 GN=Med24 PE=1 SV=1	9.00613	KCl	Media	1.31474e-09	21.8661	36292.6	37834	43709.9	31453.6	41328.8	59829	54894.9	37730	36000.7	42677.8	43829.6	36838.5
54551	1	133.082	2	1033.42	2064.83	2.26488	34.36	LLSSSDDDANILSSPTDR	[4] Phospho (ST)|[14] Phospho (ST)	MED24_MOUSE	Mediator of RNA polymerase II transcription subunit 24 OS=Mus musculus OX=10090 GN=Med24 PE=1 SV=1	9.00613	KCl	Media	1.31474e-09	21.8661	36292.6	37834	43709.9	31453.6	41328.8	59829	54894.9	37730	36000.7	42677.8	43829.6	36838.5
54551	1	133.082	2	1033.42	2064.83	2.26488	30.07	LLSSSDDDANILSSPTDR	[3] Phospho (ST)|[14] Phospho (ST)	MED24_MOUSE	Mediator of RNA polymerase II transcription subunit 24 OS=Mus musculus OX=10090 GN=Med24 PE=1 SV=1	9.00613	KCl	Media	1.31474e-09	21.8661	36292.6	37834	43709.9	31453.6	41328.8	59829	54894.9	37730	36000.7	42677.8	43829.6	36838.5
2945	1	50.8802	2	501.19	1000.37	1.0642	40.2	SQSWEER	[3] Phospho (ST)	GGYF2_MOUSE	GRB10-interacting GYF protein 2 OS=Mus musculus OX=10090 GN=Gigyf2 PE=1 SV=2	7.80004	pH	Media	1.33229e-09	27.9308	146242	135600	153804	158488	163605	143711	151532	125042	222855	196779	207050	200490
42316	1	140.552	4	1134.72	4534.86	2.42942	28.63	SQERPPETPPTSVSESLPTLSDSDPVPVADSDDDAGSESAAR	[11] Phospho (ST)|[31] Phospho (ST)|[37] Phospho (ST)	MAP1S_MOUSE	Microtubule-associated protein 1S OS=Mus musculus OX=10090 GN=Map1s PE=1 SV=2	2.48067	pH	Media	1.37445e-09	8.43503	127932	114675	111979	130064	98622.4	109647	103520	98528.7	150977	148662	178272	161025
42316	1	140.552	4	1134.72	4534.86	2.42942	25.62	SQERPPETPPTSVSESLPTLSDSDPVPVADSDDDAGSESAAR	[16] Phospho (ST)|[19] Phospho (ST)|[37] Phospho (ST)	MAP1S_MOUSE	Microtubule-associated protein 1S OS=Mus musculus OX=10090 GN=Map1s PE=1 SV=2	2.48067	pH	Media	1.37445e-09	8.43503	127932	114675	111979	130064	98622.4	109647	103520	98528.7	150977	148662	178272	161025
23656	2	76.6912	3	889.395	2665.16	3.37948	50.79	EPDPPDDRDASDVEDEKPPLPPR	[11] Phospho (ST)	SHIP2_MOUSE	Phosphatidylinositol 3,4,5-trisphosphate 5-phosphatase 2 OS=Mus musculus OX=10090 GN=Inppl1 PE=1 SV=1	160.207	pH	VEH	1.38638e-09	61.9236	1834.42	3558.5	2376.69	2829.49	2857.03	2434.88	3924.25	3679.38	449902	373414	490321	384417
5697	1	141.945	3	1278.82	3833.45	2.11326	66.72	SLEETLHNVDLSSDDELPRDEEALEDSAEEK	[1] Phospho (ST)|[12] Phospho (ST)|[13] Phospho (ST)|[27] Phospho (ST)	CAVN2_MOUSE	Caveolae-associated protein 2 OS=Mus musculus OX=10090 GN=Cavin2 PE=1 SV=3	6.19434	Media	KCl	1.42285e-09	19.6924	5.15287e+06	5.34218e+06	3.93425e+06	5.16039e+06	716453	867883	991178	746925	926366	1.1017e+06	1.22501e+06	1.48084e+06
5697	1	141.945	3	1278.82	3833.45	2.11326	65.94	SLEETLHNVDLSSDDELPRDEEALEDSAEEK	[5] Phospho (ST)|[12] Phospho (ST)|[13] Phospho (ST)|[27] Phospho (ST)	CAVN2_MOUSE	Caveolae-associated protein 2 OS=Mus musculus OX=10090 GN=Cavin2 PE=1 SV=3	6.19434	Media	KCl	1.42285e-09	19.6924	5.15287e+06	5.34218e+06	3.93425e+06	5.16039e+06	716453	867883	991178	746925	926366	1.1017e+06	1.22501e+06	1.48084e+06
4779	1	49.7544	2	596.293	1190.57	1.42046	44.51	AGSVDVPKPNK	[3] Phospho (ST)	NOP2_MOUSE	Probable 28S rRNA (cytosine-C(5))-methyltransferase OS=Mus musculus OX=10090 GN=Nop2 PE=1 SV=1	74.3291	KCl	Media	1.42698e-09	55.0376	119648	98400.3	91281.3	88953.8	339465	404351	374078	368818	140674	324805	139602	109994
48194	1	87.3546	3	621.297	1860.87	1.95306	---	STEPPPPPPVPEPANAGK	[1] Phospho (ST)	GTF2I_MOUSE	General transcription factor II-I OS=Mus musculus OX=10090 GN=Gtf2i PE=1 SV=3	7.68438	pH	Media	1.42779e-09	17.8132	20510.9	20607	15555.7	22556.9	24801.5	28822.1	28671.9	31325.3	37708.1	44431	50478.2	57549.6
48194	1	87.3546	3	621.297	1860.87	1.95306	---	STEPPPPPPVPEPANAGK	[2] Phospho (ST)	GTF2I_MOUSE	General transcription factor II-I OS=Mus musculus OX=10090 GN=Gtf2i PE=1 SV=3	7.68438	pH	Media	1.42779e-09	17.8132	20510.9	20607	15555.7	22556.9	24801.5	28822.1	28671.9	31325.3	37708.1	44431	50478.2	57549.6
18962	2	89.189	3	670.667	2008.98	3.20847	27.89	VSESEGKLEGLATAVTPNK	[4] Phospho (ST)	OSB11_MOUSE	Oxysterol-binding protein-related protein 11 OS=Mus musculus OX=10090 GN=Osbpl11 PE=1 SV=2	21.8479	KCl	Media	1.43875e-09	30.7671	15897.6	10396.8	17576.6	14490.6	46559	44405.5	40826.7	45550.9	31473.9	33251	46324	24748.5
50885	1	54.8638	3	672.654	2014.94	1.80372	26.15	KEPSKEEPPQLSGPEAGR	[4] Phospho (ST)	PRC2A_MOUSE	Protein PRRC2A OS=Mus musculus OX=10090 GN=Prrc2a PE=1 SV=1	226.623	KCl	Media	1.47882e-09	50.2867	3552.86	6235	12856.9	10206.9	43450.4	42251.8	54258.4	54107	4200.51	12982.2	10039.4	7625.49
83596	2	120.149	3	842.709	2525.11	3.61683	34	AESADSLGSEDRDLLYSIDAYR	[3] Phospho (ST)	ANLN_MOUSE	Anillin OS=Mus musculus OX=10090 GN=Anln PE=1 SV=2	9.68558	pH	VEH	1.50972e-09	23.6049	2467.39	1411.51	1745.78	1845.97	4254.82	3158.97	3370.86	4588.03	18407.3	14113.5	20758.9	19078
13024	2	41.7357	2	491.759	981.503	2.40494	30.46	RSSVNLVK	[3] Phospho (ST)	HS12B_MOUSE	Heat shock 70 kDa protein 12B OS=Mus musculus OX=10090 GN=Hspa12b PE=1 SV=1	9.06328	pH	Media	1.52927e-09	20.981	17412.2	12744.4	21271.1	15969.9	24560.4	28149.6	24337.5	30604	27723.4	23014.2	33831.7	26240.8
5202	1	50.8327	2	790.84	1579.67	1.74989	58.38	RQISEDVDGPDNR	[4] Phospho (ST)	NEDD4_MOUSE	E3 ubiquitin-protein ligase NEDD4 OS=Mus musculus OX=10090 GN=Nedd4 PE=1 SV=3	13.9736	pH	Media	1.5841e-09	31.8916	158872	143601	143003	158159	378536	366290	374147	354615	370777	461311	520975	436668
19448	1	119.837	4	764.082	3052.3	2.02852	---	EVHDELEDLPSPPPPLSPPPTTSPHK	[11] Phospho (ST)|[17] Phospho (ST)|[23] Phospho (ST)	GEPH_MOUSE	Gephyrin OS=Mus musculus OX=10090 GN=Gphn PE=1 SV=2	5.75085	pH	Media	1.61925e-09	20.952	95894.4	76088.3	56806.3	75892.2	242756	245553	207648	226775	319779	327128	354546	397587
19448	1	119.837	4	764.082	3052.3	2.02852	---	EVHDELEDLPSPPPPLSPPPTTSPHK	[11] Phospho (ST)|[17] Phospho (ST)|[22] Phospho (ST)	GEPH_MOUSE	Gephyrin OS=Mus musculus OX=10090 GN=Gphn PE=1 SV=2	5.75085	pH	Media	1.61925e-09	20.952	95894.4	76088.3	56806.3	75892.2	242756	245553	207648	226775	319779	327128	354546	397587
19448	1	119.837	4	764.082	3052.3	2.02852	31.91	EVHDELEDLPSPPPPLSPPPTTSPHK	[11] Phospho (ST)|[17] Phospho (ST)|[21] Phospho (ST)	GEPH_MOUSE	Gephyrin OS=Mus musculus OX=10090 GN=Gphn PE=1 SV=2	5.75085	pH	Media	1.61925e-09	20.952	95894.4	76088.3	56806.3	75892.2	242756	245553	207648	226775	319779	327128	354546	397587
17978	1	121.322	2	978.32	1954.63	2.56443	77.52	DWEDDSDEDMSNFDR	[6] Phospho (ST)	TEBP_MOUSE	Prostaglandin E synthase 3 OS=Mus musculus OX=10090 GN=Ptges3 PE=1 SV=1	3.56428	pH	VEH	1.64824e-09	15.5978	58334.5	61243.5	58792	64969.1	108182	147494	152497	123794	204059	232078	230581	200608
54808	2	104.316	3	632.296	1893.87	2.45521	---	ADSVPNLEPSEESLVTK	[3] Phospho (ST)	LNP_MOUSE	Endoplasmic reticulum junction formation protein lunapark OS=Mus musculus OX=10090 GN=Lnpk PE=1 SV=1	11.8867	KCl	Media	1.71493e-09	23.7335	4687.04	3567.39	3867.85	4619.06	9295.42	8120.07	9169.23	12182.1	10681	5946.52	10060.1	8743.3
804	1	54.431	2	550.748	1099.48	1.89399	40.64	LSSQLSEEK	[6] Phospho (ST)	LYRIC_MOUSE	Protein LYRIC OS=Mus musculus OX=10090 GN=Mtdh PE=1 SV=1	19.8124	KCl	Media	1.73407e-09	33.916	615987	740500	948066	880529	1.42772e+06	1.40855e+06	1.72655e+06	1.51673e+06	627065	877463	779934	770384
1016	2	39.1307	2	826.367	1650.72	2.94135	---	AEDGAAPSPSSETPKK	[13] Phospho (ST)	MARCS_MOUSE	Myristoylated alanine-rich C-kinase substrate OS=Mus musculus OX=10090 GN=Marcks PE=1 SV=2	6.33703	VEH	pH	1.73996e-09	18.7779	1.21598e+06	1.26684e+06	1.49785e+06	1.23642e+06	347948	484954	497031	360260	222810	207229	216448	176784
1016	2	39.1307	2	826.367	1650.72	2.94135	35.43	AEDGAAPSPSSETPKK	[11] Phospho (ST)	MARCS_MOUSE	Myristoylated alanine-rich C-kinase substrate OS=Mus musculus OX=10090 GN=Marcks PE=1 SV=2	6.33703	VEH	pH	1.73996e-09	18.7779	1.21598e+06	1.26684e+06	1.49785e+06	1.23642e+06	347948	484954	497031	360260	222810	207229	216448	176784
7333	2	52.6207	2	485.225	968.435	2.3687	36.75	SASATLPSR	[3] Phospho (ST)	RIOX1_MOUSE	Ribosomal oxygenase 1 OS=Mus musculus OX=10090 GN=Riox1 PE=1 SV=2	8.60455	pH	Media	1.74446e-09	18.9128	20556	15557.4	22197.4	17873.4	28320.5	37557.3	34236.9	39295.3	47535.6	42474.9	55246.3	38163.3
28596	1	142.448	2	918.872	1835.73	1.91426	29.86	DASDDLDDLNFFNQK	[3] Phospho (ST)	IF2B_MOUSE	Eukaryotic translation initiation factor 2 subunit 2 OS=Mus musculus OX=10090 GN=Eif2s2 PE=1 SV=1	3.81313	pH	Media	1.7607e-09	12.8458	33226.9	29789.1	33968.4	40363.2	47418.2	46914.1	57280.6	53061.8	81676.6	79337.2	91415.7	82624.5
5255	2	61.0005	3	509.576	1525.71	1.88002	---	RSSSELSPEVVEK	[2] Phospho (ST)	SRRM2_MOUSE	Serine/arginine repetitive matrix protein 2 OS=Mus musculus OX=10090 GN=Srrm2 PE=1 SV=3	27.2882	pH	Media	1.77258e-09	35.2181	35572.1	32990.3	50535.7	42614.6	55605.7	89743.1	85052.4	75709	117655	95316.4	100916	79843.7
5255	2	61.0005	3	509.576	1525.71	1.88002	---	RSSSELSPEVVEK	[7] Phospho (ST)	SRRM2_MOUSE	Serine/arginine repetitive matrix protein 2 OS=Mus musculus OX=10090 GN=Srrm2 PE=1 SV=3	27.2882	pH	Media	1.77258e-09	35.2181	35572.1	32990.3	50535.7	42614.6	55605.7	89743.1	85052.4	75709	117655	95316.4	100916	79843.7
5255	2	61.0005	3	509.576	1525.71	1.88002	28.62	RSSSELSPEVVEK	[3] Phospho (ST)	SRRM2_MOUSE	Serine/arginine repetitive matrix protein 2 OS=Mus musculus OX=10090 GN=Srrm2 PE=1 SV=3	27.2882	pH	Media	1.77258e-09	35.2181	35572.1	32990.3	50535.7	42614.6	55605.7	89743.1	85052.4	75709	117655	95316.4	100916	79843.7
5255	2	61.0005	3	509.576	1525.71	1.88002	39.91	RSSSELSPEVVEK	[4] Phospho (ST)	SRRM2_MOUSE	Serine/arginine repetitive matrix protein 2 OS=Mus musculus OX=10090 GN=Srrm2 PE=1 SV=3	27.2882	pH	Media	1.77258e-09	35.2181	35572.1	32990.3	50535.7	42614.6	55605.7	89743.1	85052.4	75709	117655	95316.4	100916	79843.7
42975	1	106.235	3	909.002	2723.99	2.55375	30.77	IHDLEDDLEMSSDASDASGEEGSR	[12] Phospho (ST)|[18] Phospho (ST)	T2FA_MOUSE	General transcription factor IIF subunit 1 OS=Mus musculus OX=10090 GN=Gtf2f1 PE=1 SV=2	77.6358	pH	VEH	1.77738e-09	72.5033	1480.1	711.812	1573.77	968.239	684.28	2729.47	1048.56	802.579	93444.5	85480.6	96678.2	91918.3
6208	1	65.3256	2	581.258	1160.5	1.29965	46.08	IYESIEEAK	[2] Phospho (Y)	ROCK2_MOUSE	Rho-associated protein kinase 2 OS=Mus musculus OX=10090 GN=Rock2 PE=1 SV=1	24.2181	KCl	Media	1.78655e-09	36.1325	96189.6	109364	82826	89945.6	214612	219314	247136	230409	97069.7	129354	106871	105374
13353	1	80.6074	2	621.775	1241.54	2.06759	42.94	SFDHLISDTK	[1] Phospho (ST)	NF1_MOUSE	Neurofibromin OS=Mus musculus OX=10090 GN=Nf1 PE=1 SV=1	2.87855	KCl	Media	1.79587e-09	12.861	97060.7	105563	87914.9	95321	105071	105199	111873	98052.7	76927.6	77260.3	70512.6	69804.4
4858	1	79.5124	2	691.3	1380.59	1.54893	37.78	VSPVPSPSQPAR	[2] Phospho (ST)|[6] Phospho (ST)	MICA1_MOUSE	[F-actin]-monooxygenase MICAL1 OS=Mus musculus OX=10090 GN=Mical1 PE=1 SV=1	2.72501	VEH	pH	1.84607e-09	9.34173	451873	473842	468323	518837	210222	226149	212959	202804	156738	194067	168183	182982
42308	1	125.513	4	1114.73	4454.89	2.6256	35.34	SQERPPETPPTSVSESLPTLSDSDPVPVADSDDDAGSESAAR	[1] Phospho (ST)|[31] Phospho (ST)	MAP1S_MOUSE	Microtubule-associated protein 1S OS=Mus musculus OX=10090 GN=Map1s PE=1 SV=2	3.62192	pH	Media	1.85107e-09	15.0042	44440.7	38776.6	38216.3	52230.4	62231.7	61735	61984.2	59870.1	92343.8	89163.3	96201.1	93965.5
7485	1	61.8451	3	666.598	1996.77	1.48988	36.62	GYSSQDAEEQDREFEK	[3] Phospho (ST)	TB182_MOUSE	182 kDa tankyrase-1-binding protein OS=Mus musculus OX=10090 GN=Tnks1bp1 PE=1 SV=2	19.9803	KCl	Media	1.85927e-09	29.7412	103258	66106.9	109684	108909	170746	107706	135993	122995	106365	87252.7	98309.4	143383
7485	1	61.8451	3	666.598	1996.77	1.48988	41.06	GYSSQDAEEQDREFEK	[4] Phospho (ST)	TB182_MOUSE	182 kDa tankyrase-1-binding protein OS=Mus musculus OX=10090 GN=Tnks1bp1 PE=1 SV=2	19.9803	KCl	Media	1.85927e-09	29.7412	103258	66106.9	109684	108909	170746	107706	135993	122995	106365	87252.7	98309.4	143383
278	1	44.0124	2	537.232	1072.45	1.60168	---	SRTPPVTR	[1] Phospho (ST)|[3] Phospho (ST)	SRRM2_MOUSE	Serine/arginine repetitive matrix protein 2 OS=Mus musculus OX=10090 GN=Srrm2 PE=1 SV=3	9.68012	KCl	Media	1.8973e-09	20.5132	1.36468e+06	1.34801e+06	1.98807e+06	1.4449e+06	2.41907e+06	3.24094e+06	3.62984e+06	2.92149e+06	2.25577e+06	3.06228e+06	2.42954e+06	2.11717e+06
16616	1	133.854	4	900.892	3599.54	2.48582	58.17	GNNSAVGSNADLTIEEDEEEEPVALQQAQQVR	[4] Phospho (ST)|[13] Phospho (ST)	CAVN2_MOUSE	Caveolae-associated protein 2 OS=Mus musculus OX=10090 GN=Cavin2 PE=1 SV=3	12.4177	Media	KCl	1.9562e-09	35.1395	449669	305617	257869	271728	34063.8	26888.3	25169.5	31628.6	44858.9	43919.9	37756.3	54460.6
16616	1	133.854	4	900.892	3599.54	2.48582	31.82	GNNSAVGSNADLTIEEDEEEEPVALQQAQQVR	[4] Phospho (ST)|[8] Phospho (ST)	CAVN2_MOUSE	Caveolae-associated protein 2 OS=Mus musculus OX=10090 GN=Cavin2 PE=1 SV=3	12.4177	Media	KCl	1.9562e-09	35.1395	449669	305617	257869	271728	34063.8	26888.3	25169.5	31628.6	44858.9	43919.9	37756.3	54460.6
20447	1	137.11	2	892.444	1782.87	2.36156	---	VASEEEEVPLVVYLK	[3] Phospho (ST)	SYNPO_MOUSE	Synaptopodin OS=Mus musculus OX=10090 GN=Synpo PE=1 SV=2	19.8757	KCl	Media	1.98314e-09	27.343	96332.2	57950.5	90671.3	57808.3	281380	229193	275949	286132	30713.8	48494.1	31525	33903.7
9215	2	43.3758	3	450.551	1348.63	2.1843	28.05	EEKPEVQSPVK	[8] Phospho (ST)	UBE2O_MOUSE	(E3-independent) E2 ubiquitin-conjugating enzyme UBE2O OS=Mus musculus OX=10090 GN=Ube2o PE=1 SV=3	7.85809	pH	Media	2.09924e-09	21.4866	7827.32	10575.7	9717.39	8633.54	26204.3	32564.9	32099.9	38582.4	43310.4	32898	49480.4	55780.4
18291	1	32.6882	2	670.775	1339.54	2.06411	35.61	RNSSPPPSPNK	[4] Phospho (ST)|[8] Phospho (ST)	AT2B1_MOUSE	Plasma membrane calcium-transporting ATPase 1 OS=Mus musculus OX=10090 GN=Atp2b1 PE=1 SV=1	3.25662	pH	Media	2.11495e-09	14.5957	142486	120822	99252.8	125729	187679	169450	194453	173951	345048	334808	372890	361525
12643	1	90.6615	3	878.335	2631.98	1.75324	30.57	DGSEQTDEEAEGPFSDDEMVTHK	[15] Phospho (ST)	REEP3_MOUSE	Receptor expression-enhancing protein 3 OS=Mus musculus OX=10090 GN=Reep3 PE=1 SV=1	4.98486	pH	VEH	2.1638e-09	14.68	85589.5	78148.5	77062.1	99689.2	163341	197741	207264	181440	376888	446021	433429	440952
5564	1	70.6295	4	848.14	3388.53	2.56123	34.91	ASAPRPPPAPADGADPAPVEESEARPDGEGSPSK	[31] Phospho (ST)	BCR_MOUSE	Breakpoint cluster region protein OS=Mus musculus OX=10090 GN=Bcr PE=1 SV=3	4.85457	pH	Media	2.20713e-09	14.6288	531733	477200	485192	647092	973129	773670	830277	818623	1.29963e+06	1.2997e+06	1.39063e+06	1.48977e+06
4048	1	118.029	2	1164.99	2327.96	2.30828	90.61	SLEETLHNVDLSSDDELPR	[12] Phospho (ST)|[13] Phospho (ST)	CAVN2_MOUSE	Caveolae-associated protein 2 OS=Mus musculus OX=10090 GN=Cavin2 PE=1 SV=3	24.8716	Media	pH	2.22466e-09	35.9579	1.02155e+06	1.39114e+06	1.35304e+06	1.0521e+06	209298	413025	358861	202248	117311	144716	127606	111509
23649	1	46.6831	2	507.219	1012.42	1.77345	30.01	SASSSPEIR	[4] Phospho (ST)	SRRM2_MOUSE	Serine/arginine repetitive matrix protein 2 OS=Mus musculus OX=10090 GN=Srrm2 PE=1 SV=3	83.8995	pH	Media	2.24377e-09	47.4047	1438.9	587.216	699.563	790.792	1775.21	1732.99	1277.55	1555.51	40058.9	32945.9	29590.7	26630.4
14034	2	74.4118	2	413.216	824.417	2.16998	27.21	LSAVSLR	[2] Phospho (ST)	SNX17_MOUSE	Sorting nexin-17 OS=Mus musculus OX=10090 GN=Snx17 PE=1 SV=2	13.9307	KCl	Media	2.24853e-09	33.1315	19236.2	14001.4	22582.3	17340.5	17702	20695.2	20964.8	19708.5	14517.1	11104.6	24294.2	18433
4994	1	128.987	3	1113.12	3336.33	-0.499756	48.45	EELADENKSLEETLHNVDLSSDDELPR	[9] Phospho (ST)|[20] Phospho (ST)|[21] Phospho (ST)	CAVN2_MOUSE	Caveolae-associated protein 2 OS=Mus musculus OX=10090 GN=Cavin2 PE=1 SV=3	8.54398	Media	KCl	2.29294e-09	28.3439	1.49358e+06	1.74082e+06	2.27353e+06	1.75659e+06	299612	411996	532316	304822	356663	444354	473097	363436
4994	1	128.987	3	1113.12	3336.33	-0.499756	---	EELADENKSLEETLHNVDLSSDDELPR	[13] Phospho (ST)|[20] Phospho (ST)|[21] Phospho (ST)	CAVN2_MOUSE	Caveolae-associated protein 2 OS=Mus musculus OX=10090 GN=Cavin2 PE=1 SV=3	8.54398	Media	KCl	2.29294e-09	28.3439	1.49358e+06	1.74082e+06	2.27353e+06	1.75659e+06	299612	411996	532316	304822	356663	444354	473097	363436
1107	1	98.4364	2	721.821	1441.63	2.28039	61.38	SPAEVTDIGFGNR	[1] Phospho (ST)	PTN12_MOUSE	Tyrosine-protein phosphatase non-receptor type 12 OS=Mus musculus OX=10090 GN=Ptpn12 PE=1 SV=3	5.3808	KCl	Media	2.30661e-09	20.6069	329111	290567	359650	295750	948244	1.2566e+06	1.32939e+06	1.43425e+06	911280	926530	1.37852e+06	1.21561e+06
44954	2	46.8655	3	537.211	1608.61	3.07354	30.34	HMSSMEHSEEGLR	[4] Phospho (ST)	BCAS3_MOUSE	BCAS3 microtubule associated cell migration factor OS=Mus musculus OX=10090 GN=Bcas3 PE=1 SV=2	10.4501	KCl	Media	2.32795e-09	24.3994	4212.89	5211.52	4498.68	5614.8	17178.3	10432.2	14676.1	13256.4	7091.61	7513.34	6278.3	6552.45
45835	2	81.8113	3	743.037	2226.09	1.99074	30.12	SPPGHPAPPVASSPTVIPGEPR	[13] Phospho (ST)	IL3RB_MOUSE	Cytokine receptor common subunit beta OS=Mus musculus OX=10090 GN=Csf2rb PE=1 SV=2	18.8527	Media	pH	2.35067e-09	44.0337	23875.4	19097.4	48757.9	27314.2	4015.98	3304.78	4533.69	2575.56	2087.37	1959.79	1811.99	1738.79
37288	1	134.543	3	1148.17	3441.48	2.09337	42.16	DPDSNPYSLLDTSEPEPPVDSEPGEPPPASAR	[13] Phospho (ST)	FXR2_MOUSE	Fragile X mental retardation syndrome-related protein 2 OS=Mus musculus OX=10090 GN=Fxr2 PE=1 SV=1	5.33322	KCl	Media	2.3744e-09	16.3704	172093	140768	126663	135284	198025	214261	184820	176535	104695	109318	128902	130492
37288	1	134.543	3	1148.17	3441.48	2.09337	30.68	DPDSNPYSLLDTSEPEPPVDSEPGEPPPASAR	[12] Phospho (ST)	FXR2_MOUSE	Fragile X mental retardation syndrome-related protein 2 OS=Mus musculus OX=10090 GN=Fxr2 PE=1 SV=1	5.33322	KCl	Media	2.3744e-09	16.3704	172093	140768	126663	135284	198025	214261	184820	176535	104695	109318	128902	130492
525	1	118.596	3	954.684	2861.03	2.78305	106.26	EAEEESSGGEEEDEDENIEVVYSK	[6] Phospho (ST)|[7] Phospho (ST)	IF5_MOUSE	Eukaryotic translation initiation factor 5 OS=Mus musculus OX=10090 GN=Eif5 PE=1 SV=1	3.78062	pH	Media	2.43895e-09	12.1972	4.64382e+06	5.17742e+06	3.88985e+06	4.33159e+06	6.8331e+06	8.50412e+06	7.4588e+06	7.05248e+06	1.22387e+07	1.38949e+07	1.41678e+07	1.39777e+07
6251	2	80.7976	2	532.78	1063.55	2.31435	28.18	SPLQSVVVR	[1] Phospho (ST)	TR150_MOUSE	Thyroid hormone receptor-associated protein 3 OS=Mus musculus OX=10090 GN=Thrap3 PE=1 SV=1	23.0448	KCl	Media	2.46223e-09	34.4588	23657.5	22650.4	30039.3	20184.4	41738.2	99201.3	68075.6	91420	58141.3	44571.5	50470	62607.1
57816	1	123.719	3	985.078	2952.21	0.586353	26.39	EEGSFTEGLSEASLPSGLMEGSAEDAEK	[4] Phospho (ST)|[19] Oxidation (M)	CAVN2_MOUSE	Caveolae-associated protein 2 OS=Mus musculus OX=10090 GN=Cavin2 PE=1 SV=3	26.3274	Media	KCl	2.50189e-09	37.8062	40389.8	34249.5	32062.7	38005.1	2693.93	1404.3	2662.67	2788.68	3740.4	3574.61	2215.28	5713.76
4440	1	75.6537	2	768.825	1535.64	2.10208	85.3	QADSEMTGYVVTR	[9] Phospho (Y)	MK12_MOUSE	Mitogen-activated protein kinase 12 OS=Mus musculus OX=10090 GN=Mapk12 PE=1 SV=1	22.1995	pH	Media	2.57614e-09	53.4588	135551	139753	188946	203354	353639	324765	359891	311636	350341	356428	425276	379736
35955	1	39.0534	3	334.818	1001.43	0.299469	---	ELSHSPPR	[5] Phospho (ST)	SRRM2_MOUSE	Serine/arginine repetitive matrix protein 2 OS=Mus musculus OX=10090 GN=Srrm2 PE=1 SV=3	20.6446	KCl	Media	2.65615e-09	30.4637	7379.6	7258.86	12970.1	12047.4	16429.4	14060.2	19755.3	17781.9	8456.78	12421.9	7791.69	9126.8
9503	1	54.6966	2	635.272	1268.53	1.38947	30.69	SIDTQTPGGADK	[1] Phospho (ST)	F117B_MOUSE	Protein FAM117B OS=Mus musculus OX=10090 GN=Fam117b PE=1 SV=1	5.98846	KCl	Media	2.68867e-09	19.0328	41624.4	38839.8	51327.2	58541.6	109002	100573	99491.8	108464	54410	59570.8	66578.2	56367.3
9503	1	54.6966	2	635.272	1268.53	1.38947	42.29	SIDTQTPGGADK	[4] Phospho (ST)	F117B_MOUSE	Protein FAM117B OS=Mus musculus OX=10090 GN=Fam117b PE=1 SV=1	5.98846	KCl	Media	2.68867e-09	19.0328	41624.4	38839.8	51327.2	58541.6	109002	100573	99491.8	108464	54410	59570.8	66578.2	56367.3
43312	2	67.1087	3	648.951	1943.83	2.39439	36.51	TIEEQLDEEHLESHR	[1] Phospho (ST)	AKAP2_MOUSE	A-kinase anchor protein 2 OS=Mus musculus OX=10090 GN=Akap2 PE=1 SV=3	22.0829	KCl	Media	2.77149e-09	32.7039	14802.2	10422.6	19727	10147.1	12122.9	18837.4	12207.1	16485.2	1508.43	2170.28	1657.66	1616.15
22385	2	62.6499	3	526.236	1575.69	2.46249	---	NASTSFQELEDKK	[5] Phospho (ST)	DNJC2_MOUSE	DnaJ homolog subfamily C member 2 OS=Mus musculus OX=10090 GN=Dnajc2 PE=1 SV=2	19.5097	pH	Media	2.81436e-09	28.7788	6611.82	4871.55	5141.81	8030.42	11433	10987	8520.78	10167.8	35658.7	23073.2	32969.5	36135.7
11534	2	73.0566	2	612.294	1222.57	2.12117	65.81	SGLGASPLQSAR	[6] Phospho (ST)	AMPD2_MOUSE	AMP deaminase 2 OS=Mus musculus OX=10090 GN=Ampd2 PE=1 SV=1	4.68766	KCl	Media	2.92832e-09	17.7536	19325.1	20312.4	24339.9	22540.9	34341.1	42076.7	38570.6	46030.7	39315.1	34906.8	37251.6	32666.1
2338	1	88.9543	2	782.803	1563.59	1.34943	59.38	SPSPEPIYNSEGK	[1] Phospho (ST)|[3] Phospho (ST)	SF01_MOUSE	Splicing factor 1 OS=Mus musculus OX=10090 GN=Sf1 PE=1 SV=6	4.01194	Media	pH	2.93638e-09	15.1192	1.14902e+06	1.23158e+06	1.07963e+06	1.23042e+06	964472	1.26753e+06	1.14024e+06	1.07231e+06	403215	402961	475461	432092
10927	2	74.3822	3	561.578	1681.71	2.59445	39.24	SSIHNFMTHPEFR	[2] Phospho (ST)	AT2B1_MOUSE	Plasma membrane calcium-transporting ATPase 1 OS=Mus musculus OX=10090 GN=Atp2b1 PE=1 SV=1	9.24477	KCl	Media	2.9572e-09	24.4238	28966.4	27961.1	45038.4	30090.1	94483.4	65215.1	67886.2	79984.8	62507.3	57845.6	93566.5	74082.9
7903	1	44.2064	2	443.687	885.36	1.16362	43.2	SASADLSR	[3] Phospho (ST)	MAP4_MOUSE	Microtubule-associated protein 4 OS=Mus musculus OX=10090 GN=Map4 PE=1 SV=3	35.5829	KCl	Media	2.99767e-09	44.59	58677.3	46787.5	61246.7	45877.4	109918	87218.8	130861	101930	18243.3	21994.7	16760.4	14266.4
20903	2	82.4371	4	575.763	2299.02	2.73578	---	ELSHSPPRENSFESSLEFK	[3] Phospho (ST)	SRRM2_MOUSE	Serine/arginine repetitive matrix protein 2 OS=Mus musculus OX=10090 GN=Srrm2 PE=1 SV=3	11.0215	pH	Media	3.07088e-09	22.4989	8702.09	6234.51	11035.3	9066.91	30982.4	21535.1	22691.5	32538.4	69355.6	47359.7	57049.1	44817.6
65576	2	57.5958	3	590.589	1768.74	2.28499	---	GGSSGEELEDEEPVKK	[4] Phospho (ST)	HDGR2_MOUSE	Hepatoma-derived growth factor-related protein 2 OS=Mus musculus OX=10090 GN=Hdgfl2 PE=1 SV=1	59.1004	pH	Media	3.08653e-09	41.55	141.485	183.161	111.721	282.917	315.65	589.113	360.343	424.889	16361.7	6963.25	9227.32	8201.82
14577	2	48.6279	3	488.885	1463.63	2.08555	33.29	RSPSFDTSTATSK	[4] Phospho (ST)	DISP2_MOUSE	Protein dispatched homolog 2 OS=Mus musculus OX=10090 GN=Disp2 PE=1 SV=1	6.91154	pH	Media	3.08896e-09	24.5137	21746.5	24610.9	16329.8	21032.2	27466.6	18663	17256.4	17154.6	66515.8	62832.6	62215	62885.2
14577	2	48.6279	3	488.885	1463.63	2.08555	28.84	RSPSFDTSTATSK	[7] Phospho (ST)	DISP2_MOUSE	Protein dispatched homolog 2 OS=Mus musculus OX=10090 GN=Disp2 PE=1 SV=1	6.91154	pH	Media	3.08896e-09	24.5137	21746.5	24610.9	16329.8	21032.2	27466.6	18663	17256.4	17154.6	66515.8	62832.6	62215	62885.2
9983	2	85.6434	2	682.786	1363.56	2.73222	46.52	TDSDSDLQLYK	[3] Phospho (ST)	AMPD2_MOUSE	AMP deaminase 2 OS=Mus musculus OX=10090 GN=Ampd2 PE=1 SV=1	22.422	KCl	Media	3.1453e-09	34.7632	42804.6	29501.1	58221.8	54107.9	118164	119666	141873	142435	91086	87171	119215	102505
9983	2	85.6434	2	682.786	1363.56	2.73222	31.89	TDSDSDLQLYK	[1] Phospho (ST)	AMPD2_MOUSE	AMP deaminase 2 OS=Mus musculus OX=10090 GN=Ampd2 PE=1 SV=1	22.422	KCl	Media	3.1453e-09	34.7632	42804.6	29501.1	58221.8	54107.9	118164	119666	141873	142435	91086	87171	119215	102505
21497	2	53.0583	2	685.776	1369.54	2.91599	30.78	NSAPASMSPDGTR	[8] Phospho (ST)	DOCK4_MOUSE	Dedicator of cytokinesis protein 4 OS=Mus musculus OX=10090 GN=Dock4 PE=1 SV=1	3.76682	pH	Media	3.15976e-09	14.5549	14743.5	14575.9	14064.6	17548	20161.4	20661.8	19920	19264.3	30297.5	32498.9	34342.6	26708.6
12477	2	54.5829	2	603.77	1205.53	2.81112	51.01	ATETVYSEVK	[7] Phospho (ST)	CEAM1_MOUSE	Carcinoembryonic antigen-related cell adhesion molecule 1 OS=Mus musculus OX=10090 GN=Ceacam1 PE=1 SV=1	24.3014	KCl	Media	3.19362e-09	29.8665	24144.4	26854.8	14924.3	15402.9	34226.5	58540.4	38997.5	55834	45551.1	41904.9	32918	31162.8
12477	2	54.5829	2	603.77	1205.53	2.81112	52.41	ATETVYSEVK	[6] Phospho (Y)	CEAM1_MOUSE	Carcinoembryonic antigen-related cell adhesion molecule 1 OS=Mus musculus OX=10090 GN=Ceacam1 PE=1 SV=1	24.3014	KCl	Media	3.19362e-09	29.8665	24144.4	26854.8	14924.3	15402.9	34226.5	58540.4	38997.5	55834	45551.1	41904.9	32918	31162.8
19595	2	53.9414	3	517.24	1548.7	2.43386	33.14	VVNITSPTHDGSSR	[6] Phospho (ST)	ELF2_MOUSE	ETS-related transcription factor Elf-2 OS=Mus musculus OX=10090 GN=Elf2 PE=1 SV=1	10.0054	KCl	Media	3.4098e-09	28.6478	6034.12	5219.57	9662.9	8739.18	25028.4	30507.3	30247.2	31578.7	22607.3	17098.8	26324.2	21963.4
1109	2	72.682	2	857.39	1712.77	2.41328	29.61	SSTPLPTVSSSAENTR	[2] Phospho (ST)	LAP2B_MOUSE	Lamina-associated polypeptide 2, isoforms beta/delta/epsilon/gamma OS=Mus musculus OX=10090 GN=Tmpo PE=1 SV=4	6.56978	VEH	pH	3.47332e-09	21.8815	1.43034e+06	1.11888e+06	1.15997e+06	980833	1.01696e+06	1.28559e+06	1.3268e+06	869752	216236	146930	191699	159012
1109	2	72.682	2	857.39	1712.77	2.41328	55.84	SSTPLPTVSSSAENTR	[3] Phospho (ST)	LAP2B_MOUSE	Lamina-associated polypeptide 2, isoforms beta/delta/epsilon/gamma OS=Mus musculus OX=10090 GN=Tmpo PE=1 SV=4	6.56978	VEH	pH	3.47332e-09	21.8815	1.43034e+06	1.11888e+06	1.15997e+06	980833	1.01696e+06	1.28559e+06	1.3268e+06	869752	216236	146930	191699	159012
1109	2	72.682	2	857.39	1712.77	2.41328	---	SSTPLPTVSSSAENTR	[7] Phospho (ST)	LAP2B_MOUSE	Lamina-associated polypeptide 2, isoforms beta/delta/epsilon/gamma OS=Mus musculus OX=10090 GN=Tmpo PE=1 SV=4	6.56978	VEH	pH	3.47332e-09	21.8815	1.43034e+06	1.11888e+06	1.15997e+06	980833	1.01696e+06	1.28559e+06	1.3268e+06	869752	216236	146930	191699	159012
1109	2	72.682	2	857.39	1712.77	2.41328	29.61	SSTPLPTVSSSAENTR	[2] Phospho (ST)	LAP2A_MOUSE	Lamina-associated polypeptide 2, isoforms alpha/zeta OS=Mus musculus OX=10090 GN=Tmpo PE=1 SV=4	6.56978	VEH	pH	3.47332e-09	21.8815	1.43034e+06	1.11888e+06	1.15997e+06	980833	1.01696e+06	1.28559e+06	1.3268e+06	869752	216236	146930	191699	159012
1109	2	72.682	2	857.39	1712.77	2.41328	55.84	SSTPLPTVSSSAENTR	[3] Phospho (ST)	LAP2A_MOUSE	Lamina-associated polypeptide 2, isoforms alpha/zeta OS=Mus musculus OX=10090 GN=Tmpo PE=1 SV=4	6.56978	VEH	pH	3.47332e-09	21.8815	1.43034e+06	1.11888e+06	1.15997e+06	980833	1.01696e+06	1.28559e+06	1.3268e+06	869752	216236	146930	191699	159012
1109	2	72.682	2	857.39	1712.77	2.41328	---	SSTPLPTVSSSAENTR	[7] Phospho (ST)	LAP2A_MOUSE	Lamina-associated polypeptide 2, isoforms alpha/zeta OS=Mus musculus OX=10090 GN=Tmpo PE=1 SV=4	6.56978	VEH	pH	3.47332e-09	21.8815	1.43034e+06	1.11888e+06	1.15997e+06	980833	1.01696e+06	1.28559e+06	1.3268e+06	869752	216236	146930	191699	159012
5400	2	83.8264	3	747.016	2238.03	2.93545	33.99	GYGYGQGAGTLSTDKGESLGIK	[12] Phospho (ST)	CSRP1_MOUSE	Cysteine and glycine-rich protein 1 OS=Mus musculus OX=10090 GN=Csrp1 PE=1 SV=3	31.0424	KCl	Media	3.5229e-09	40.8559	143100	91206.3	180267	113973	294736	294094	302022	354903	45666.4	55753	59138.6	38606.1
5400	2	83.8264	3	747.016	2238.03	2.93545	31.32	GYGYGQGAGTLSTDKGESLGIK	[13] Phospho (ST)	CSRP1_MOUSE	Cysteine and glycine-rich protein 1 OS=Mus musculus OX=10090 GN=Csrp1 PE=1 SV=3	31.0424	KCl	Media	3.5229e-09	40.8559	143100	91206.3	180267	113973	294736	294094	302022	354903	45666.4	55753	59138.6	38606.1
3156	1	41.8726	2	565.728	1129.44	1.23326	26.19	ARSMSPPPK	[3] Phospho (ST)|[5] Phospho (ST)	SRSF6_MOUSE	Serine/arginine-rich splicing factor 6 OS=Mus musculus OX=10090 GN=Srsf6 PE=1 SV=1	11.3604	pH	Media	3.56252e-09	30.4098	167764	116886	114504	211912	344129	255512	294726	278040	1.05484e+06	1.23467e+06	1.44088e+06	1.25496e+06
15977	2	49.0189	4	548.729	2190.89	3.0757	32.44	SKSEEAHAEDSVMDHHFR	[3] Phospho (ST)	PAIRB_MOUSE	Plasminogen activator inhibitor 1 RNA-binding protein OS=Mus musculus OX=10090 GN=Serbp1 PE=1 SV=2	16.5057	KCl	Media	3.71277e-09	31.8693	23628.6	18078.7	32064.9	27861.3	57818.5	76051.9	83690.9	94395.5	57678.4	58315	66618.5	55850.2
10954	2	44.8562	3	360.517	1078.53	1.75722	27.84	GRVTPNLSR	[4] Phospho (ST)	ASTRA_MOUSE	Protein Aster-A OS=Mus musculus OX=10090 GN=Gramd1a PE=1 SV=2	6.95543	pH	Media	3.76126e-09	23.9956	4201.32	7384.92	7369.64	6080.38	24199	18477.9	20807.5	23799	27683.6	28160.3	36837.2	34824.5
28293	2	140.379	2	1109.56	2217.1	3.27028	52.84	EPTPSIASDISLPIATQELR	[8] Phospho (ST)	ESYT2_MOUSE	Extended synaptotagmin-2 OS=Mus musculus OX=10090 GN=Esyt2 PE=1 SV=1	18.0337	pH	Media	3.78552e-09	31.4477	15142.2	11593.5	20332.9	10241	24169.1	40209.3	25905.9	31241.8	92941.1	69327.2	106478	81838
61418	1	80.2321	2	819.388	1636.76	2.15967	45.94	DADVSEESPPPLPER		PTN12_MOUSE	Tyrosine-protein phosphatase non-receptor type 12 OS=Mus musculus OX=10090 GN=Ptpn12 PE=1 SV=3	3.3448	pH	Media	3.79039e-09	14.8699	18649.8	20941	18605.6	19819.3	30180.8	24679.8	34869.3	27372.5	41532.2	41926.5	47356.1	44591.8
42318	1	114.482	3	761.335	2280.98	2.40397	---	IVEPEVVGESDSEVEGDAWR	[10] Phospho (ST)	MFA1A_MOUSE	Microfibrillar-associated protein 1A OS=Mus musculus OX=10090 GN=Mfap1a PE=1 SV=1	5.16798	pH	VEH	3.83334e-09	16.2101	13527.5	15411.5	13503.9	12249.8	16499.2	20937.3	19614	16234.4	62218.2	60068	82121.7	78242.6
42318	1	114.482	3	761.335	2280.98	2.40397	50.27	IVEPEVVGESDSEVEGDAWR	[12] Phospho (ST)	MFA1A_MOUSE	Microfibrillar-associated protein 1A OS=Mus musculus OX=10090 GN=Mfap1a PE=1 SV=1	5.16798	pH	VEH	3.83334e-09	16.2101	13527.5	15411.5	13503.9	12249.8	16499.2	20937.3	19614	16234.4	62218.2	60068	82121.7	78242.6
2575	1	94.5244	3	732.62	2194.84	2.5744	30.35	SRSSSVGSSSSYPISSAGPR	[1] Phospho (ST)|[3] Phospho (ST)|[8] Phospho (ST)	PLEC_MOUSE	Plectin OS=Mus musculus OX=10090 GN=Plec PE=1 SV=3	6.30954	pH	Media	3.87111e-09	19.4465	644251	512148	597068	771689	692290	902309	768003	838019	995644	975181	1.21442e+06	1.21311e+06
2575	1	94.5244	3	732.62	2194.84	2.5744	29.07	SRSSSVGSSSSYPISSAGPR	[3] Phospho (ST)|[4] Phospho (ST)|[9] Phospho (ST)	PLEC_MOUSE	Plectin OS=Mus musculus OX=10090 GN=Plec PE=1 SV=3	6.30954	pH	Media	3.87111e-09	19.4465	644251	512148	597068	771689	692290	902309	768003	838019	995644	975181	1.21442e+06	1.21311e+06
2575	1	94.5244	3	732.62	2194.84	2.5744	41.52	SRSSSVGSSSSYPISSAGPR	[1] Phospho (ST)|[3] Phospho (ST)|[5] Phospho (ST)	PLEC_MOUSE	Plectin OS=Mus musculus OX=10090 GN=Plec PE=1 SV=3	6.30954	pH	Media	3.87111e-09	19.4465	644251	512148	597068	771689	692290	902309	768003	838019	995644	975181	1.21442e+06	1.21311e+06
4128	2	67.9652	3	515.225	1542.65	2.29116	52.55	YSTSPVPEHFGSR	[4] Phospho (ST)	IASPP_MOUSE	RelA-associated inhibitor OS=Mus musculus OX=10090 GN=Ppp1r13l PE=1 SV=1	5.03906	KCl	Media	3.8831e-09	15.8678	69105.8	60057.3	72117.3	74975.4	95603.9	133360	104080	128105	74583.6	63733.8	81135.4	70529.2
344	2	51.4438	4	548.729	2190.89	2.79501	60.32	SKSEEAHAEDSVMDHHFR	[3] Phospho (ST)	PAIRB_MOUSE	Plasminogen activator inhibitor 1 RNA-binding protein OS=Mus musculus OX=10090 GN=Serbp1 PE=1 SV=2	27.1119	KCl	Media	3.91102e-09	36.813	1.40621e+06	1.12654e+06	2.23301e+06	1.87385e+06	3.2908e+06	4.4779e+06	4.69505e+06	5.56851e+06	2.97322e+06	2.61613e+06	3.51624e+06	2.64824e+06
344	2	51.4438	4	548.729	2190.89	2.79501	35.77	SKSEEAHAEDSVMDHHFR	[11] Phospho (ST)	PAIRB_MOUSE	Plasminogen activator inhibitor 1 RNA-binding protein OS=Mus musculus OX=10090 GN=Serbp1 PE=1 SV=2	27.1119	KCl	Media	3.91102e-09	36.813	1.40621e+06	1.12654e+06	2.23301e+06	1.87385e+06	3.2908e+06	4.4779e+06	4.69505e+06	5.56851e+06	2.97322e+06	2.61613e+06	3.51624e+06	2.64824e+06
22646	1	106.568	3	820.39	2458.15	1.57378	39.95	SRPVSVKTFEDIPLEEPEVK	[5] Phospho (ST)|[8] Phospho (ST)	VGFR2_MOUSE	Vascular endothelial growth factor receptor 2 OS=Mus musculus OX=10090 GN=Kdr PE=1 SV=2	6.7673	VEH	KCl	3.91815e-09	18.8487	217949	171525	148785	159935	26072.6	29385.7	26248.9	21464.4	44381.6	56613.6	67355.6	66007.3
418	2	89.0117	2	416.205	830.396	2.26193	25.23	LSGLSFK	[5] Phospho (ST)	MRP_MOUSE	MARCKS-related protein OS=Mus musculus OX=10090 GN=Marcksl1 PE=1 SV=2	12.8506	VEH	Media	4.02469e-09	29.394	798676	628696	657545	439460	347799	383415	368229	348058	153635	118594	236149	163459
17367	2	80.8165	3	528.267	1581.78	2.57288	27.73	SNSVEKPVSSLLSR	[3] Phospho (ST)	EVL_MOUSE	Ena/VASP-like protein OS=Mus musculus OX=10090 GN=Evl PE=1 SV=2	23.7144	KCl	Media	4.04425e-09	33.9497	7838.02	4700.28	10452.4	11008.6	23187.5	25266	22327.7	26502.3	26238.6	26240.5	26734	13797.4
78451	1	121.403	3	1157.83	3470.48	2.66782	25.69	SVVGHDVSVSVETQGDDWDTDPDFVNDISEK	[8] Phospho (ST)	HCLS1_MOUSE	Hematopoietic lineage cell-specific protein OS=Mus musculus OX=10090 GN=Hcls1 PE=1 SV=2	30.2721	KCl	Media	4.18452e-09	29.7456	44355.8	20342.9	39939.2	40224.8	80035.9	48064.5	57954.1	66087.6	12777.8	10158.7	10300.1	6755.09
5064	1	56.9131	2	460.668	919.321	1.36056	40.71	SGSSPGLR	[3] Phospho (ST)|[4] Phospho (ST)	SRRM2_MOUSE	Serine/arginine repetitive matrix protein 2 OS=Mus musculus OX=10090 GN=Srrm2 PE=1 SV=3	10.7414	KCl	Media	4.27444e-09	29.2976	114296	100273	149926	112252	143908	207254	197045	178525	145374	174536	122776	128429
5523	1	122.332	3	1112.11	3333.3	2.38057	38.03	YGLLTNTEEHEEMASQDSEEETVFETR	[5] Phospho (ST)|[18] Phospho (ST)	F174C_MOUSE	Protein FAM174C OS=Mus musculus OX=10090 GN=Fam174c PE=1 SV=1	3.11216	pH	Media	4.32708e-09	15.8876	449500	537257	457397	475972	935283	1.04942e+06	975965	867771	1.4001e+06	1.485e+06	1.50365e+06	1.29033e+06
5523	1	122.332	3	1112.11	3333.3	2.38057	59.95	YGLLTNTEEHEEMASQDSEEETVFETR	[7] Phospho (ST)|[18] Phospho (ST)	F174C_MOUSE	Protein FAM174C OS=Mus musculus OX=10090 GN=Fam174c PE=1 SV=1	3.11216	pH	Media	4.32708e-09	15.8876	449500	537257	457397	475972	935283	1.04942e+06	975965	867771	1.4001e+06	1.485e+06	1.50365e+06	1.29033e+06
5523	1	122.332	3	1112.11	3333.3	2.38057	46.34	YGLLTNTEEHEEMASQDSEEETVFETR	[15] Phospho (ST)|[18] Phospho (ST)	F174C_MOUSE	Protein FAM174C OS=Mus musculus OX=10090 GN=Fam174c PE=1 SV=1	3.11216	pH	Media	4.32708e-09	15.8876	449500	537257	457397	475972	935283	1.04942e+06	975965	867771	1.4001e+06	1.485e+06	1.50365e+06	1.29033e+06
438	2	55.6356	2	491.243	980.472	-9.83715	34.78	ETAEAYLGK		BIP_MOUSE	Endoplasmic reticulum chaperone BiP OS=Mus musculus OX=10090 GN=Hspa5 PE=1 SV=3	3.33168	pH	Media	4.36288e-09	11.4867	378899	343974	354491	438717	585456	714045	670571	599157	805180	652887	825822	688167
438	2	55.6356	2	491.243	980.472	2.60575	31.33	VTPTQSLR	[2] Phospho (ST)	MCM4_MOUSE	DNA replication licensing factor MCM4 OS=Mus musculus OX=10090 GN=Mcm4 PE=1 SV=1	3.33168	pH	Media	4.36288e-09	11.4867	378899	343974	354491	438717	585456	714045	670571	599157	805180	652887	825822	688167
46843	2	111.665	2	611.301	1220.59	2.75001	26.31	SFLVSYIANK	[1] Phospho (ST)	SYQ_MOUSE	Glutamine--tRNA ligase OS=Mus musculus OX=10090 GN=Qars1 PE=1 SV=1	14.408	pH	Media	4.38245e-09	31.2399	1328.18	1183.07	913.165	1898.42	4746.86	4331.81	4012.29	5023.9	16697.8	10963.6	18658	16605.8
5553	2	60.2921	2	678.307	1354.6	2.81211	36.29	VMTASGSSSPVPR	[9] Phospho (ST)	SYNPO_MOUSE	Synaptopodin OS=Mus musculus OX=10090 GN=Synpo PE=1 SV=2	5.4658	KCl	Media	4.42523e-09	25.2998	68377.8	67259.6	72284.9	67868.7	170966	151477	162406	149652	30193.7	35647.1	29321.1	25140.8
8673	2	45.6213	3	464.558	1390.65	1.97189	25.47	NKVSEEHDILK	[4] Phospho (ST)	HCLS1_MOUSE	Hematopoietic lineage cell-specific protein OS=Mus musculus OX=10090 GN=Hcls1 PE=1 SV=2	34.5754	KCl	Media	4.44155e-09	43.1499	20413.4	17983.4	23729	18539.5	68782.7	62391.1	62216.7	78260.6	24539.8	32255.8	24088.4	20998.5
15971	2	66.6671	2	475.735	949.455	2.53952	26.11	IEPLSPSK	[5] Phospho (ST)	FXYD5_MOUSE	FXYD domain-containing ion transport regulator 5 OS=Mus musculus OX=10090 GN=Fxyd5 PE=1 SV=3	17.8252	pH	Media	4.60275e-09	26.6137	12633.8	9441.08	12419.7	17820.2	13675.3	24929.1	26222.1	24093.5	63137.3	55327.1	67100.5	62747.4
53993	2	99.1997	2	845.909	1689.8	3.23529	31.99	TPQAANAPDLSDAIVK	[1] Phospho (ST)	UH1BL_MOUSE	UHRF1-binding protein 1-like OS=Mus musculus OX=10090 GN=Uhrf1bp1l PE=1 SV=2	27.117	KCl	Media	4.60436e-09	33.694	2233.12	1830.16	2876.32	1418.61	13470.8	26688.9	19730	20864.3	9033.67	13451.3	15705.5	11181.6
6886	2	39.8329	2	533.727	1065.44	2.20023	50.92	SDASTPPSPK	[8] Phospho (ST)	CALX_MOUSE	Calnexin OS=Mus musculus OX=10090 GN=Canx PE=1 SV=1	73.2012	pH	Media	4.75354e-09	53.7866	3928.11	2050.16	2137.4	3779.55	15434.8	20118.3	16671.8	29263.8	114693	67540.1	105819	91790.7
42321	2	119.03	3	704.012	2109.01	3.24486	37.97	GAILSEEELAAMSPTAAAVAK	[13] Phospho (ST)	TPR_MOUSE	Nucleoprotein TPR OS=Mus musculus OX=10090 GN=Tpr PE=1 SV=1	9.62328	KCl	Media	4.77637e-09	26.4802	7900.86	4982.56	5266.43	5653.89	14553.6	18394.1	15440.7	15509.4	20337.5	13345.4	16958.2	12516.1
5479	2	132.65	3	996.844	2987.51	3.00635	35.43	IGSTEVEKPPGLLFQQPDLDSALQVAR	[3] Phospho (ST)	TACC2_MOUSE	Transforming acidic coiled-coil-containing protein 2 OS=Mus musculus OX=10090 GN=Tacc2 PE=1 SV=2	48.2853	KCl	Media	4.78987e-09	43.1958	76841.8	35660.5	96880.7	67203.4	410849	486718	530280	624425	220750	220826	313843	220048
5479	2	132.65	3	996.844	2987.51	3.00635	40.79	IGSTEVEKPPGLLFQQPDLDSALQVAR	[4] Phospho (ST)	TACC2_MOUSE	Transforming acidic coiled-coil-containing protein 2 OS=Mus musculus OX=10090 GN=Tacc2 PE=1 SV=2	48.2853	KCl	Media	4.78987e-09	43.1958	76841.8	35660.5	96880.7	67203.4	410849	486718	530280	624425	220750	220826	313843	220048
6488	1	87.6562	2	667.794	1333.57	1.85568	44.69	TPVDDWTPPAR	[1] Phospho (ST)	TRI25_MOUSE	E3 ubiquitin/ISG15 ligase TRIM25 OS=Mus musculus OX=10090 GN=Trim25 PE=1 SV=2	15.6427	KCl	Media	4.79683e-09	27.5053	112585	68064.4	119502	75688	254095	388190	443511	344271	136967	173006	197427	146940
144	2	51.9391	3	658.63	1972.87	2.64978	42.92	SRLTPTTPESSSTGTEDK	[6] Phospho (ST)	SQSTM_MOUSE	Sequestosome-1 OS=Mus musculus OX=10090 GN=Sqstm1 PE=1 SV=1	14.6584	pH	Media	4.83199e-09	31.3713	865680	809607	1.52352e+06	1.37279e+06	3.23748e+06	4.52329e+06	3.99197e+06	4.41575e+06	9.39154e+06	7.94516e+06	1.10573e+07	1.08051e+07
144	2	51.9391	3	658.63	1972.87	2.64978	30.98	SRLTPTTPESSSTGTEDK	[4] Phospho (ST)	SQSTM_MOUSE	Sequestosome-1 OS=Mus musculus OX=10090 GN=Sqstm1 PE=1 SV=1	14.6584	pH	Media	4.83199e-09	31.3713	865680	809607	1.52352e+06	1.37279e+06	3.23748e+06	4.52329e+06	3.99197e+06	4.41575e+06	9.39154e+06	7.94516e+06	1.10573e+07	1.08051e+07
144	2	51.9391	3	658.63	1972.87	2.64978	33.46	SRLTPTTPESSSTGTEDK	[7] Phospho (ST)	SQSTM_MOUSE	Sequestosome-1 OS=Mus musculus OX=10090 GN=Sqstm1 PE=1 SV=1	14.6584	pH	Media	4.83199e-09	31.3713	865680	809607	1.52352e+06	1.37279e+06	3.23748e+06	4.52329e+06	3.99197e+06	4.41575e+06	9.39154e+06	7.94516e+06	1.10573e+07	1.08051e+07
20598	2	64.4365	2	716.82	1431.63	0.646034	45.22	TASGSSVTSLEGTR	[9] Phospho (ST)	NDRG1_MOUSE	Protein NDRG1 OS=Mus musculus OX=10090 GN=Ndrg1 PE=1 SV=1	5.72228	pH	Media	4.87719e-09	24.3387	25924.1	30221	26987.5	33149.9	29985.8	31060.2	27032.6	25086.6	36446	37464.5	28340.6	29541.5
32668	2	70.5314	2	571.768	1141.52	3.34901	26.54	FTVSPTPASR	[4] Phospho (ST)	LMTK1_MOUSE	Serine/threonine-protein kinase LMTK1 OS=Mus musculus OX=10090 GN=Aatk PE=1 SV=1	7.04964	pH	Media	4.94863e-09	23.4957	6280.42	4820.3	7112.94	6954.33	10481.5	10322.2	9189.43	7549.62	9368.24	11150.1	11198.9	10510.1
15718	1	98.6069	3	822.349	2464.02	2.15925	54.38	KNSITEISDNEDELLEYHR	[3] Phospho (ST)|[5] Phospho (ST)	PHLB1_MOUSE	Pleckstrin homology-like domain family B member 1 OS=Mus musculus OX=10090 GN=Phldb1 PE=1 SV=1	4.68682	pH	Media	5.1072e-09	17.3382	114245	98974	106693	144960	119631	136314	116904	121468	146552	143723	183620	159853
15718	1	98.6069	3	822.349	2464.02	2.15925	83.3	KNSITEISDNEDELLEYHR	[3] Phospho (ST)|[8] Phospho (ST)	PHLB1_MOUSE	Pleckstrin homology-like domain family B member 1 OS=Mus musculus OX=10090 GN=Phldb1 PE=1 SV=1	4.68682	pH	Media	5.1072e-09	17.3382	114245	98974	106693	144960	119631	136314	116904	121468	146552	143723	183620	159853
15718	1	98.6069	3	822.349	2464.02	2.15925	47.44	KNSITEISDNEDELLEYHR	[5] Phospho (ST)|[8] Phospho (ST)	PHLB1_MOUSE	Pleckstrin homology-like domain family B member 1 OS=Mus musculus OX=10090 GN=Phldb1 PE=1 SV=1	4.68682	pH	Media	5.1072e-09	17.3382	114245	98974	106693	144960	119631	136314	116904	121468	146552	143723	183620	159853
53061	1	121.147	3	822.361	2464.06	2.17825	28.67	RPAASSDPFLSLNSTEDLAEGK	[6] Phospho (ST)|[14] Phospho (ST)	RHG06_MOUSE	Rho GTPase-activating protein 6 OS=Mus musculus OX=10090 GN=Arhgap6 PE=1 SV=3	12.3251	pH	Media	5.11199e-09	46.1249	8410.41	7207.08	7857.7	8336.68	32731.2	27282.5	25849	25814	28967.3	31926.2	29819.6	31361.8
53061	1	121.147	3	822.361	2464.06	2.17825	40.34	RPAASSDPFLSLNSTEDLAEGK	[5] Phospho (ST)|[14] Phospho (ST)	RHG06_MOUSE	Rho GTPase-activating protein 6 OS=Mus musculus OX=10090 GN=Arhgap6 PE=1 SV=3	12.3251	pH	Media	5.11199e-09	46.1249	8410.41	7207.08	7857.7	8336.68	32731.2	27282.5	25849	25814	28967.3	31926.2	29819.6	31361.8
43230	2	99.3451	3	598.27	1791.79	2.71573	---	LFGGFNSSDTVTSPQR	[13] Phospho (ST)	SRC_MOUSE	Neuronal proto-oncogene tyrosine-protein kinase Src OS=Mus musculus OX=10090 GN=Src PE=1 SV=5	30.826	KCl	Media	5.12795e-09	41.6037	1989.46	931.637	1623.1	823.787	11933	18219.3	14639.9	19440	13482.4	8893.88	11972.7	10039
27848	2	42.645	2	475.193	948.372	2.0679	35.02	NSSFSTAR	[3] Phospho (ST)	SPD2A_MOUSE	SH3 and PX domain-containing protein 2A OS=Mus musculus OX=10090 GN=Sh3pxd2a PE=1 SV=2	12.0291	KCl	Media	5.15409e-09	27.626	5360.48	6416.19	7612.02	8369.95	11423.9	21831.6	14235.8	16221.3	6489.8	6542.05	7865.78	6735.47
8584	1	98.3013	2	789.848	1577.68	2.65691	37.22	SFSPKSPLELGEK	[3] Phospho (ST)|[6] Phospho (ST)	NAB2_MOUSE	NGFI-A-binding protein 2 OS=Mus musculus OX=10090 GN=Nab2 PE=1 SV=2	6.5894	pH	Media	5.16185e-09	23.8882	51108.4	64556.3	69488.6	73303.2	167803	210372	218265	238801	278289	262070	345362	304924
8584	1	98.3013	2	789.848	1577.68	2.65691	41.01	SFSPKSPLELGEK	[1] Phospho (ST)|[6] Phospho (ST)	NAB2_MOUSE	NGFI-A-binding protein 2 OS=Mus musculus OX=10090 GN=Nab2 PE=1 SV=2	6.5894	pH	Media	5.16185e-09	23.8882	51108.4	64556.3	69488.6	73303.2	167803	210372	218265	238801	278289	262070	345362	304924
7022	2	114.51	2	605.753	1209.49	2.8297	52.52	AISSDMFFGR	[3] Phospho (ST)	ARFG2_MOUSE	ADP-ribosylation factor GTPase-activating protein 2 OS=Mus musculus OX=10090 GN=Arfgap2 PE=1 SV=1	11.1797	KCl	Media	5.20092e-09	28.1602	53901.3	66883.3	53926.6	75948	84446.7	102530	93785.3	97389.9	41040.8	54740.5	68182.8	43930
22209	2	81.8034	2	800.366	1598.72	2.84098	40.45	SWHDVQVSTAYVK	[1] Phospho (ST)	TPD54_MOUSE	Tumor protein D54 OS=Mus musculus OX=10090 GN=Tpd52l2 PE=1 SV=1	16.6481	KCl	Media	5.22708e-09	35.1509	11225.2	9169.31	20316.7	15579.8	55971.5	64730.9	53537.6	49517.7	24642.9	30733.9	30399.7	27438.6
11152	2	48.8881	2	416.685	831.355	2.07611	28.68	LESPVAH	[3] Phospho (ST)	SYVN1_MOUSE	E3 ubiquitin-protein ligase synoviolin OS=Mus musculus OX=10090 GN=Syvn1 PE=1 SV=3	11.5294	KCl	Media	5.2984e-09	28.2373	6411.95	4972.94	8105.19	4318.53	18507.8	27278.4	25087.9	30168.6	21299.3	20302.2	23740.7	20551.5
70052	1	51.0289	2	871.362	1740.71	1.99041	54.38	TTSSSDLTTTSSSSGSR	[3] Phospho (ST)	DCA10_MOUSE	DDB1- and CUL4-associated factor 10 OS=Mus musculus OX=10090 GN=Dcaf10 PE=1 SV=1	72.1065	VEH	Media	5.32672e-09	57.5141	21264.8	11204.5	13935.4	19479.4	14178.6	11639.9	13910.1	14098.3	8473.67	8500.45	5524.85	13093.1
70052	1	51.0289	2	871.362	1740.71	1.99041	44.59	TTSSSDLTTTSSSSGSR	[4] Phospho (ST)	DCA10_MOUSE	DDB1- and CUL4-associated factor 10 OS=Mus musculus OX=10090 GN=Dcaf10 PE=1 SV=1	72.1065	VEH	Media	5.32672e-09	57.5141	21264.8	11204.5	13935.4	19479.4	14178.6	11639.9	13910.1	14098.3	8473.67	8500.45	5524.85	13093.1
27500	1	119.694	3	1208.21	3621.6	2.25126	38.4	EVDPSTGELQSLQMPESEGPSSLDPSQEGPTGLK	[14] Oxidation (M)|[22] Phospho (ST)	SQSTM_MOUSE	Sequestosome-1 OS=Mus musculus OX=10090 GN=Sqstm1 PE=1 SV=1	11.7044	pH	Media	5.42421e-09	28.7944	128791	120222	115097	202102	262275	316474	308455	284480	725214	923094	776670	941669
27500	1	119.694	3	1208.21	3621.6	2.25126	42.26	EVDPSTGELQSLQMPESEGPSSLDPSQEGPTGLK	[14] Oxidation (M)|[21] Phospho (ST)	SQSTM_MOUSE	Sequestosome-1 OS=Mus musculus OX=10090 GN=Sqstm1 PE=1 SV=1	11.7044	pH	Media	5.42421e-09	28.7944	128791	120222	115097	202102	262275	316474	308455	284480	725214	923094	776670	941669
8691	2	64.2118	3	455.89	1364.65	1.71103	38.76	RISDPLTSSPGR	[3] Phospho (ST)	MCM2_MOUSE	DNA replication licensing factor MCM2 OS=Mus musculus OX=10090 GN=Mcm2 PE=1 SV=3	12.4512	pH	Media	5.44008e-09	34.3951	13580.8	8943.62	12845	13378.4	31584.3	41966.8	36396.9	41039.5	52537.4	43148.4	58457.5	51474.2
4927	2	67.7377	3	573.247	1716.72	2.44634	55.87	ARPTTDSFDDYPPR	[7] Phospho (ST)	IF4B_MOUSE	Eukaryotic translation initiation factor 4B OS=Mus musculus OX=10090 GN=Eif4b PE=1 SV=1	31.9719	KCl	Media	5.44078e-09	48.0392	591584	349106	680335	479242	873825	1.2042e+06	1.15841e+06	1.22798e+06	228851	258528	235649	213538
9315	1	116.632	3	1167.79	3500.34	2.66746	37.57	ADGDSDAEDPGAPPEAVGAGQPEDEEDDAEYFR	[5] Phospho (ST)	SSF1_MOUSE	Suppressor of SWI4 1 homolog OS=Mus musculus OX=10090 GN=Ppan PE=1 SV=2	5.32148	pH	Media	5.46911e-09	17.5099	505669	575047	464140	374057	411467	578609	534122	495137	534342	647470	542041	504165
8148	2	30.4453	2	419.18	836.344	1.86477	43.52	SGAGSPPGK	[5] Phospho (ST)	SRRM2_MOUSE	Serine/arginine repetitive matrix protein 2 OS=Mus musculus OX=10090 GN=Srrm2 PE=1 SV=3	20.3451	KCl	Media	5.76655e-09	29.7148	43932.7	35650.6	63684.2	45284.2	80684.2	155118	120630	132040	145818	103376	101365	78297.6
22665	2	104.345	2	947.941	1893.87	3.41323	31.03	ADSVPNLEPSEESLVTK	[3] Phospho (ST)	LNP_MOUSE	Endoplasmic reticulum junction formation protein lunapark OS=Mus musculus OX=10090 GN=Lnpk PE=1 SV=1	23.2724	KCl	Media	5.83663e-09	48.2414	22492.4	16826	26213.3	21998	38827.8	50569.6	47616.2	56235.1	44742.2	40735.4	59458.7	47035.4
17441	2	69.9741	2	569.771	1137.53	2.6089	31.53	SSMSGLHLVK	[4] Phospho (ST)	ACACA_MOUSE	Acetyl-CoA carboxylase 1 OS=Mus musculus OX=10090 GN=Acaca PE=1 SV=1	8.44831	pH	Media	5.8649e-09	23.9963	10674.2	12681	14439.4	12682.7	13370	12874.8	11902.7	12755.1	27299	39861.2	49510	36365.6
23511	2	73.1493	2	994.414	1986.81	3.82576	55.46	GSGTESAPSDTDASLEVER	[14] Phospho (ST)	TCPR1_MOUSE	Tectonin beta-propeller repeat-containing protein 1 OS=Mus musculus OX=10090 GN=Tecpr1 PE=1 SV=1	4.34176	pH	Media	5.87483e-09	20.2526	10251.2	8591.35	13852.1	11986	31812	37225.7	38695.5	36276.2	48529	39766.7	45196	42590.8
3478	2	50.3804	3	406.196	1215.57	1.56093	---	APQTSSPPPVR	[6] Phospho (ST)	SRRM1_MOUSE	Serine/arginine repetitive matrix protein 1 OS=Mus musculus OX=10090 GN=Srrm1 PE=1 SV=2	4.12401	pH	Media	5.87924e-09	16.8089	99693.6	95564.5	96732.3	111613	163976	209534	187085	203868	290998	202512	240773	211998
3478	2	50.3804	3	406.196	1215.57	1.56093	32.93	APQTSSPPPVR	[5] Phospho (ST)	SRRM1_MOUSE	Serine/arginine repetitive matrix protein 1 OS=Mus musculus OX=10090 GN=Srrm1 PE=1 SV=2	4.12401	pH	Media	5.87924e-09	16.8089	99693.6	95564.5	96732.3	111613	163976	209534	187085	203868	290998	202512	240773	211998
23109	2	67.7707	2	620.299	1238.58	2.76859	27.23	VSSTPETPLTK	[3] Phospho (ST)	DPOA2_MOUSE	DNA polymerase alpha subunit B OS=Mus musculus OX=10090 GN=Pola2 PE=1 SV=2	10.8673	KCl	Media	5.9558e-09	25.9293	10822.7	10869	15858.6	15758.4	14226.8	27763.7	24409.4	22423	18794.4	17052.6	21886.5	15326.1
23280	2	72.6031	3	750.989	2249.94	3.00607	50.33	NSQDITPVDNSMDSNIHQR	[2] Phospho (ST)	NEO1_MOUSE	Neogenin OS=Mus musculus OX=10090 GN=Neo1 PE=1 SV=1	6.53195	pH	Media	5.98954e-09	19.1045	10066.5	10458.3	13715.6	12798.6	26760.2	40293.1	31456.2	33967	66174.5	49969.5	49878.6	48648.2
20143	2	56.8999	3	577.585	1729.73	2.16636	---	LTPTTPESSSTGTEDK	[5] Phospho (ST)	SQSTM_MOUSE	Sequestosome-1 OS=Mus musculus OX=10090 GN=Sqstm1 PE=1 SV=1	28.8835	pH	Media	6.15985e-09	32.9167	9054.39	6418.59	6086.14	9406.81	31087.8	28305.5	27845.5	38820.6	70136.1	28661.8	60414.6	59232.8
20143	2	56.8999	3	577.585	1729.73	2.16636	28.64	LTPTTPESSSTGTEDK	[4] Phospho (ST)	SQSTM_MOUSE	Sequestosome-1 OS=Mus musculus OX=10090 GN=Sqstm1 PE=1 SV=1	28.8835	pH	Media	6.15985e-09	32.9167	9054.39	6418.59	6086.14	9406.81	31087.8	28305.5	27845.5	38820.6	70136.1	28661.8	60414.6	59232.8
24437	1	110.831	3	1060.77	3179.28	2.5666	42.56	ADEATAGGSRSEDEDEDDEDYVPYVPLR	[5] Phospho (ST)	DDX41_MOUSE	Probable ATP-dependent RNA helicase DDX41 OS=Mus musculus OX=10090 GN=Ddx41 PE=1 SV=2	6.02153	pH	Media	6.22852e-09	22.711	55051.8	84322.6	52920.4	73624.7	102725	110616	118540	100855	162815	235904	186175	194798
1616	1	121.315	3	980.745	2939.21	2.53313	28.58	DVSDERLSPAKSPSLSPSPPSPIEK	[3] Phospho (ST)|[12] Phospho (ST)|[16] Phospho (ST)|[21] Phospho (ST)	MAP1B_MOUSE	Microtubule-associated protein 1B OS=Mus musculus OX=10090 GN=Map1b PE=1 SV=2	3.45036	pH	Media	6.2866e-09	14.8378	2.09675e+06	2.05165e+06	1.73934e+06	2.13021e+06	2.17823e+06	2.43661e+06	2.27758e+06	2.38546e+06	3.6703e+06	3.76686e+06	4.2356e+06	3.846e+06
1616	1	121.315	3	980.745	2939.21	2.53313	48.59	DVSDERLSPAKSPSLSPSPPSPIEK	[8] Phospho (ST)|[12] Phospho (ST)|[16] Phospho (ST)|[21] Phospho (ST)	MAP1B_MOUSE	Microtubule-associated protein 1B OS=Mus musculus OX=10090 GN=Map1b PE=1 SV=2	3.45036	pH	Media	6.2866e-09	14.8378	2.09675e+06	2.05165e+06	1.73934e+06	2.13021e+06	2.17823e+06	2.43661e+06	2.27758e+06	2.38546e+06	3.6703e+06	3.76686e+06	4.2356e+06	3.846e+06
1616	1	121.315	3	980.745	2939.21	2.53313	40.01	DVSDERLSPAKSPSLSPSPPSPIEK	[8] Phospho (ST)|[12] Phospho (ST)|[14] Phospho (ST)|[21] Phospho (ST)	MAP1B_MOUSE	Microtubule-associated protein 1B OS=Mus musculus OX=10090 GN=Map1b PE=1 SV=2	3.45036	pH	Media	6.2866e-09	14.8378	2.09675e+06	2.05165e+06	1.73934e+06	2.13021e+06	2.17823e+06	2.43661e+06	2.27758e+06	2.38546e+06	3.6703e+06	3.76686e+06	4.2356e+06	3.846e+06
9933	1	141.945	4	959.369	3833.45	1.85506	34.16	SLEETLHNVDLSSDDELPRDEEALEDSAEEK	[1] Phospho (ST)|[12] Phospho (ST)|[13] Phospho (ST)|[27] Phospho (ST)	CAVN2_MOUSE	Caveolae-associated protein 2 OS=Mus musculus OX=10090 GN=Cavin2 PE=1 SV=3	5.86377	VEH	KCl	6.4026e-09	25.2369	2.40964e+06	1.91651e+06	1.38081e+06	2.04147e+06	344190	302881	315232	359106	380503	431799	435212	649984
9933	1	141.945	4	959.369	3833.45	1.85506	55.56	SLEETLHNVDLSSDDELPRDEEALEDSAEEK	[5] Phospho (ST)|[12] Phospho (ST)|[13] Phospho (ST)|[27] Phospho (ST)	CAVN2_MOUSE	Caveolae-associated protein 2 OS=Mus musculus OX=10090 GN=Cavin2 PE=1 SV=3	5.86377	VEH	KCl	6.4026e-09	25.2369	2.40964e+06	1.91651e+06	1.38081e+06	2.04147e+06	344190	302881	315232	359106	380503	431799	435212	649984
59992	2	104.967	2	515.735	1029.46	2.44543	30.64	GFSLEELR	[3] Phospho (ST)	RL13_MOUSE	60S ribosomal protein L13 OS=Mus musculus OX=10090 GN=Rpl13 PE=1 SV=3	50.0967	KCl	Media	6.60481e-09	44.3861	2474.74	1416.61	1245.09	921.638	3211.4	5251.92	3627.22	6949.46	2543.25	2576.68	3401.62	1894.49
13346	2	43.2978	2	493.216	984.418	1.96954	45.61	SSSASPELK	[5] Phospho (ST)	SRRM2_MOUSE	Serine/arginine repetitive matrix protein 2 OS=Mus musculus OX=10090 GN=Srrm2 PE=1 SV=3	33.5615	pH	Media	6.65967e-09	39.5659	5212.7	6205.45	7444.19	6163.22	10716.7	15625.1	14915	15904.5	85018.5	50158.3	46944.6	35411
13346	2	43.2978	2	493.216	984.418	1.96954	25.52	SSSASPELK	[3] Phospho (ST)	SRRM2_MOUSE	Serine/arginine repetitive matrix protein 2 OS=Mus musculus OX=10090 GN=Srrm2 PE=1 SV=3	33.5615	pH	Media	6.65967e-09	39.5659	5212.7	6205.45	7444.19	6163.22	10716.7	15625.1	14915	15904.5	85018.5	50158.3	46944.6	35411
1002	2	50.9684	2	469.716	937.417	1.79473	31.7	EISPVGEK	[3] Phospho (ST)	LRRF1_MOUSE	Leucine-rich repeat flightless-interacting protein 1 OS=Mus musculus OX=10090 GN=Lrrfip1 PE=1 SV=2	32.0747	pH	Media	6.69274e-09	41.7301	59379.9	35601	71519	83827.6	159777	225359	207285	257217	336461	239361	374791	311775
58732	2	85.9963	2	641.771	1281.53	3.337	34.81	DDSLDLSPQGR	[3] Phospho (ST)	TRIPC_MOUSE	E3 ubiquitin-protein ligase TRIP12 OS=Mus musculus OX=10090 GN=Trip12 PE=1 SV=1	22.8086	KCl	Media	7.03751e-09	31.072	7845.24	5671.16	7748.23	4799.79	14771.6	24686.8	13745.4	17215.6	3830.66	2328.75	2597.65	4512.69
7437	2	71.419	2	641.807	1281.6	2.25403	38.92	VDSPTVNTTLR	[3] Phospho (ST)	KLC2_MOUSE	Kinesin light chain 2 OS=Mus musculus OX=10090 GN=Klc2 PE=1 SV=1	11.6072	KCl	Media	7.03983e-09	31.3893	27984	20057.7	21486.4	26102.5	112756	129090	115605	134352	92383.4	59450.5	118134	67627.8
15046	2	55.2737	2	578.739	1155.46	2.80111	37.8	GFSDSGGGPPAK	[3] Phospho (ST)	PININ_MOUSE	Pinin OS=Mus musculus OX=10090 GN=Pnn PE=1 SV=4	221.234	KCl	Media	7.12008e-09	53.221	17919.5	10584.6	29991.7	10853.7	37137.6	63835.3	62675.8	74435	18075.3	20219.4	17590	14533.3
7159	2	63.3865	2	581.259	1160.5	3.31208	31.84	IYESIEEAK	[2] Phospho (Y)	ROCK2_MOUSE	Rho-associated protein kinase 2 OS=Mus musculus OX=10090 GN=Rock2 PE=1 SV=1	19.5006	KCl	Media	7.16164e-09	37.2975	43429.3	37864	41775.3	45466.1	89906.4	148277	120797	158436	91786.6	69417.9	78071.9	65337
5776	2	48.5256	2	448.735	895.455	2.06678	25.1	AELKLSR	[6] Phospho (ST)	ANS1A_MOUSE	Ankyrin repeat and SAM domain-containing protein 1A OS=Mus musculus OX=10090 GN=Anks1a PE=1 SV=3	9.98238	KCl	Media	7.48805e-09	26.6638	19433	12224.3	19288.4	15880.3	63571.6	79626.4	61772.1	76028.2	40659.3	47884.5	71191.7	45081
44729	1	124.878	3	755.34	2263	1.59444	32.17	ESGTDFPIPAVPPGTDPETEK	[4] Phospho (ST)	SEPT4_MOUSE	Septin-4 OS=Mus musculus OX=10090 GN=Septin4 PE=1 SV=1	21.4811	Media	KCl	7.49173e-09	34.1973	73067.7	87080	111831	91616.4	8344	4254.25	9756.71	6217.4	8948.75	8121.06	15598.9	15765.1
13061	1	40.5739	3	469.522	1405.54	0.992205	25.16	HDTPDPSPPRK	[3] Phospho (ST)|[7] Phospho (ST)	BUD13_MOUSE	BUD13 homolog OS=Mus musculus OX=10090 GN=Bud13 PE=1 SV=1	3.65293	KCl	Media	7.68839e-09	17.7404	63441.5	47047.5	54329.5	70988.9	92426.9	96936.5	94088.5	90167.6	83107.8	103616	82780.4	93930.1
49674	2	72.225	2	721.302	1440.59	2.81052	58.77	AFSMDEHNAALR	[3] Phospho (ST)	GPC5B_MOUSE	G-protein coupled receptor family C group 5 member B OS=Mus musculus OX=10090 GN=Gprc5b PE=1 SV=1	15.6362	KCl	Media	7.70498e-09	30.6984	1656.24	2022.14	3318.9	2814.95	12127.5	13896.1	13128.8	15193.4	5731.37	7319.93	6635.6	4672.35
35292	1	53.7967	2	987.44	1972.87	1.82225	36.59	SRLTPTTPESSSTGTEDK	[6] Phospho (ST)	SQSTM_MOUSE	Sequestosome-1 OS=Mus musculus OX=10090 GN=Sqstm1 PE=1 SV=1	86.9755	pH	Media	7.72228e-09	76.1021	18841.9	15029.1	14175.7	19126.7	68983.2	66775.5	74728.9	54105.5	130401	168799	156592	152540
35292	1	53.7967	2	987.44	1972.87	1.82225	53.29	SRLTPTTPESSSTGTEDK	[4] Phospho (ST)	SQSTM_MOUSE	Sequestosome-1 OS=Mus musculus OX=10090 GN=Sqstm1 PE=1 SV=1	86.9755	pH	Media	7.72228e-09	76.1021	18841.9	15029.1	14175.7	19126.7	68983.2	66775.5	74728.9	54105.5	130401	168799	156592	152540
35292	1	53.7967	2	987.44	1972.87	1.82225	---	SRLTPTTPESSSTGTEDK	[7] Phospho (ST)	SQSTM_MOUSE	Sequestosome-1 OS=Mus musculus OX=10090 GN=Sqstm1 PE=1 SV=1	86.9755	pH	Media	7.72228e-09	76.1021	18841.9	15029.1	14175.7	19126.7	68983.2	66775.5	74728.9	54105.5	130401	168799	156592	152540
49853	2	96.9969	2	671.813	1341.61	3.36174	31.83	EVLDSLGSSLDK	[9] Phospho (ST)	NCOA7_MOUSE	Nuclear receptor coactivator 7 OS=Mus musculus OX=10090 GN=Ncoa7 PE=1 SV=2	15.4143	KCl	Media	7.80079e-09	26.3926	4160.87	3650.68	6143.12	5968.56	10014.2	15651.9	13342.9	15407	4224.38	3730.65	3917.63	3281.11
1982	1	90.2889	3	923.68	2768.02	2.29679	51.89	LEREDSSEEEEEEIDDEEIER	[6] Phospho (ST)|[7] Phospho (ST)	MFA1A_MOUSE	Microfibrillar-associated protein 1A OS=Mus musculus OX=10090 GN=Mfap1a PE=1 SV=1	14.1132	pH	Media	7.88763e-09	31.2025	892149	620901	607417	1.01115e+06	1.33198e+06	1.19005e+06	1.3154e+06	1.27304e+06	2.02517e+06	2.20671e+06	2.1718e+06	2.22647e+06
285	2	49.4525	2	446.732	891.449	2.0776	46.63	AVTPVPTK	[3] Phospho (ST)	LARP1_MOUSE	La-related protein 1 OS=Mus musculus OX=10090 GN=Larp1 PE=1 SV=3	4.19524	pH	Media	7.92002e-09	14.4408	285748	312734	369300	391791	468488	525895	509867	512565	917132	845112	1.14615e+06	1.01623e+06
17719	2	53.8463	3	424.871	1271.59	2.13907	---	SRSSDIVSSVR	[3] Phospho (ST)	GAPD1_MOUSE	GTPase-activating protein and VPS9 domain-containing protein 1 OS=Mus musculus OX=10090 GN=Gapvd1 PE=1 SV=2	38.0027	pH	Media	8.12787e-09	39.6298	7378.8	5716.91	2379.42	5659.22	14008.8	8611.65	7428.44	10517.2	29577	23111.4	31090.5	28978.4
28776	1	137.186	2	955.463	1908.91	2.25297	28.34	GSSQLDVNEEVEALIVK	[3] Phospho (ST)	MRP1_MOUSE	Multidrug resistance-associated protein 1 OS=Mus musculus OX=10090 GN=Abcc1 PE=1 SV=1	6.11588	pH	Media	8.13694e-09	16.6897	44500.7	50365.5	41013.1	52987.3	63276.5	57612.3	61585.5	48167.9	200036	135056	162137	178877
34216	1	77.3749	2	864.88	1727.74	2.41243	43.54	LGAAPEEESAYVAGER	[11] Phospho (Y)	NSF1C_MOUSE	NSFL1 cofactor p47 OS=Mus musculus OX=10090 GN=Nsfl1c PE=1 SV=1	99.0298	KCl	Media	8.15718e-09	58.2622	27486.3	34824.1	18852.6	15949.9	55184.2	72979	56972.9	61231.4	20299.1	21126.8	18990.1	22951.9
7620	2	71.7713	2	541.223	1080.43	2.63108	63.79	FNSYDISR	[3] Phospho (ST)	DEN5A_MOUSE	DENN domain-containing protein 5A OS=Mus musculus OX=10090 GN=Dennd5a PE=1 SV=1	8.47973	pH	Media	8.29318e-09	27.3911	29769.8	26853	41007.4	38359.2	36264.6	54230.4	37060.5	47417.9	51281.3	44239.4	53716.2	45350.9
20561	1	123.488	4	1114.73	4454.89	2.37928	41.94	SQERPPETPPTSVSESLPTLSDSDPVPVADSDDDAGSESAAR	[11] Phospho (ST)|[31] Phospho (ST)	MAP1S_MOUSE	Microtubule-associated protein 1S OS=Mus musculus OX=10090 GN=Map1s PE=1 SV=2	3.41178	pH	Media	8.52112e-09	15.1283	344232	261412	282393	352488	479821	437097	451301	480057	466802	477846	512489	498508
20561	1	123.488	4	1114.73	4454.89	2.37928	55.33	SQERPPETPPTSVSESLPTLSDSDPVPVADSDDDAGSESAAR	[16] Phospho (ST)|[31] Phospho (ST)	MAP1S_MOUSE	Microtubule-associated protein 1S OS=Mus musculus OX=10090 GN=Map1s PE=1 SV=2	3.41178	pH	Media	8.52112e-09	15.1283	344232	261412	282393	352488	479821	437097	451301	480057	466802	477846	512489	498508
20561	1	123.488	4	1114.73	4454.89	2.37928	53.53	SQERPPETPPTSVSESLPTLSDSDPVPVADSDDDAGSESAAR	[19] Phospho (ST)|[31] Phospho (ST)	MAP1S_MOUSE	Microtubule-associated protein 1S OS=Mus musculus OX=10090 GN=Map1s PE=1 SV=2	3.41178	pH	Media	8.52112e-09	15.1283	344232	261412	282393	352488	479821	437097	451301	480057	466802	477846	512489	498508
20561	1	123.488	4	1114.73	4454.89	2.37928	49.44	SQERPPETPPTSVSESLPTLSDSDPVPVADSDDDAGSESAAR	[23] Phospho (ST)|[31] Phospho (ST)	MAP1S_MOUSE	Microtubule-associated protein 1S OS=Mus musculus OX=10090 GN=Map1s PE=1 SV=2	3.41178	pH	Media	8.52112e-09	15.1283	344232	261412	282393	352488	479821	437097	451301	480057	466802	477846	512489	498508
36602	1	78.6309	4	667.297	2665.16	1.76145	---	EPDPPDDRDASDVEDEKPPLPPR	[11] Phospho (ST)	SHIP2_MOUSE	Phosphatidylinositol 3,4,5-trisphosphate 5-phosphatase 2 OS=Mus musculus OX=10090 GN=Inppl1 PE=1 SV=1	21.7817	pH	KCl	8.56739e-09	39.9001	21101.4	29487.5	15448.3	14169.4	13346	26849.8	15745.7	13143	348521	371753	391334	393171
3751	2	71.4999	2	670.774	1339.53	2.86773	32.14	GDVSEDEPSLGR	[4] Phospho (ST)	MCES_MOUSE	mRNA cap guanine-N7 methyltransferase OS=Mus musculus OX=10090 GN=Rnmt PE=1 SV=1	18.7808	KCl	Media	8.64867e-09	39.181	75093.4	51094.5	79106.9	66018.2	152634	261932	188806	188418	139870	122536	161143	119623
44526	2	134.899	3	719.714	2156.12	2.92253	26.37	EAPSPSIATVLPQPVTTALGK	[6] Phospho (ST)	NEDD1_MOUSE	Protein NEDD1 OS=Mus musculus OX=10090 GN=Nedd1 PE=1 SV=2	20.9514	KCl	Media	8.65377e-09	32.731	4861.61	2818.06	5289.68	4069.92	20603.9	28750.9	21842.1	27222.6	13740.6	11141.5	18127.2	13111.3
22806	2	53.0255	2	644.292	1286.57	2.78931	34.78	APSPTAEQPPGR	[3] Phospho (ST)	NAB2_MOUSE	NGFI-A-binding protein 2 OS=Mus musculus OX=10090 GN=Nab2 PE=1 SV=2	13.9752	pH	Media	8.81122e-09	31.2538	8114.35	6272.79	11061.3	10382	32829	53154	42535.1	50896.1	70478	57739.2	91191.8	59911.5
8922	2	71.8989	2	481.224	960.434	2.35878	43.7	VSSGFGLSK	[3] Phospho (ST)	WDFY3_MOUSE	WD repeat and FYVE domain-containing protein 3 OS=Mus musculus OX=10090 GN=Wdfy3 PE=1 SV=1	3.93505	KCl	Media	8.81283e-09	19.778	28160.1	26743.9	30450.3	36184.2	30370.5	32969.9	27837.9	33761.6	23578.2	21048.6	22376.9	19622.6
30944	2	91.7822	3	666.642	1996.91	3.03057	70.94	SIQEIQELDKDDESLR	[1] Phospho (ST)	GDIR1_MOUSE	Rho GDP-dissociation inhibitor 1 OS=Mus musculus OX=10090 GN=Arhgdia PE=1 SV=3	16.4982	KCl	Media	8.81349e-09	29.5717	6893.75	7281.46	11303	6070.95	19935	34769.8	28103.6	38189.8	5810.46	4342.27	6457.43	4520.84
15741	2	94.4034	2	694.792	1387.57	2.75844	48.16	SADNSLENPFSK	[1] Phospho (ST)	DAB2_MOUSE	Disabled homolog 2 OS=Mus musculus OX=10090 GN=Dab2 PE=1 SV=2	38.2743	KCl	Media	8.85374e-09	41.8444	37129.6	22614.2	34295.7	31353.8	39769.4	106328	65211.1	57749.4	26114.1	17876.3	26636.3	21564.6
1345	2	50.8745	2	440.197	878.38	1.40543	36	SLEPEPK	[1] Phospho (ST)	FHOD1_MOUSE	FH1/FH2 domain-containing protein 1 OS=Mus musculus OX=10090 GN=Fhod1 PE=1 SV=3	52.1134	pH	Media	9.04311e-09	48.9816	57337.6	39626.1	82787.8	90636.1	137849	159801	127491	170788	252902	158753	232264	190514
1345	2	50.8745	2	440.197	878.38	1.40543	35.88	SLEEPPK	[1] Phospho (ST)	TITIN_MOUSE	Titin OS=Mus musculus OX=10090 GN=Ttn PE=1 SV=1	52.1134	pH	Media	9.04311e-09	48.9816	57337.6	39626.1	82787.8	90636.1	137849	159801	127491	170788	252902	158753	232264	190514
5201	2	60.4008	2	405.213	808.411	3.58329	28.4	ALTDSFR		SORCN_MOUSE	Sorcin OS=Mus musculus OX=10090 GN=Sri PE=1 SV=1	13.9871	KCl	Media	9.20428e-09	28.9129	17125.8	21211.2	18939.5	21128.3	47378.3	95465.8	84618.1	65782.7	26347.6	32593.5	24927.5	25913.6
14403	2	108.265	3	890.082	2667.23	3.24692	40.3	VVSHDDSLSPSSSTLSTLELDAAEK	[3] Phospho (ST)	MRTFB_MOUSE	Myocardin-related transcription factor B OS=Mus musculus OX=10090 GN=Mrtfb PE=1 SV=1	10.7669	pH	Media	9.22275e-09	34.6114	41223.7	33134.2	57537.4	48200.6	81571.9	83995.2	77004.8	94621.2	77653.7	75959	99473.1	86367.3
14403	2	108.265	3	890.082	2667.23	3.24692	43.18	VVSHDDSLSPSSSTLSTLELDAAEK	[7] Phospho (ST)	MRTFB_MOUSE	Myocardin-related transcription factor B OS=Mus musculus OX=10090 GN=Mrtfb PE=1 SV=1	10.7669	pH	Media	9.22275e-09	34.6114	41223.7	33134.2	57537.4	48200.6	81571.9	83995.2	77004.8	94621.2	77653.7	75959	99473.1	86367.3
64552	1	120.873	2	691.846	1381.68	1.9121	42.09	SAAEELELTVLK	[1] Phospho (ST)	CTNL1_MOUSE	Alpha-catulin OS=Mus musculus OX=10090 GN=Ctnnal1 PE=1 SV=1	20.4597	Media	KCl	9.2362e-09	40.7534	17191.5	18484.8	19326.3	17809.5	1500.98	635.292	1541.35	840.143	1887.84	2032.39	2314.16	1647.42
5039	2	45.3574	2	581.737	1161.46	3.63607	34.13	SSSTSDITER	[3] Phospho (ST)	RGPA2_MOUSE	Ral GTPase-activating protein subunit alpha-2 OS=Mus musculus OX=10090 GN=Ralgapa2 PE=1 SV=2	4.22371	pH	Media	9.24225e-09	18.7761	41415.1	39922	40629.4	42485.2	70683.8	86965.1	76387.7	81548	99712.8	74262.4	102468	78344.5
5039	2	45.3574	2	581.737	1161.46	3.63607	25.77	SSSTSDITER	[4] Phospho (ST)	RGPA2_MOUSE	Ral GTPase-activating protein subunit alpha-2 OS=Mus musculus OX=10090 GN=Ralgapa2 PE=1 SV=2	4.22371	pH	Media	9.24225e-09	18.7761	41415.1	39922	40629.4	42485.2	70683.8	86965.1	76387.7	81548	99712.8	74262.4	102468	78344.5
50229	1	120.299	3	767.03	2298.07	1.7775	48.65	LNSGSLSEDLGSAGGSGDIILEK	[5] Phospho (ST)	EHMT2_MOUSE	Histone-lysine N-methyltransferase EHMT2 OS=Mus musculus OX=10090 GN=Ehmt2 PE=1 SV=2	14.2069	KCl	Media	9.4041e-09	29.8902	22629.7	12107.7	18270.3	19200.4	47534.8	36508.1	39776.9	36530.4	17598.1	26140	20895.1	15884.1
14879	1	34.9483	2	449.195	896.376	1.10078	46.43	NSSAVSPR	[6] Phospho (ST)	BUD13_MOUSE	BUD13 homolog OS=Mus musculus OX=10090 GN=Bud13 PE=1 SV=1	3.96854	pH	Media	9.45444e-09	16.9453	36423.4	33221.6	41772	40434.8	47040.3	58634.3	58645.8	53952.4	61246.8	75664.6	67333.1	72841.5
19663	2	63.0713	3	540.244	1617.71	2.37787	---	VYESIGHYGGETVK	[2] Phospho (Y)	PALS1_MOUSE	Protein PALS1 OS=Mus musculus OX=10090 GN=Pals1 PE=1 SV=1	7.06057	KCl	Media	9.61065e-09	18.4147	10529.3	8902.43	7682.3	9929.07	23133.6	31983.7	27060.1	33639	17610.9	14864.8	12862.3	12097.5
73942	1	122.188	4	1025.18	4096.7	2.35936	41.05	LEDQMQEDREEGSFTEGLSEASLPSGLMEGSAEDAEK	[5] Oxidation (M)|[13] Phospho (ST)	CAVN2_MOUSE	Caveolae-associated protein 2 OS=Mus musculus OX=10090 GN=Cavin2 PE=1 SV=3	9.79497	VEH	KCl	9.76627e-09	32.5157	150903	131598	82659	118438	14211.4	10104.6	12846.6	12209.6	26491	35255.1	30040.8	29847.2
33663	2	69.0617	2	498.743	995.472	2.71546	48.05	TGNSLLSPK	[7] Phospho (ST)	VAV3_MOUSE	Guanine nucleotide exchange factor VAV3 OS=Mus musculus OX=10090 GN=Vav3 PE=1 SV=2	9.03914	KCl	Media	9.86196e-09	30.1315	2187.93	2011.56	3821.34	2952.93	15000.2	19974.3	17068.9	24794.2	11026.8	10672.4	15880.6	14059.5
7695	2	57.8335	2	492.233	982.451	2.44236	31.97	LEAGGSLTR	[6] Phospho (ST)	ITB4_MOUSE	Integrin beta-4 OS=Mus musculus OX=10090 GN=Itgb4 PE=1 SV=1	5.8602	VEH	Media	9.93926e-09	20.0101	64085.8	53036.4	66922.1	61065	16396.3	20028.9	14597.6	16434.7	31582.9	23867.1	32035.9	32876.6
31150	2	42.5165	2	408.16	814.306	1.75982	46.05	MGSGVER	[3] Phospho (ST)	HNRPM_MOUSE	Heterogeneous nuclear ribonucleoprotein M OS=Mus musculus OX=10090 GN=Hnrnpm PE=1 SV=3	133.318	KCl	Media	9.94481e-09	51.2355	4541.57	3879.59	2143.05	3001.84	10323.1	11573	8700.82	9560.27	2558.05	2308.97	2324.1	1928.65
8302	2	77.3574	2	565.754	1129.49	2.1393	39.12	TSLDEITSGK	[2] Phospho (ST)	CEP55_MOUSE	Centrosomal protein of 55 kDa OS=Mus musculus OX=10090 GN=Cep55 PE=1 SV=2	14.4587	KCl	Media	1.00664e-08	27.18	60261.9	37373.8	65943.3	72897.2	71054.2	54941.9	105494	79161.5	26857	26016.9	24818.3	19287
96165	1	56.76	2	814.846	1627.68	2.64308	29.97	TVSTSSQPEENVDR	[3] Phospho (ST)	ABL2_MOUSE	Tyrosine-protein kinase ABL2 OS=Mus musculus OX=10090 GN=Abl2 PE=1 SV=1	22.2157	KCl	Media	1.00901e-08	33.3533	5364.5	9164.76	10336.1	9459.23	13777	11625.2	14117.7	10413.5	4292.72	6743.98	8720.81	8541.71
7401	1	54.8206	2	586.249	1170.48	1.6784	29.85	APSLTSDSEGK	[3] Phospho (ST)	SC16A_MOUSE	Protein transport protein Sec16A OS=Mus musculus OX=10090 GN=Sec16a PE=1 SV=1	6.17329	KCl	Media	1.01005e-08	22.6033	132168	112522	178168	181406	265587	238681	289185	297458	199737	261645	260153	260615
21263	1	100.507	2	1006.86	2011.71	2.81654	70.4	ISAAASDSGVESFDEGSSH	[8] Phospho (ST)|[12] Phospho (ST)	EPS8_MOUSE	Epidermal growth factor receptor kinase substrate 8 OS=Mus musculus OX=10090 GN=Eps8 PE=1 SV=2	58.4339	KCl	Media	1.01281e-08	74.9337	23690.5	6610.94	6540.78	7831.9	227668	218851	260527	236669	132711	172558	155785	143638
40436	2	66.8557	2	757.806	1513.6	2.82457	68	LGDASDTEAVDGER	[5] Phospho (ST)	C170B_MOUSE	Centrosomal protein of 170 kDa protein B OS=Mus musculus OX=10090 GN=Cep170b PE=1 SV=2	9.5934	KCl	Media	1.02877e-08	28.0914	14265.3	9057.54	14316.4	12530.1	11056.3	15298.9	13874.2	13401.3	7916.61	5318.18	6089.79	5512.01
2892	2	83.5859	2	598.304	1194.59	2.82935	28.7	LATTVSAPDLK	[6] Phospho (ST)	MAP4_MOUSE	Microtubule-associated protein 4 OS=Mus musculus OX=10090 GN=Map4 PE=1 SV=3	20.2254	KCl	Media	1.05146e-08	37.7869	175979	135634	156103	103394	172557	211963	197536	192897	13000.2	22391.5	17834.1	12466.7
52804	2	62.2183	2	865.875	1729.74	3.93726	33.63	LTPTTPESSSTGTEDK	[2] Phospho (ST)	SQSTM_MOUSE	Sequestosome-1 OS=Mus musculus OX=10090 GN=Sqstm1 PE=1 SV=1	55.5647	pH	Media	1.06257e-08	57.1153	1736.5	1723.13	3463.69	5435.86	11219	17055.2	18600	19820.4	39090.9	34832.6	44931.3	34910
432	2	60.3268	2	593.272	1184.53	2.83276	32.02	RISMEDLNK	[3] Phospho (ST)	CDK17_MOUSE	Cyclin-dependent kinase 17 OS=Mus musculus OX=10090 GN=Cdk17 PE=1 SV=2	9.94023	KCl	Media	1.06341e-08	23.0536	409189	429154	528942	650296	651409	880457	968833	913138	856625	743520	572829	519630
15478	2	48.4051	2	520.725	1039.44	2.46871	28.43	GGEGTSLSPR	[8] Phospho (ST)	ARH40_MOUSE	Rho guanine nucleotide exchange factor 40 OS=Mus musculus OX=10090 GN=Arhgef40 PE=1 SV=1	5.16721	pH	Media	1.06832e-08	16.4504	9983.44	9894.72	12013.5	13144.2	16697.6	22262.3	18808.3	19293.4	31524.7	27352.3	38348	27588.7
3916	2	30.6019	2	383.169	764.323	1.63801	26.64	APSPASR	[3] Phospho (ST)	SRRM2_MOUSE	Serine/arginine repetitive matrix protein 2 OS=Mus musculus OX=10090 GN=Srrm2 PE=1 SV=3	16.5186	KCl	Media	1.07337e-08	28.8611	62459.8	59400.9	106391	71192.9	107723	215221	176151	176412	142570	110878	106630	75934.9
2160	1	53.3586	2	876.297	1750.58	2.02928	56.01	ESLKEEDESDDDNM	[9] Phospho (ST)|[14] Oxidation (M)	PSA3_MOUSE	Proteasome subunit alpha type-3 OS=Mus musculus OX=10090 GN=Psma3 PE=1 SV=3	3.92598	pH	Media	1.08728e-08	16.1539	2.66462e+06	2.41226e+06	2.33643e+06	3.2887e+06	2.77149e+06	3.18077e+06	3.32492e+06	3.02094e+06	4.48215e+06	5.69502e+06	5.91535e+06	5.17152e+06
688	2	43.3413	2	391.185	780.355	1.87534	35.64	VSVSPGR	[4] Phospho (ST)	SRRM1_MOUSE	Serine/arginine repetitive matrix protein 1 OS=Mus musculus OX=10090 GN=Srrm1 PE=1 SV=2	4.89745	pH	Media	1.09485e-08	16.8205	121174	151488	167675	143059	254481	314255	296922	351250	509563	382959	398109	350774
32423	1	143.839	3	1229.53	3685.57	2.15285	41.92	EVDPSTGELQSLQMPESEGPSSLDPSQEGPTGLK	[11] Phospho (ST)|[21] Phospho (ST)	SQSTM_MOUSE	Sequestosome-1 OS=Mus musculus OX=10090 GN=Sqstm1 PE=1 SV=1	16.087	KCl	Media	1.10798e-08	43.4935	58640	56225.1	62987.4	84180.4	183295	253431	236238	145274	155516	185218	223641	213584
6078	2	52.2715	3	597.277	1788.81	2.70744	41.73	RSSFSEGQTAPVASGTK	[3] Phospho (ST)	RUBIC_MOUSE	Run domain Beclin-1-interacting and cysteine-rich domain-containing protein OS=Mus musculus OX=10090 GN=Rubcn PE=1 SV=2	6.84656	pH	Media	1.10951e-08	26.3588	23140.5	18958.1	24996.4	26790.9	71934.1	70488.2	57154.6	75943.5	130897	96642.1	147775	120109
6078	2	52.2715	3	597.277	1788.81	2.70744	27.63	RSSFSEGQTAPVASGTK	[2] Phospho (ST)	RUBIC_MOUSE	Run domain Beclin-1-interacting and cysteine-rich domain-containing protein OS=Mus musculus OX=10090 GN=Rubcn PE=1 SV=2	6.84656	pH	Media	1.10951e-08	26.3588	23140.5	18958.1	24996.4	26790.9	71934.1	70488.2	57154.6	75943.5	130897	96642.1	147775	120109
14805	1	77.8771	2	795.33	1588.65	2.39099	61.61	TLSSPTGTETNPPK	[3] Phospho (ST)|[4] Phospho (ST)	COBL1_MOUSE	Cordon-bleu protein-like 1 OS=Mus musculus OX=10090 GN=Cobll1 PE=1 SV=2	9.10058	pH	Media	1.12414e-08	32.1698	90531.8	87790.8	103660	107477	140917	166741	169923	176014	136447	148629	227071	176057
78620	1	123.668	3	1100.44	3298.29	2.59527	29.47	SEHSYSESGASGSSFEELDLEGEGPLGEPR	[13] Phospho (ST)|[14] Phospho (ST)	TX264_MOUSE	Testis-expressed protein 264 homolog OS=Mus musculus OX=10090 GN=Tex264 PE=2 SV=1	7.06515	KCl	Media	1.133e-08	29.5973	12180.2	9547.15	15370.6	13428.5	54137.4	39643.9	53635.1	47481.3	36987.4	39386.5	40942.5	33334.5
78620	1	123.668	3	1100.44	3298.29	2.59527	32.46	SEHSYSESGASGSSFEELDLEGEGPLGEPR	[1] Phospho (ST)|[5] Phospho (Y)	TX264_MOUSE	Testis-expressed protein 264 homolog OS=Mus musculus OX=10090 GN=Tex264 PE=2 SV=1	7.06515	KCl	Media	1.133e-08	29.5973	12180.2	9547.15	15370.6	13428.5	54137.4	39643.9	53635.1	47481.3	36987.4	39386.5	40942.5	33334.5
7287	2	56.395	3	546.587	1636.74	2.20832	30.86	EEGSDEVLTPTKPR	[9] Phospho (ST)	NHSL1_MOUSE	NHS-like protein 1 OS=Mus musculus OX=10090 GN=Nhsl1 PE=1 SV=3	9.28991	KCl	Media	1.1348e-08	29.1262	36702.2	35651.1	51869.6	56240.3	60062.7	78715.1	72868.7	76741	44053.6	38994.3	54352.8	54366.1
1659	1	121.658	3	1002.06	3003.17	2.36797	78.95	VIHFVSGETMEEYSTDEDEVDGLDK	[13] Phospho (Y)|[15] Phospho (ST)	F177A_MOUSE	Protein FAM177A1 OS=Mus musculus OX=10090 GN=Fam177a1 PE=1 SV=1	2.44957	pH	Media	1.13823e-08	11.7799	1.74776e+06	1.74123e+06	1.44452e+06	1.69837e+06	2.42418e+06	2.56971e+06	2.32491e+06	2.39176e+06	3.48512e+06	3.48429e+06	3.78429e+06	3.99671e+06
1659	1	121.658	3	1002.06	3003.17	2.36797	87.33	VIHFVSGETMEEYSTDEDEVDGLDK	[14] Phospho (ST)|[15] Phospho (ST)	F177A_MOUSE	Protein FAM177A1 OS=Mus musculus OX=10090 GN=Fam177a1 PE=1 SV=1	2.44957	pH	Media	1.13823e-08	11.7799	1.74776e+06	1.74123e+06	1.44452e+06	1.69837e+06	2.42418e+06	2.56971e+06	2.32491e+06	2.39176e+06	3.48512e+06	3.48429e+06	3.78429e+06	3.99671e+06
20591	2	87.9525	2	416.205	830.396	2.24028	27.67	LSGLSFK	[2] Phospho (ST)	MRP_MOUSE	MARCKS-related protein OS=Mus musculus OX=10090 GN=Marcksl1 PE=1 SV=2	13.8083	VEH	Media	1.14621e-08	42.5975	13218	12093.6	11666.9	12414.2	8133.51	10643.5	7761.48	9420.11	3557.52	2476.37	3234.46	1898.13
1867	2	48.3917	2	526.264	1050.51	2.2631	34.8	IESPKLER	[3] Phospho (ST)	HS105_MOUSE	Heat shock protein 105 kDa OS=Mus musculus OX=10090 GN=Hsph1 PE=1 SV=2	13.2605	pH	Media	1.15202e-08	30.5895	64115.3	72323.8	50053.3	58058.7	102759	70821.1	66463	100678	294998	364773	433935	372557
9926	2	59.9296	3	666.599	1996.77	2.64234	49.38	GYSSQDAEEQDREFEK	[3] Phospho (ST)	TB182_MOUSE	182 kDa tankyrase-1-binding protein OS=Mus musculus OX=10090 GN=Tnks1bp1 PE=1 SV=2	30.7618	KCl	Media	1.16304e-08	57.3298	44463.4	22778.6	40519.6	46353.4	74592.4	68698.8	70901.9	82959.4	69282.6	47103.2	83725.6	58582
1053	1	94.2988	2	608.773	1215.53	2.23762	50.72	SFDGNTLLNR	[1] Phospho (ST)	PTN12_MOUSE	Tyrosine-protein phosphatase non-receptor type 12 OS=Mus musculus OX=10090 GN=Ptpn12 PE=1 SV=3	11.2739	KCl	Media	1.20447e-08	26.2198	434008	386940	472041	550695	848944	1.02303e+06	1.02482e+06	960402	203751	385629	282023	272889
59153	2	54.3209	2	614.274	1226.53	2.90962	34.38	ASSNESLVANR	[3] Phospho (ST)	LAP2B_MOUSE	Lamina-associated polypeptide 2, isoforms beta/delta/epsilon/gamma OS=Mus musculus OX=10090 GN=Tmpo PE=1 SV=4	11.8236	KCl	Media	1.2069e-08	27.2325	2453.66	1731.78	2463.48	2164.29	6467.77	12528.6	8966.09	9060.38	7199.07	7290.34	5910.71	4701.32
4393	1	45.0806	2	428.184	854.354	0.759865	35.05	SPDSTLR	[1] Phospho (ST)	MGRN1_MOUSE	E3 ubiquitin-protein ligase MGRN1 OS=Mus musculus OX=10090 GN=Mgrn1 PE=1 SV=2	5.06637	pH	Media	1.20829e-08	23.4386	75240.7	65684	76742.4	67023.8	94393.5	89854.2	107473	95473.6	196202	152671	192886	179931
45976	2	92.4616	3	627.644	1879.91	2.9693	36.07	TALGDIGNKVSEELQAR	[11] Phospho (ST)	CCNB1_MOUSE	G2/mitotic-specific cyclin-B1 OS=Mus musculus OX=10090 GN=Ccnb1 PE=1 SV=3	16.6404	KCl	Media	1.21253e-08	31.1418	5680.63	4832.33	9181.42	6024.45	13843.4	22460.7	22509.5	18511.4	2376	4479.52	3236.13	2451.67
12179	2	48.8537	2	778.31	1554.6	3.89946	28.27	SQNREDSFDYSK	[7] Phospho (ST)	ZO2_MOUSE	Tight junction protein ZO-2 OS=Mus musculus OX=10090 GN=Tjp2 PE=1 SV=2	10.3376	KCl	Media	1.25099e-08	31.8889	162499	102121	97527.6	81896.7	104892	160168	108409	126335	111292	127503	92198.9	143640
11365	2	73.1872	4	437.224	1744.87	2.0719	43.07	FDVHDVTLHADAIHR		EF2_MOUSE	Elongation factor 2 OS=Mus musculus OX=10090 GN=Eef2 PE=1 SV=2	15.4173	pH	Media	1.2619e-08	45.096	2320.56	6579.1	3185.58	4244.64	30684.6	26203.7	19329.5	28126.4	61005.6	44030.6	52298.1	53327.1
21677	2	49.864	2	534.759	1067.5	2.07152	37.21	TTNTPTVVR	[4] Phospho (ST)	HCFC1_MOUSE	Host cell factor 1 OS=Mus musculus OX=10090 GN=Hcfc1 PE=1 SV=2	7.73095	KCl	Media	1.27294e-08	28.0696	11359	9653.95	10766	10683.3	21744.1	20828.1	20262.2	19179.2	8124.42	5375.46	6951.65	5566.68
27422	1	126.892	3	1279.54	3835.6	1.88966	57.58	RGNNSAVGSNADLTIEEDEEEEPVALQQAQQVR	[5] Phospho (ST)|[9] Phospho (ST)|[14] Phospho (ST)	CAVN2_MOUSE	Caveolae-associated protein 2 OS=Mus musculus OX=10090 GN=Cavin2 PE=1 SV=3	10.4757	Media	KCl	1.31429e-08	36.591	539127	422318	272877	249554	40546.2	29963.4	36277.2	46612.2	31325.9	50966.4	52019.3	40566.4
5977	1	53.0549	3	751.342	2251	1.67818	40.5	DKTPVQSQQPSATTPSGADEK	[7] Phospho (ST)	PSMD2_MOUSE	26S proteasome non-ATPase regulatory subunit 2 OS=Mus musculus OX=10090 GN=Psmd2 PE=1 SV=1	5.25356	KCl	Media	1.32517e-08	21.0963	96801.6	89218.6	121429	134605	274001	263832	319370	296405	234809	272094	302574	290505
5977	1	53.0549	3	751.342	2251	1.67818	49.74	DKTPVQSQQPSATTPSGADEK	[3] Phospho (ST)	PSMD2_MOUSE	26S proteasome non-ATPase regulatory subunit 2 OS=Mus musculus OX=10090 GN=Psmd2 PE=1 SV=1	5.25356	KCl	Media	1.32517e-08	21.0963	96801.6	89218.6	121429	134605	274001	263832	319370	296405	234809	272094	302574	290505
26576	2	65.06	3	543.236	1626.69	2.62661	26.46	SHSWVNSAYAPGGSK	[3] Phospho (ST)	DOCK6_MOUSE	Dedicator of cytokinesis protein 6 OS=Mus musculus OX=10090 GN=Dock6 PE=1 SV=4	4.17092	VEH	pH	1.3343e-08	13.6094	24319	21291.8	23999.4	18727.7	14837.8	14379.1	13078.6	11616.6	5626.11	4781.52	6150.1	4621.73
4295	1	50.2935	3	610.9	1829.68	1.43362	76.91	YVDEDNSDGETVDHR	[7] Phospho (ST)	KRI1_MOUSE	Protein KRI1 homolog OS=Mus musculus OX=10090 GN=Kri1 PE=1 SV=3	2.8714	KCl	Media	1.33637e-08	15.7734	295948	222186	274962	214710	416705	437306	467459	423058	425937	420796	435396	346923
37188	2	52.1687	2	464.711	927.408	2.03218	27	STSLVEGR	[3] Phospho (ST)	TTP_MOUSE	mRNA decay activator protein ZFP36 OS=Mus musculus OX=10090 GN=Zfp36 PE=1 SV=1	41.0122	pH	Media	1.33886e-08	61.6036	1460.4	1589.7	1788.25	2250.72	5707.47	8727.98	6176.31	11067.8	7171.98	5998.78	11968.5	9145.21
24348	2	77.0774	3	889.395	2665.16	3.19459	29.43	EPDPPDDRDASDVEDEKPPLPPR	[11] Phospho (ST)	SHIP2_MOUSE	Phosphatidylinositol 3,4,5-trisphosphate 5-phosphatase 2 OS=Mus musculus OX=10090 GN=Inppl1 PE=1 SV=1	73.8487	pH	KCl	1.36444e-08	73.6575	1427.45	6050.31	1904.06	2181.17	2611.49	2122.15	3661.8	1382.32	178965	168672	215394	159044
699	1	151.902	2	1062.36	2122.7	1.73345	73.69	KEESEESEDDMGFGLFD	[4] Phospho (ST)|[7] Phospho (ST)	RLA1_MOUSE	60S acidic ribosomal protein P1 OS=Mus musculus OX=10090 GN=Rplp1 PE=1 SV=1	3.20633	pH	Media	1.37626e-08	16.2573	1.56543e+07	1.39112e+07	1.6652e+07	2.03169e+07	1.87191e+07	2.02473e+07	2.14865e+07	2.09483e+07	2.83711e+07	3.3833e+07	3.41821e+07	3.37698e+07
41816	2	108.789	2	870.922	1739.83	3.2372	67.79	EVGSSGLLSPQFQGVR	[9] Phospho (ST)	KHNYN_MOUSE	Protein KHNYN OS=Mus musculus OX=10090 GN=Khnyn PE=2 SV=2	14.698	KCl	Media	1.38264e-08	38.257	4267.06	3342.82	7289.91	4861.06	24473.9	33098.5	26199.3	32244.7	20288.7	21591.4	26544.1	19849
51289	1	111.678	2	849.353	1696.69	3.15565	35.26	SFSLASSGNSPISQR	[3] Phospho (ST)|[10] Phospho (ST)	OSB11_MOUSE	Oxysterol-binding protein-related protein 11 OS=Mus musculus OX=10090 GN=Osbpl11 PE=1 SV=2	7.61	KCl	Media	1.39452e-08	24.8164	38498.8	21919.5	30685.9	25337.8	30931.2	44559.7	34311	37826	27460.8	36381.5	31907.3	29227.9
51289	1	111.678	2	849.353	1696.69	3.15565	55.4	SFSLASSGNSPISQR	[1] Phospho (ST)|[10] Phospho (ST)	OSB11_MOUSE	Oxysterol-binding protein-related protein 11 OS=Mus musculus OX=10090 GN=Osbpl11 PE=1 SV=2	7.61	KCl	Media	1.39452e-08	24.8164	38498.8	21919.5	30685.9	25337.8	30931.2	44559.7	34311	37826	27460.8	36381.5	31907.3	29227.9
24783	2	48.795	2	502.222	1002.43	2.86119	50.35	SSSVTSIDK	[3] Phospho (ST)	STXB5_MOUSE	Syntaxin-binding protein 5 OS=Mus musculus OX=10090 GN=Stxbp5 PE=1 SV=3	3.60665	pH	VEH	1.39517e-08	16.05	4926.35	5335.29	4412.97	5357.34	9069.53	9798.41	7707.72	9443.05	20611.9	19082.8	16587.3	15966.2
33782	1	110.788	3	909.002	2723.99	2.65938	38.18	IHDLEDDLEMSSDASDASGEEGSR	[15] Phospho (ST)|[18] Phospho (ST)	T2FA_MOUSE	General transcription factor IIF subunit 1 OS=Mus musculus OX=10090 GN=Gtf2f1 PE=1 SV=2	135.237	pH	VEH	1.41068e-08	53.2868	634.522	1623.4	1073.3	860.389	649.908	3752.22	2927.57	2523.52	139464	133855	138850	154690
30901	2	67.8872	3	540.224	1617.65	2.68118	49.98	AQAPASPYNDYEGR	[6] Phospho (ST)	RAI3_MOUSE	Retinoic acid-induced protein 3 OS=Mus musculus OX=10090 GN=Gprc5a PE=1 SV=1	15.5219	pH	Media	1.42146e-08	33.5317	8380.25	5462.93	6232.9	6337.46	9543.6	11921.4	8560.8	9557.51	23782.5	10884.6	14778.6	15345
23624	2	49.181	3	458.895	1373.66	2.26017	28.93	KGTSPGSELPPPK	[4] Phospho (ST)	PRC2A_MOUSE	Protein PRRC2A OS=Mus musculus OX=10090 GN=Prrc2a PE=1 SV=1	5.48138	pH	Media	1.42983e-08	23.8536	8434.73	13982.3	10001.9	10122.9	28635.4	31829	30578.7	40078.1	40945.1	43351.2	49156.2	44805.1
23624	2	49.181	3	458.895	1373.66	2.26017	---	KGTSPGSELPPPK	[3] Phospho (ST)	PRC2A_MOUSE	Protein PRRC2A OS=Mus musculus OX=10090 GN=Prrc2a PE=1 SV=1	5.48138	pH	Media	1.42983e-08	23.8536	8434.73	13982.3	10001.9	10122.9	28635.4	31829	30578.7	40078.1	40945.1	43351.2	49156.2	44805.1
35505	2	60.3338	3	401.182	1200.52	2.0564	---	RISMEDLNK	[3] Phospho (ST)|[4] Oxidation (M)	CDK17_MOUSE	Cyclin-dependent kinase 17 OS=Mus musculus OX=10090 GN=Cdk17 PE=1 SV=2	14.8436	KCl	Media	1.43019e-08	43.6761	4058.7	2764.36	2629.8	4397.3	4868.27	5319.85	4857.24	6896.49	6550.13	2651.41	3351.64	3399.44
45297	2	57.4668	3	752.675	2255	4.14003	26.13	IKEEYEVAEMGAPHGSASVR	[5] Phospho (Y)|[10] Oxidation (M)	IFM3_MOUSE	Interferon-induced transmembrane protein 3 OS=Mus musculus OX=10090 GN=Ifitm3 PE=1 SV=1	32.2536	pH	Media	1.43022e-08	35.9128	10659.8	6270.98	15722.4	14236.8	33479.3	51210.1	45415.3	44433.7	55564.8	35811.8	78045.2	58280.6
6190	2	96.7707	2	605.799	1209.58	2.9473	49.83	FIVSPVPESR	[4] Phospho (ST)	WNK1_MOUSE	Serine/threonine-protein kinase WNK1 OS=Mus musculus OX=10090 GN=Wnk1 PE=1 SV=2	13.3491	pH	Media	1.43603e-08	36.0085	18980.1	14436.9	19903.5	15060.7	74936.2	107456	69085	91320.8	79021.5	65151.4	116349	98531.5
2305	2	69.2898	3	620.954	1859.84	2.92823	28.35	RTSMGGTQQQFVEGVR	[2] Phospho (ST)	CTNB1_MOUSE	Catenin beta-1 OS=Mus musculus OX=10090 GN=Ctnnb1 PE=1 SV=1	35.4727	pH	Media	1.4686e-08	45.4643	52640.7	28039.3	32186.1	23666.6	76454.2	46746.3	71275.7	81020.3	672680	567912	855103	660273
2305	2	69.2898	3	620.954	1859.84	2.92823	54.81	RTSMGGTQQQFVEGVR	[3] Phospho (ST)	CTNB1_MOUSE	Catenin beta-1 OS=Mus musculus OX=10090 GN=Ctnnb1 PE=1 SV=1	35.4727	pH	Media	1.4686e-08	45.4643	52640.7	28039.3	32186.1	23666.6	76454.2	46746.3	71275.7	81020.3	672680	567912	855103	660273
375	2	58.0288	2	720.332	1438.65	2.97698	32.61	SGAQASSTPLSPTR	[13] Phospho (ST)	LMNA_MOUSE	Prelamin-A/C OS=Mus musculus OX=10090 GN=Lmna PE=1 SV=2	8.22792	KCl	Media	1.47065e-08	28.8835	944861	753806	1.07128e+06	852423	1.26847e+06	2.3441e+06	1.58865e+06	2.34568e+06	1.82168e+06	1.70009e+06	1.94323e+06	1.59585e+06
375	2	58.0288	2	720.332	1438.65	2.97698	52.65	SGAQASSTPLSPTR	[11] Phospho (ST)	LMNA_MOUSE	Prelamin-A/C OS=Mus musculus OX=10090 GN=Lmna PE=1 SV=2	8.22792	KCl	Media	1.47065e-08	28.8835	944861	753806	1.07128e+06	852423	1.26847e+06	2.3441e+06	1.58865e+06	2.34568e+06	1.82168e+06	1.70009e+06	1.94323e+06	1.59585e+06
471	2	60.8125	2	865.874	1729.73	2.5444	79.37	LTPTTPESSSTGTEDK	[2] Phospho (ST)	SQSTM_MOUSE	Sequestosome-1 OS=Mus musculus OX=10090 GN=Sqstm1 PE=1 SV=1	12.4667	pH	Media	1.47145e-08	30.9314	491970	525437	598008	873968	1.135e+06	1.71251e+06	1.58918e+06	1.6267e+06	3.96322e+06	3.32231e+06	3.99768e+06	3.42048e+06
471	2	60.8125	2	865.874	1729.73	2.5444	---	LTPTTPESSSTGTEDK	[5] Phospho (ST)	SQSTM_MOUSE	Sequestosome-1 OS=Mus musculus OX=10090 GN=Sqstm1 PE=1 SV=1	12.4667	pH	Media	1.47145e-08	30.9314	491970	525437	598008	873968	1.135e+06	1.71251e+06	1.58918e+06	1.6267e+06	3.96322e+06	3.32231e+06	3.99768e+06	3.42048e+06
22571	2	57.5025	4	733.065	2928.23	2.6438	26.56	MQVDQEEPHTEEQQQQPQTPAENK	[19] Phospho (ST)	HSP74_MOUSE	Heat shock 70 kDa protein 4 OS=Mus musculus OX=10090 GN=Hspa4 PE=1 SV=1	30.1928	KCl	Media	1.47256e-08	51.6122	18478.3	5901.7	9663.39	8386.45	53149.2	58638.2	47550.3	45515.6	47649.2	36250.9	40186.9	28571.5
2842	1	90.0027	3	712.981	2135.92	1.64055	37.78	TDSREDEISPPPPNPVVK	[3] Phospho (ST)|[9] Phospho (ST)	KAP0_MOUSE	cAMP-dependent protein kinase type I-alpha regulatory subunit OS=Mus musculus OX=10090 GN=Prkar1a PE=1 SV=3	5.77286	VEH	Media	1.47896e-08	20.1648	1.59009e+06	968947	1.50042e+06	1.39193e+06	1.21637e+06	1.25139e+06	1.38072e+06	1.3481e+06	598506	673729	887909	820430
2247	1	41.2922	2	865.351	1728.69	2.26436	40.33	SQSSDTEQPSPTSGGGK	[10] Phospho (ST)	IF4B_MOUSE	Eukaryotic translation initiation factor 4B OS=Mus musculus OX=10090 GN=Eif4b PE=1 SV=1	3.81069	pH	Media	1.4804e-08	17.3975	456409	434061	366716	446389	861906	1.12845e+06	1.0533e+06	1.07297e+06	898620	1.19888e+06	1.39139e+06	1.17536e+06
23375	2	52.7983	3	663.618	1987.83	2.6607	46.87	GSHESSQLDEPSLETHR	[12] Phospho (ST)	OSTP_MOUSE	Osteopontin OS=Mus musculus OX=10090 GN=Spp1 PE=1 SV=1	14.9218	Media	VEH	1.5171e-08	39.0556	5018.82	4294.83	5562.53	5441.62	5433.03	6015.55	5808.62	6422.73	10414.1	6886.95	10914.1	7168.16
167	2	91.4091	2	471.727	941.44	2.62448	37.66	VSPLSFGR	[2] Phospho (ST)	CAVN2_MOUSE	Caveolae-associated protein 2 OS=Mus musculus OX=10090 GN=Cavin2 PE=1 SV=3	6.08291	VEH	KCl	1.52002e-08	28.9217	1.83052e+06	1.50422e+06	2.04025e+06	2.18944e+06	263219	336484	336703	307148	525736	446669	543506	495258
26068	2	43.8176	3	602.6	1804.78	2.78303	40.57	SSTPGSPTHVSSGPNASR	[6] Phospho (ST)	CP072_MOUSE	UPF0472 protein C16orf72 homolog OS=Mus musculus OX=10090 PE=2 SV=1	10.8075	pH	Media	1.52364e-08	35.7815	3916.42	3153.08	5670.16	5270.62	20680.7	26450.3	20205	26658.7	36494.9	26944.9	39602.1	36818.8
2627	2	64.0943	3	505.909	1514.7	1.88811	50.19	ASSPSLFSTEGKPK	[3] Phospho (ST)	SH3K1_MOUSE	SH3 domain-containing kinase-binding protein 1 OS=Mus musculus OX=10090 GN=Sh3kbp1 PE=1 SV=1	5.59856	pH	Media	1.53899e-08	19.6821	60529.1	51204.8	75797.4	77871.6	157323	146746	139546	138543	242803	212954	324819	229604
2627	2	64.0943	3	505.909	1514.7	1.88811	27.37	ASSPSLFSTEGKPK	[2] Phospho (ST)	SH3K1_MOUSE	SH3 domain-containing kinase-binding protein 1 OS=Mus musculus OX=10090 GN=Sh3kbp1 PE=1 SV=1	5.59856	pH	Media	1.53899e-08	19.6821	60529.1	51204.8	75797.4	77871.6	157323	146746	139546	138543	242803	212954	324819	229604
16213	2	60.7375	2	733.335	1464.65	3.55702	27.55	RESLSTSSDLYK	[3] Phospho (ST)	PUM2_MOUSE	Pumilio homolog 2 OS=Mus musculus OX=10090 GN=Pum2 PE=1 SV=2	16.7734	pH	Media	1.53903e-08	36.4294	13739.2	11607.8	15312.6	13277.6	26633.7	35819.9	27810.3	33833.4	51216.5	41957.8	60856.2	44290.4
34703	2	86.6406	2	563.27	1124.53	2.65373	33.28	ALTSELANAR	[4] Phospho (ST)	MOES_MOUSE	Moesin OS=Mus musculus OX=10090 GN=Msn PE=1 SV=3	15.8301	KCl	Media	1.54419e-08	36.9315	2475.76	2910.22	5330.3	3111.88	9024.91	13687.8	9141.57	13188.2	5749.22	5824.35	4470.89	4758.53
6110	2	125.627	2	861.381	1720.75	2.85505	25.9	GMYDGPVFDLTTTPK	[13] Phospho (ST)	DPYL3_MOUSE	Dihydropyrimidinase-related protein 3 OS=Mus musculus OX=10090 GN=Dpysl3 PE=1 SV=1	2.94968	Media	KCl	1.54936e-08	14.0962	142827	167409	169697	178794	100317	89825.5	86116.8	80895.7	112570	102268	131920	96327.6
6110	2	125.627	2	861.381	1720.75	2.85505	33.03	GMYDGPVFDLTTTPK	[12] Phospho (ST)	DPYL3_MOUSE	Dihydropyrimidinase-related protein 3 OS=Mus musculus OX=10090 GN=Dpysl3 PE=1 SV=1	2.94968	Media	KCl	1.54936e-08	14.0962	142827	167409	169697	178794	100317	89825.5	86116.8	80895.7	112570	102268	131920	96327.6
32657	2	88.3318	2	774.865	1547.72	2.81495	33.6	LSEPGTDLVEPSPK	[12] Phospho (ST)	PDZD8_MOUSE	PDZ domain-containing protein 8 OS=Mus musculus OX=10090 GN=Pdzd8 PE=1 SV=1	11.574	Media	KCl	1.56198e-08	32.2697	10155.1	10968.8	15835.5	13379.9	2813.04	4272.1	4895.94	3848.61	4321.84	4573.82	7675.48	4153.09
3403	2	127.912	3	1202.88	3605.61	3.10553	---	EVDPSTGELQSLQMPESEGPSSLDPSQEGPTGLK	[22] Phospho (ST)	SQSTM_MOUSE	Sequestosome-1 OS=Mus musculus OX=10090 GN=Sqstm1 PE=1 SV=1	14.449	pH	Media	1.568e-08	31.5197	133619	89315.4	151613	198420	371951	524308	434347	406993	1.54398e+06	1.06739e+06	1.26268e+06	1.00526e+06
3403	2	127.912	3	1202.88	3605.61	3.10553	---	EVDPSTGELQSLQMPESEGPSSLDPSQEGPTGLK	[17] Phospho (ST)	SQSTM_MOUSE	Sequestosome-1 OS=Mus musculus OX=10090 GN=Sqstm1 PE=1 SV=1	14.449	pH	Media	1.568e-08	31.5197	133619	89315.4	151613	198420	371951	524308	434347	406993	1.54398e+06	1.06739e+06	1.26268e+06	1.00526e+06
11558	2	81.3426	3	424.544	1270.61	2.18309	37.42	RIDISPSTFR	[5] Phospho (ST)	TR150_MOUSE	Thyroid hormone receptor-associated protein 3 OS=Mus musculus OX=10090 GN=Thrap3 PE=1 SV=1	13.2656	pH	Media	1.57508e-08	31.2175	16829.8	9521.25	13275.7	10870.1	32844.3	19175.5	20853	28232.8	40134	32973.8	34651.9	33838.4
3160	2	82.4434	3	767.348	2299.02	2.45163	30.02	ELSHSPPRENSFESSLEFK	[3] Phospho (ST)	SRRM2_MOUSE	Serine/arginine repetitive matrix protein 2 OS=Mus musculus OX=10090 GN=Srrm2 PE=1 SV=3	9.12547	pH	Media	1.59573e-08	25.1788	112516	92295.1	165153	143462	351489	289708	291173	358581	718289	670332	711686	528232
596	2	59.8705	3	545.571	1633.69	2.2338	51.95	ISQEHLADHFDSR	[2] Phospho (ST)	PLCG1_MOUSE	1-phosphatidylinositol 4,5-bisphosphate phosphodiesterase gamma-1 OS=Mus musculus OX=10090 GN=Plcg1 PE=1 SV=2	4.38614	KCl	Media	1.61817e-08	18.073	602962	523804	765035	761639	749128	951978	936751	926095	430284	381162	504665	397999
2915	2	36.4262	2	491.207	980.399	2.16468	29.48	DTPQTPSR	[5] Phospho (ST)	SRRM2_MOUSE	Serine/arginine repetitive matrix protein 2 OS=Mus musculus OX=10090 GN=Srrm2 PE=1 SV=3	14.6327	KCl	Media	1.62062e-08	31.4645	78520.9	66996	131564	84156.8	133006	237518	198205	194996	230309	174995	196112	147745
42360	1	137.162	3	637.311	1908.91	1.77092	34.79	GSSQLDVNEEVEALIVK	[3] Phospho (ST)	MRP1_MOUSE	Multidrug resistance-associated protein 1 OS=Mus musculus OX=10090 GN=Abcc1 PE=1 SV=1	6.24787	pH	Media	1.63692e-08	21.3342	17799.1	14714.2	13186.3	20146.3	25133.9	16201.6	16966.2	18272.1	53590.6	42864.6	47589.4	57651.9
15038	2	93.5949	3	609.945	1826.81	2.28617	33	NSGPVSEVNTGFSPEVK	[13] Phospho (ST)	SRRM2_MOUSE	Serine/arginine repetitive matrix protein 2 OS=Mus musculus OX=10090 GN=Srrm2 PE=1 SV=3	16.2147	KCl	Media	1.63828e-08	35.6273	19496.1	12601.5	22075.5	15370.3	30480.2	44057.6	39179	48256.2	49378.7	23341.5	30067.1	27238.5
2690	2	52.9722	2	404.192	806.37	2.08055	28.03	SPLSPAR	[4] Phospho (ST)	MILK2_MOUSE	MICAL-like protein 2 OS=Mus musculus OX=10090 GN=Micall2 PE=1 SV=1	14.609	KCl	Media	1.72411e-08	27.6312	25199.1	13790.6	24870.9	17554.4	71022.4	123816	102986	125214	76320.1	72018.8	119639	80215.5
2690	2	52.9722	2	404.192	806.37	2.08055	35.61	SPLSPAR	[1] Phospho (ST)	MILK2_MOUSE	MICAL-like protein 2 OS=Mus musculus OX=10090 GN=Micall2 PE=1 SV=1	14.609	KCl	Media	1.72411e-08	27.6312	25199.1	13790.6	24870.9	17554.4	71022.4	123816	102986	125214	76320.1	72018.8	119639	80215.5
10354	2	60.8125	3	577.585	1729.73	2.1332	---	LTPTTPESSSTGTEDK	[2] Phospho (ST)	SQSTM_MOUSE	Sequestosome-1 OS=Mus musculus OX=10090 GN=Sqstm1 PE=1 SV=1	29.2019	pH	Media	1.74803e-08	37.3345	22391.6	9835.58	12965.3	21458.6	46705.1	44478.9	45601.8	52116	133160	64347.2	101861	101819
10354	2	60.8125	3	577.585	1729.73	2.1332	28.52	LTPTTPESSSTGTEDK	[5] Phospho (ST)	SQSTM_MOUSE	Sequestosome-1 OS=Mus musculus OX=10090 GN=Sqstm1 PE=1 SV=1	29.2019	pH	Media	1.74803e-08	37.3345	22391.6	9835.58	12965.3	21458.6	46705.1	44478.9	45601.8	52116	133160	64347.2	101861	101819
4035	1	128.987	3	1202.88	3605.6	2.03622	35.28	EVDPSTGELQSLQMPESEGPSSLDPSQEGPTGLK	[22] Phospho (ST)	SQSTM_MOUSE	Sequestosome-1 OS=Mus musculus OX=10090 GN=Sqstm1 PE=1 SV=1	7.60046	pH	Media	1.76259e-08	29.5806	497431	426495	474036	783132	1.02517e+06	1.09385e+06	1.22276e+06	1.0168e+06	2.29575e+06	2.41294e+06	2.23657e+06	2.33444e+06
4035	1	128.987	3	1202.88	3605.6	2.03622	---	EVDPSTGELQSLQMPESEGPSSLDPSQEGPTGLK	[17] Phospho (ST)	SQSTM_MOUSE	Sequestosome-1 OS=Mus musculus OX=10090 GN=Sqstm1 PE=1 SV=1	7.60046	pH	Media	1.76259e-08	29.5806	497431	426495	474036	783132	1.02517e+06	1.09385e+06	1.22276e+06	1.0168e+06	2.29575e+06	2.41294e+06	2.23657e+06	2.33444e+06
4035	1	128.987	3	1202.88	3605.6	2.03622	---	EVDPSTGELQSLQMPESEGPSSLDPSQEGPTGLK	[21] Phospho (ST)	SQSTM_MOUSE	Sequestosome-1 OS=Mus musculus OX=10090 GN=Sqstm1 PE=1 SV=1	7.60046	pH	Media	1.76259e-08	29.5806	497431	426495	474036	783132	1.02517e+06	1.09385e+06	1.22276e+06	1.0168e+06	2.29575e+06	2.41294e+06	2.23657e+06	2.33444e+06
26618	2	86.0434	2	564.79	1127.57	2.8419	30.58	LGLTPPPEPK	[4] Phospho (ST)	PRPF3_MOUSE	U4/U6 small nuclear ribonucleoprotein Prp3 OS=Mus musculus OX=10090 GN=Prpf3 PE=1 SV=1	4.02758	KCl	Media	1.76283e-08	19.9398	10181.5	10880.5	15373	13017.9	24763.4	34694.1	28272.7	38810.6	34443.6	31459.8	31265.1	28097
12472	1	81.1048	2	599.288	1196.56	1.91894	38.11	SYQVAPLSPR	[8] Phospho (ST)	DLGP5_MOUSE	Disks large-associated protein 5 OS=Mus musculus OX=10090 GN=Dlgap5 PE=1 SV=2	4.81453	pH	Media	1.78721e-08	21.2692	41347.7	52457.5	37547.1	46971.5	79168.1	76915.6	90775.5	70578.1	114859	118855	119177	145864
32284	2	87.7081	2	693.315	1384.62	2.86488	49.41	SGSLDSELSVSPK	[3] Phospho (ST)	AKP13_MOUSE	A-kinase anchor protein 13 OS=Mus musculus OX=10090 GN=Akap13 PE=1 SV=1	12.9699	KCl	Media	1.79383e-08	31.8367	10547.9	6242.31	14278.1	10196.9	19108.6	24504.4	22219.6	29811.3	9979.14	9692.3	8684.65	7144.91
16175	1	54.3091	3	752.638	2254.89	1.97717	---	ESNQPPEDSSPPASSESSSTR	[10] Phospho (ST)	HUWE1_MOUSE	E3 ubiquitin-protein ligase HUWE1 OS=Mus musculus OX=10090 GN=Huwe1 PE=1 SV=5	3.27988	pH	Media	1.80462e-08	14.774	112681	114504	124953	153100	168316	174023	170117	145738	224083	243696	283298	246795
51586	1	123.824	3	1376.19	4125.55	1.83669	37.75	YGPSSVEDTTGSGAADAKDDDDIDLFGSDDEEESEEAK	[1] Phospho (Y)|[28] Phospho (ST)	EF1B_MOUSE	Elongation factor 1-beta OS=Mus musculus OX=10090 GN=Eef1b PE=1 SV=5	12.1562	pH	Media	1.8078e-08	33.7632	78473.4	55809.3	33804.3	50466.3	77396.6	73120.8	55333.2	59509.1	187491	209172	239836	203731
46074	1	128.39	2	675.341	1348.67	1.88953	36.65	EILSPVDIIDR	[4] Phospho (ST)	PLPP3_MOUSE	Phospholipid phosphatase 3 OS=Mus musculus OX=10090 GN=Plpp3 PE=1 SV=1	13.3876	KCl	Media	1.8082e-08	40.8533	12017.5	10468.8	8716.6	7131.89	21339.4	22640.3	30009.5	24704.9	19503.1	20711.4	22451.1	22877.9
45267	2	77.6664	2	860.875	1719.74	3.73812	101.33	TSMGGTQQQFVEGVR	[2] Phospho (ST)|[3] Oxidation (M)	CTNB1_MOUSE	Catenin beta-1 OS=Mus musculus OX=10090 GN=Ctnnb1 PE=1 SV=1	43.5882	pH	Media	1.82103e-08	64.1473	14513.6	3852.01	6914.12	4832.02	10719.3	18976.2	19305.5	18616.4	119328	95587.8	152559	108839
45267	2	77.6664	2	860.875	1719.74	3.73812	---	TSMGGTQQQFVEGVR	[3] Oxidation (M)|[6] Phospho (ST)	CTNB1_MOUSE	Catenin beta-1 OS=Mus musculus OX=10090 GN=Ctnnb1 PE=1 SV=1	43.5882	pH	Media	1.82103e-08	64.1473	14513.6	3852.01	6914.12	4832.02	10719.3	18976.2	19305.5	18616.4	119328	95587.8	152559	108839
45267	2	77.6664	2	860.875	1719.74	3.73812	71.11	TSMGGTQQQFVEGVR	[1] Phospho (ST)|[3] Oxidation (M)	CTNB1_MOUSE	Catenin beta-1 OS=Mus musculus OX=10090 GN=Ctnnb1 PE=1 SV=1	43.5882	pH	Media	1.82103e-08	64.1473	14513.6	3852.01	6914.12	4832.02	10719.3	18976.2	19305.5	18616.4	119328	95587.8	152559	108839
2092	2	46.7468	3	433.547	1297.62	1.72721	33.03	HSGQDVHVVLK	[2] Phospho (ST)	NSF1C_MOUSE	NSFL1 cofactor p47 OS=Mus musculus OX=10090 GN=Nsfl1c PE=1 SV=1	3.92293	pH	Media	1.8265e-08	23.0085	104306	104436	91707.2	108090	161901	178158	155250	176702	278326	255289	235338	228097
997	1	51.0889	2	762.318	1522.62	2.07675	26.47	AEDGAAPSPSSETPK	[11] Phospho (ST)	MARCS_MOUSE	Myristoylated alanine-rich C-kinase substrate OS=Mus musculus OX=10090 GN=Marcks PE=1 SV=2	9.07127	VEH	pH	1.83095e-08	33.8066	2.41602e+06	2.55635e+06	2.15963e+06	2.02108e+06	544610	539583	669031	409728	262674	252126	236724	257496
997	1	51.0889	2	762.318	1522.62	2.07675	40.6	AEDGAAPSPSSETPK	[13] Phospho (ST)	MARCS_MOUSE	Myristoylated alanine-rich C-kinase substrate OS=Mus musculus OX=10090 GN=Marcks PE=1 SV=2	9.07127	VEH	pH	1.83095e-08	33.8066	2.41602e+06	2.55635e+06	2.15963e+06	2.02108e+06	544610	539583	669031	409728	262674	252126	236724	257496
10214	1	90.3233	4	1054.72	4214.85	1.51497	36.58	AVNVYGTSEPSQESELTAVGEKPEEPKDEVEVSDDDEK	[33] Phospho (ST)	MYLK_MOUSE	Myosin light chain kinase, smooth muscle OS=Mus musculus OX=10090 GN=Mylk PE=1 SV=3	24.7522	Media	pH	1.84043e-08	51.5656	369826	263370	269697	304343	149711	79936.3	100475	98281.4	33151.8	30076.1	38412.3	80275
3285	1	46.0349	3	477.533	1429.58	1.09582	40.81	SRTPPSAPSQSR	[1] Phospho (ST)|[3] Phospho (ST)	SRRM2_MOUSE	Serine/arginine repetitive matrix protein 2 OS=Mus musculus OX=10090 GN=Srrm2 PE=1 SV=3	17.1959	KCl	Media	1.85779e-08	35.9407	202641	184453	304337	170407	358876	378892	413493	441846	427360	269310	243396	208801
7096	1	52.213	3	489.897	1466.67	-4.29431	27.64	RTASAPNLAETEK	[4] Phospho (ST)	LIPB1_MOUSE	Liprin-beta-1 OS=Mus musculus OX=10090 GN=Ppfibp1 PE=1 SV=3	4.02082	pH	Media	1.86491e-08	18.0562	112649	78425.8	89511.9	115038	221949	177224	170279	221690	250528	238623	280994	289986
7096	1	52.213	3	489.897	1466.67	-4.29431	39.86	RTASAPNLAETEK	[2] Phospho (ST)	LIPB1_MOUSE	Liprin-beta-1 OS=Mus musculus OX=10090 GN=Ppfibp1 PE=1 SV=3	4.02082	pH	Media	1.86491e-08	18.0562	112649	78425.8	89511.9	115038	221949	177224	170279	221690	250528	238623	280994	289986
20065	2	68.5024	2	748.837	1495.66	2.88059	32.8	TAPSSPLTSPSDTR	[8] Phospho (ST)	TEX2_MOUSE	Testis-expressed protein 2 OS=Mus musculus OX=10090 GN=Tex2 PE=1 SV=2	23.1086	pH	Media	1.89587e-08	59.3596	6136.63	4423.94	7847.24	5580.72	36271.3	61999.9	48197.8	72809.8	80132.7	76052.6	83613.1	62405.1
20065	2	68.5024	2	748.837	1495.66	2.88059	40.81	TAPSSPLTSPSDTR	[9] Phospho (ST)	TEX2_MOUSE	Testis-expressed protein 2 OS=Mus musculus OX=10090 GN=Tex2 PE=1 SV=2	23.1086	pH	Media	1.89587e-08	59.3596	6136.63	4423.94	7847.24	5580.72	36271.3	61999.9	48197.8	72809.8	80132.7	76052.6	83613.1	62405.1
13706	2	38.0198	2	522.723	1043.43	2.30564	39.8	SGSISSSPSR	[3] Phospho (ST)	LBR_MOUSE	Delta(14)-sterol reductase LBR OS=Mus musculus OX=10090 GN=Lbr PE=1 SV=2	14.0363	KCl	Media	1.93218e-08	36.6001	16463.4	6985.01	12411.2	9188	25476.3	41897.5	32308.7	38117.9	33469.8	19970	32839.9	23837.5
3956	2	44.112	4	552.727	2206.88	2.5033	25.66	SKSEEAHAEDSVMDHHFR	[3] Phospho (ST)|[13] Oxidation (M)	PAIRB_MOUSE	Plasminogen activator inhibitor 1 RNA-binding protein OS=Mus musculus OX=10090 GN=Serbp1 PE=1 SV=2	22.1292	KCl	Media	1.96952e-08	39.1892	306840	186132	458401	340418	627938	890186	910596	1.09535e+06	598195	550155	702920	594513
58601	2	108.611	2	804.365	1606.72	3.26165	34.78	LVQSPNSYFMDVK	[4] Phospho (ST)	RS27_MOUSE	40S ribosomal protein S27 OS=Mus musculus OX=10090 GN=Rps27 PE=1 SV=3	9.39002	KCl	Media	1.97173e-08	33.3514	2773.2	3057.45	5646.01	4390.41	16505.2	17456.6	13758.6	19948.7	15509.5	14200	17161.8	13730.2
7906	1	106.64	3	954.088	2859.24	1.88058	36.99	DVSDERLSPAKSPSLSPSPPSPIEK	[8] Phospho (ST)|[12] Phospho (ST)|[21] Phospho (ST)	MAP1B_MOUSE	Microtubule-associated protein 1B OS=Mus musculus OX=10090 GN=Map1b PE=1 SV=2	3.47788	pH	Media	1.97205e-08	16.471	317334	415702	387443	475665	557742	544894	545953	511223	685310	757805	927058	698745
3016	2	76.8596	3	874.031	2619.07	2.83771	59.49	EDEEEEDDVATPKPPVEPEEEK	[11] Phospho (ST)	DC1I2_MOUSE	Cytoplasmic dynein 1 intermediate chain 2 OS=Mus musculus OX=10090 GN=Dync1i2 PE=1 SV=1	11.1793	KCl	Media	1.99537e-08	34.426	226256	146889	324075	186319	942248	1.16571e+06	1.28245e+06	1.51616e+06	713552	792161	1.16174e+06	893661
1817	2	80.9121	2	506.731	1011.45	2.17005	30.82	TSPLMLDR	[2] Phospho (ST)	SRRM2_MOUSE	Serine/arginine repetitive matrix protein 2 OS=Mus musculus OX=10090 GN=Srrm2 PE=1 SV=3	24.6189	KCl	Media	1.99952e-08	50.3463	80267.9	107155	130176	113534	253011	248190	320319	233677	174395	200783	172762	115322
436	1	84.1719	3	817.702	2450.08	2.51723	36.58	LDNTPASPPRSPTEPSDTPIAK	[7] Phospho (ST)|[11] Phospho (ST)	TACC2_MOUSE	Transforming acidic coiled-coil-containing protein 2 OS=Mus musculus OX=10090 GN=Tacc2 PE=1 SV=2	3.11735	pH	Media	2.00955e-08	18.3881	3.22695e+06	2.90433e+06	3.22294e+06	4.34033e+06	5.95176e+06	5.98899e+06	5.59938e+06	6.17638e+06	8.28151e+06	8.5823e+06	9.99491e+06	9.80443e+06
1360	2	57.9674	3	536.252	1605.73	2.52242	34.79	KASPEPPDSAESALK	[3] Phospho (ST)	I2BPL_MOUSE	Probable E3 ubiquitin-protein ligase IRF2BPL OS=Mus musculus OX=10090 GN=Irf2bpl PE=1 SV=1	8.50498	pH	Media	2.03415e-08	24.8113	77813.4	71159	112632	116898	310927	445834	324284	409673	531827	379588	580874	455542
16442	2	135.514	3	649.647	1945.92	2.76856	37.66	SASINHLLDALEAVEER	[3] Phospho (ST)	TR10B_MOUSE	Tumor necrosis factor receptor superfamily member 10B OS=Mus musculus OX=10090 GN=Tnfrsf10b PE=1 SV=3	75.3889	pH	Media	2.04036e-08	59.6024	3889.6	1841.69	3405.79	5139.54	23512.5	26974.7	40472.9	53571.8	99517.2	81709.6	123093	120183
27283	1	47.2382	3	699.264	2094.77	1.39411	55.07	GSSGSPAHAESYSSGGGGQQK	[3] Phospho (ST)|[5] Phospho (ST)	FOSL2_MOUSE	Fos-related antigen 2 OS=Mus musculus OX=10090 GN=Fosl2 PE=1 SV=2	11.1211	pH	Media	2.0507e-08	30.8651	10619.2	14019.4	18741.7	18845.8	46132.6	38750.8	49586.1	56413.8	87024.4	58913.3	82391.1	75991
27283	1	47.2382	3	699.264	2094.77	1.39411	52.7	GSSGSPAHAESYSSGGGGQQK	[2] Phospho (ST)|[5] Phospho (ST)	FOSL2_MOUSE	Fos-related antigen 2 OS=Mus musculus OX=10090 GN=Fosl2 PE=1 SV=2	11.1211	pH	Media	2.0507e-08	30.8651	10619.2	14019.4	18741.7	18845.8	46132.6	38750.8	49586.1	56413.8	87024.4	58913.3	82391.1	75991
9045	2	49.5314	3	517.239	1548.7	2.14785	68.03	SNSLPHSAVSNAASK	[3] Phospho (ST)	WDR20_MOUSE	WD repeat-containing protein 20 OS=Mus musculus OX=10090 GN=Wdr20 PE=2 SV=1	5.09971	pH	Media	2.0712e-08	21.7876	16577.8	20935.4	24675.6	20724.3	38313.7	42882.3	36967.2	45691.1	58982.8	53894.8	63766.7	54255.7
6890	1	96.0477	3	985.442	2953.31	2.59612	27.02	TSTYDNVPTSPQSQGNPAGALSPPASDSK	[10] Phospho (ST)	RHG25_MOUSE	Rho GTPase-activating protein 25 OS=Mus musculus OX=10090 GN=Arhgap25 PE=1 SV=2	3.73268	KCl	Media	2.09447e-08	16.7583	351321	279966	393475	369161	715687	689285	796444	893754	625610	723145	808639	755015
6890	1	96.0477	3	985.442	2953.31	2.59612	28.3	TSTYDNVPTSPQSQGNPAGALSPPASDSK	[3] Phospho (ST)	RHG25_MOUSE	Rho GTPase-activating protein 25 OS=Mus musculus OX=10090 GN=Arhgap25 PE=1 SV=2	3.73268	KCl	Media	2.09447e-08	16.7583	351321	279966	393475	369161	715687	689285	796444	893754	625610	723145	808639	755015
45985	2	70.6099	3	704.341	2110	3.4871	34.22	RSLSEQPVVDTATATEQAK	[4] Phospho (ST)	NELFE_MOUSE	Negative elongation factor E OS=Mus musculus OX=10090 GN=Nelfe PE=1 SV=2	63.4665	pH	Media	2.12292e-08	45.7876	4854.61	1671.2	2518.17	2766.35	7685.69	6153.36	6186.36	8906.11	13918.9	14805.8	23932.4	20656.8
16919	2	34.1478	2	699.806	1397.6	2.8848	38.09	RPGSVSSTDQER	[4] Phospho (ST)	I2BPL_MOUSE	Probable E3 ubiquitin-protein ligase IRF2BPL OS=Mus musculus OX=10090 GN=Irf2bpl PE=1 SV=1	9.60862	pH	Media	2.13046e-08	32.3901	8368.52	7454.36	14377.6	13623.3	27477.6	44676	32219.7	40187.9	56852.3	47318.9	65145.8	53764.4
37	1	113.168	2	978.319	1954.62	1.71332	89.38	DWEDDSDEDMSNFDR	[6] Phospho (ST)	TEBP_MOUSE	Prostaglandin E synthase 3 OS=Mus musculus OX=10090 GN=Ptges3 PE=1 SV=1	3.60457	pH	Media	2.14027e-08	19.9933	1.79738e+07	1.80859e+07	2.20399e+07	2.69852e+07	3.9808e+07	4.07842e+07	4.99541e+07	3.81782e+07	6.1448e+07	6.60221e+07	7.71856e+07	6.49707e+07
37259	2	122.495	3	985.08	2952.22	3.03668	30.74	EEGSFTEGLSEASLPSGLMEGSAEDAEK	[4] Phospho (ST)|[19] Oxidation (M)	CAVN2_MOUSE	Caveolae-associated protein 2 OS=Mus musculus OX=10090 GN=Cavin2 PE=1 SV=3	21.7533	Media	pH	2.15261e-08	33.9382	58836.3	37398.2	62176	50411.7	4542.17	8812.09	8129.14	5516.75	4166.08	2086.41	3472.82	3063.15
4553	2	39.1964	2	420.685	839.356	2.17101	55.77	SGSSPGLR	[4] Phospho (ST)	SRRM2_MOUSE	Serine/arginine repetitive matrix protein 2 OS=Mus musculus OX=10090 GN=Srrm2 PE=1 SV=3	10.3965	KCl	Media	2.17058e-08	31.5856	28248.9	25866.4	38201.4	33703.1	55781.8	90933	78898.6	71825.5	94733	65146.5	68022.2	52059.8
34176	1	78.1214	2	866.883	1731.75	3.02517	71.77	QNSDPTSENPPLPTR	[3] Phospho (ST)	TNIK_MOUSE	Traf2 and NCK-interacting protein kinase OS=Mus musculus OX=10090 GN=Tnik PE=1 SV=2	41.3446	KCl	Media	2.17572e-08	59.7064	5669.99	6229.46	14638.1	20091.5	49383.5	41177	63125.6	41690.9	36016.8	43492.9	50442.7	38638.8
3208	2	88.2721	2	485.743	969.471	2.61883	38.45	FSVSPVVR	[4] Phospho (ST)	EF2_MOUSE	Elongation factor 2 OS=Mus musculus OX=10090 GN=Eef2 PE=1 SV=2	11.3969	pH	Media	2.18647e-08	35.2134	18911.3	16360.8	24104.9	23170.8	80485.3	109938	97619.4	124361	123041	117977	205422	129904
59232	1	119.749	2	968.903	1935.79	2.57608	51.22	SSLAETLDSTGSLDPQR	[2] Phospho (ST)|[12] Phospho (ST)	S23A2_MOUSE	Solute carrier family 23 member 2 OS=Mus musculus OX=10090 GN=Slc23a2 PE=1 SV=2	17.9442	pH	VEH	2.19601e-08	47.6825	3831.62	2192.04	2382.61	3408.29	16613.4	22121.9	21330.5	17454.2	59749.6	44886.3	49914.7	57452.7
5570	2	62.6833	2	488.196	974.377	2.50078	32.83	GGFSDADVK	[4] Phospho (ST)	TR150_MOUSE	Thyroid hormone receptor-associated protein 3 OS=Mus musculus OX=10090 GN=Thrap3 PE=1 SV=1	11.7855	KCl	Media	2.20522e-08	31.6117	35768.9	27389.7	40469.1	27198.9	51704	81463.4	61251.1	70403.9	56807.4	52615.7	46767.7	39704.5
9168	2	43.3276	2	428.185	854.355	1.82478	35.28	SPDSTLR	[1] Phospho (ST)	MGRN1_MOUSE	E3 ubiquitin-protein ligase MGRN1 OS=Mus musculus OX=10090 GN=Mgrn1 PE=1 SV=2	7.22808	pH	Media	2.24042e-08	22.7183	16196.6	13728.7	15206.9	16351.8	24159.6	35917.1	28776.8	34846.3	62892.8	42992.5	56347	44727.1
32484	1	43.6212	2	676.323	1350.63	1.60532	32.32	SRPLNAVSQDGK	[8] Phospho (ST)	YBOX3_MOUSE	Y-box-binding protein 3 OS=Mus musculus OX=10090 GN=Ybx3 PE=1 SV=2	69.6367	KCl	Media	2.24382e-08	57.2067	26216.8	24030.3	21426.7	23548.6	66242.7	78909.9	69741.4	64470.4	18071.9	54072.7	29838.5	23319.6
3102	2	66.4257	3	747.343	2239.01	3.97082	55.84	IKEEYEVAEMGAPHGSASVR	[5] Phospho (Y)	IFM3_MOUSE	Interferon-induced transmembrane protein 3 OS=Mus musculus OX=10090 GN=Ifitm3 PE=1 SV=1	10.6931	pH	Media	2.24554e-08	38.4804	115245	112482	113075	137822	326116	375251	378875	340182	494015	454142	553956	401146
3387	2	74.5412	3	720.345	2158.01	2.97043	38.5	AENQRPAEDSALSPGPLAGAK	[13] Phospho (ST)	LRRF1_MOUSE	Leucine-rich repeat flightless-interacting protein 1 OS=Mus musculus OX=10090 GN=Lrrfip1 PE=1 SV=2	10.1828	pH	Media	2.2524e-08	26.577	115761	106397	142433	142560	258318	395099	306063	472693	527627	438078	689626	558855
3983	2	74.0536	2	487.225	972.435	0.452759	26.29	YNDTFWK		ENPL_MOUSE	Endoplasmin OS=Mus musculus OX=10090 GN=Hsp90b1 PE=1 SV=2	3.40253	pH	Media	2.25998e-08	15.0403	38287.2	34446.7	37560.6	43931.4	56043	67888.7	57086.7	65838.4	77326	80793.3	98591.2	85710
3983	2	74.0536	2	487.225	972.435	2.81796	25.62	SSPTGFGIK	[2] Phospho (ST)	ZCCHV_MOUSE	Zinc finger CCCH-type antiviral protein 1 OS=Mus musculus OX=10090 GN=Zc3hav1 PE=1 SV=1	3.40253	pH	Media	2.25998e-08	15.0403	38287.2	34446.7	37560.6	43931.4	56043	67888.7	57086.7	65838.4	77326	80793.3	98591.2	85710
5971	1	79.5374	2	872.895	1743.78	2.16549	94.8	DASDVEDEKPPLPPR	[3] Phospho (ST)	SHIP2_MOUSE	Phosphatidylinositol 3,4,5-trisphosphate 5-phosphatase 2 OS=Mus musculus OX=10090 GN=Inppl1 PE=1 SV=1	2.69438	Media	pH	2.27631e-08	13.8589	1.16777e+06	1.31528e+06	1.50913e+06	1.59895e+06	1.36882e+06	1.33252e+06	1.6245e+06	1.26738e+06	469143	552312	571457	522826
4225	2	53.6733	2	478.217	954.419	1.89417	54.96	AGGSVESLR	[4] Phospho (ST)	SASH1_MOUSE	SAM and SH3 domain-containing protein 1 OS=Mus musculus OX=10090 GN=Sash1 PE=1 SV=1	3.40741	pH	Media	2.28143e-08	18.3668	28219.8	26400.8	19963.9	31557.2	61218.1	67382.7	58631.5	65552.3	96383.7	85775.8	83532.9	80177.3
5054	2	80.5182	2	643.296	1284.58	2.52884	73.9	SPGASNFSTLPK	[1] Phospho (ST)	UBP15_MOUSE	Ubiquitin carboxyl-terminal hydrolase 15 OS=Mus musculus OX=10090 GN=Usp15 PE=1 SV=1	16.5815	pH	Media	2.30177e-08	46.6343	37413.1	15597	23500.1	31134.3	113774	149227	126819	153476	152499	123513	186361	149400
28066	2	69.7861	3	747.342	2239	2.95404	28.78	IKEEYEVAEMGAPHGSASVR	[16] Phospho (ST)	IFM3_MOUSE	Interferon-induced transmembrane protein 3 OS=Mus musculus OX=10090 GN=Ifitm3 PE=1 SV=1	32.7681	pH	Media	2.32775e-08	56.0344	1813.11	2157.26	3101.55	3215.07	21343.8	25835.8	21316	26558.9	35879.8	37297.6	55898.9	39530.9
5193	2	43.117	3	522.571	1564.69	2.28896	---	RLSESLHSADENK	[3] Phospho (ST)	BD1L1_MOUSE	Biorientation of chromosomes in cell division protein 1-like 1 OS=Mus musculus OX=10090 GN=Bod1l PE=1 SV=1	9.59969	pH	Media	2.35196e-08	32.4853	45663.2	47140	68385.7	48011.5	64686.9	77540.9	82819.5	95022.6	166386	119814	123028	122612
23246	2	83.017	2	672.318	1342.62	3.30838	28.73	AQSLEPYGTGLK	[3] Phospho (ST)	KANK2_MOUSE	KN motif and ankyrin repeat domain-containing protein 2 OS=Mus musculus OX=10090 GN=Kank2 PE=1 SV=1	10.7732	KCl	Media	2.36085e-08	33.5402	16941.3	15170.1	29789.5	17715.2	23443	27577	25960.1	28920.5	15219.8	13337.8	16634.9	13789.1
1038	1	59.8087	2	720.331	1438.65	1.91638	53.4	SGAQASSTPLSPTR	[11] Phospho (ST)	LMNA_MOUSE	Prelamin-A/C OS=Mus musculus OX=10090 GN=Lmna PE=1 SV=2	6.38916	pH	Media	2.36886e-08	26.4919	959214	872255	901305	974843	1.11072e+06	1.4848e+06	1.29286e+06	1.51923e+06	1.07029e+06	1.53026e+06	1.44764e+06	1.54839e+06
49383	2	139.259	2	844.857	1687.7	2.81069	59.81	YLGGSMDLSTFDFR	[5] Phospho (ST)	MBD3_MOUSE	Methyl-CpG-binding domain protein 3 OS=Mus musculus OX=10090 GN=Mbd3 PE=1 SV=1	30.0459	KCl	Media	2.37875e-08	36.0425	12709.1	7644.12	19396.5	13733.5	35944.8	25361.9	25839.5	24404.2	3162.94	2723.07	3882.27	1805.37
8137	2	67.8071	3	626.284	1875.83	3.01024	---	ELGNIHETSQDLSPEK	[13] Phospho (ST)	DLGP5_MOUSE	Disks large-associated protein 5 OS=Mus musculus OX=10090 GN=Dlgap5 PE=1 SV=2	6.44565	pH	Media	2.42363e-08	19.3817	26253.2	24290.4	28727.4	35922.2	52868.6	72570.6	73090	60927.6	131461	86617.8	139250	123349
54085	2	124.989	2	926.883	1851.75	3.55411	35.66	AFTFDDEDDELSQLK	[3] Phospho (ST)	SPE39_MOUSE	Spermatogenesis-defective protein 39 homolog OS=Mus musculus OX=10090 GN=Vipas39 PE=1 SV=1	9.73765	KCl	pH	2.44906e-08	29.6949	20871.5	13013.5	27012.4	17922	24420.9	25580.6	28401.7	30144	2645.32	2155.8	3388.82	2957.23
41922	2	107.561	3	869.421	2605.24	3.24552	25.33	VLRPPGGGSNFSLGFDEPAEQPVR	[12] Phospho (ST)	JUPI1_MOUSE	Jupiter microtubule associated homolog 1 OS=Mus musculus OX=10090 GN=Jpt1 PE=1 SV=3	5.46776	VEH	Media	2.46507e-08	31.3621	20092.7	17680.6	31403.2	16832.6	19497.4	18435.8	17330.2	17000.7	6349.88	5331.38	6458.82	5623.1
45478	1	62.6324	3	516.892	1547.65	1.53213	---	SFAATDSKDEELR	[7] Phospho (ST)	S66A2_MOUSE	Solute carrier family 66 member 2 OS=Mus musculus OX=10090 GN=Slc66a2 PE=1 SV=1	44.0065	KCl	Media	2.50363e-08	62.2289	7989.4	5865.1	11510	10155.5	19211.8	16450.3	19492.9	17608.1	8065.42	3027.79	3883.87	4337.77
44191	2	120.37	2	708.85	1415.69	2.97206	40.54	SNLSLASLTFQR	[1] Phospho (ST)	MYCT1_MOUSE	Myc target protein 1 OS=Mus musculus OX=10090 GN=Myct1 PE=1 SV=1	9.85787	pH	Media	2.50515e-08	27.0518	4400.06	3051.04	4329.99	4692.04	8726.03	7380.82	6678.56	7293.41	17010.5	8953.84	16291.3	12632.5
6690	2	48.5119	3	588.286	1761.83	2.79186	25.41	RKASPEPPDSAESALK	[4] Phospho (ST)	I2BPL_MOUSE	Probable E3 ubiquitin-protein ligase IRF2BPL OS=Mus musculus OX=10090 GN=Irf2bpl PE=1 SV=1	34.6228	pH	Media	2.52954e-08	44.2955	14396.8	13224	5812.11	10953.5	57886.5	23756.6	24156.3	44329	262828	231406	373946	276427
30004	2	48.9208	2	603.763	1205.51	2.95157	54.14	SVEEELHQR	[1] Phospho (ST)	M4K3_MOUSE	Mitogen-activated protein kinase kinase kinase kinase 3 OS=Mus musculus OX=10090 GN=Map4k3 PE=1 SV=4	15.8666	KCl	Media	2.53212e-08	33.9566	5777.43	3258.59	4225.53	5629.04	12408.4	21762.3	13881.7	16589.2	15609.2	11959.1	12086.4	10039.4
64034	2	123.697	3	817.399	2449.17	2.84343	35.9	ARSPYLPAEEDALFVDLPGGPR	[3] Phospho (ST)	PKHA7_MOUSE	Pleckstrin homology domain-containing family A member 7 OS=Mus musculus OX=10090 GN=Plekha7 PE=1 SV=2	5.99253	KCl	Media	2.53726e-08	27.0566	3401.82	2354.04	3528.82	2816.72	10430.8	9930.04	11712.5	11443.4	7580.2	6580.67	8611.71	7100.6
60977	2	64.539	2	1015.38	2028.75	3.40967	48.94	EQESSGEEDNDLSPEER	[5] Phospho (ST)	IPP2_MOUSE	Protein phosphatase inhibitor 2 OS=Mus musculus OX=10090 GN=Ppp1r2 PE=1 SV=3	11.7041	KCl	Media	2.55154e-08	43.1796	3848.96	4629.1	3137.55	4783.98	13212.5	29712.7	12350.7	18747.3	21109.5	13930.6	16038.3	14353.9
4646	2	89.9207	2	707.326	1412.64	2.95673	36.54	LPSTSGSEGVPFR	[4] Phospho (ST)	EPHA2_MOUSE	Ephrin type-A receptor 2 OS=Mus musculus OX=10090 GN=Epha2 PE=1 SV=3	9.67296	pH	Media	2.57642e-08	27.5088	69024.8	58979.5	79556.1	84887.3	99416.1	194443	133243	161607	418158	294772	412880	339610
4646	2	89.9207	2	707.326	1412.64	2.95673	78.64	LPSTSGSEGVPFR	[3] Phospho (ST)	EPHA2_MOUSE	Ephrin type-A receptor 2 OS=Mus musculus OX=10090 GN=Epha2 PE=1 SV=3	9.67296	pH	Media	2.57642e-08	27.5088	69024.8	58979.5	79556.1	84887.3	99416.1	194443	133243	161607	418158	294772	412880	339610
20268	2	69.1999	2	849.877	1697.74	3.56986	25.06	SMLQTPPDQNLSGSK	[2] Oxidation (M)|[5] Phospho (ST)	SRRM2_MOUSE	Serine/arginine repetitive matrix protein 2 OS=Mus musculus OX=10090 GN=Srrm2 PE=1 SV=3	18.4028	pH	Media	2.58236e-08	44.9189	46866.1	42494.4	74215.7	53150.7	67471.3	97398.1	96471.7	135098	134606	110700	123747	111448
15857	1	54.5069	2	472.211	942.407	0.943432	46.56	SSGALSVDK	[2] Phospho (ST)	MAP4_MOUSE	Microtubule-associated protein 4 OS=Mus musculus OX=10090 GN=Map4 PE=1 SV=3	27.3996	KCl	Media	2.59029e-08	46.1886	26892.5	23275.2	34106.1	30161.5	52403.5	53148.2	71451.1	59072.5	2571.66	4971.7	5791.86	5441.05
15857	1	54.5069	2	472.211	942.407	0.943432	59.89	SSGALSVDK	[1] Phospho (ST)	MAP4_MOUSE	Microtubule-associated protein 4 OS=Mus musculus OX=10090 GN=Map4 PE=1 SV=3	27.3996	KCl	Media	2.59029e-08	46.1886	26892.5	23275.2	34106.1	30161.5	52403.5	53148.2	71451.1	59072.5	2571.66	4971.7	5791.86	5441.05
4097	2	57.3645	2	629.789	1257.56	2.93808	25.44	LPISSGSTSSSR	[8] Phospho (ST)	AGRG1_MOUSE	Adhesion G-protein coupled receptor G1 OS=Mus musculus OX=10090 GN=Adgrg1 PE=1 SV=1	38.7645	pH	Media	2.61966e-08	58.8087	23542.5	19554.7	21609.2	30711.6	57272.3	103364	66518.7	101536	333458	177994	278416	226988
4097	2	57.3645	2	629.789	1257.56	2.93808	39.19	LPISSGSTSSSR	[7] Phospho (ST)	AGRG1_MOUSE	Adhesion G-protein coupled receptor G1 OS=Mus musculus OX=10090 GN=Adgrg1 PE=1 SV=1	38.7645	pH	Media	2.61966e-08	58.8087	23542.5	19554.7	21609.2	30711.6	57272.3	103364	66518.7	101536	333458	177994	278416	226988
4097	2	57.3645	2	629.789	1257.56	2.93808	34.62	LPISSGSTSSSR	[11] Phospho (ST)	AGRG1_MOUSE	Adhesion G-protein coupled receptor G1 OS=Mus musculus OX=10090 GN=Adgrg1 PE=1 SV=1	38.7645	pH	Media	2.61966e-08	58.8087	23542.5	19554.7	21609.2	30711.6	57272.3	103364	66518.7	101536	333458	177994	278416	226988
4097	2	57.3645	2	629.789	1257.56	2.93808	37.9	LPISSGSTSSSR	[5] Phospho (ST)	AGRG1_MOUSE	Adhesion G-protein coupled receptor G1 OS=Mus musculus OX=10090 GN=Adgrg1 PE=1 SV=1	38.7645	pH	Media	2.61966e-08	58.8087	23542.5	19554.7	21609.2	30711.6	57272.3	103364	66518.7	101536	333458	177994	278416	226988
7462	2	48.6348	2	552.726	1103.44	5.10169	42.37	STSMQDTVR	[3] Phospho (ST)	SHAN3_MOUSE	SH3 and multiple ankyrin repeat domains protein 3 OS=Mus musculus OX=10090 GN=Shank3 PE=1 SV=3	6.62875	KCl	Media	2.62116e-08	22.7386	83802.5	72751.9	121113	88262.7	120084	162969	144652	168378	110037	112588	157027	113371
7462	2	48.6348	2	552.726	1103.44	5.10169	39.9	STSMQDTVR	[2] Phospho (ST)	SHAN3_MOUSE	SH3 and multiple ankyrin repeat domains protein 3 OS=Mus musculus OX=10090 GN=Shank3 PE=1 SV=3	6.62875	KCl	Media	2.62116e-08	22.7386	83802.5	72751.9	121113	88262.7	120084	162969	144652	168378	110037	112588	157027	113371
28064	2	116.379	3	1135.91	3404.71	2.94612	26.35	GVNIGGAGSYIYEKPQTEAPQVTGPIEVPVVR	[17] Phospho (ST)	CRIP2_MOUSE	Cysteine-rich protein 2 OS=Mus musculus OX=10090 GN=Crip2 PE=1 SV=1	10.5474	KCl	Media	2.62216e-08	32.5919	56365.2	62730.5	62826.9	46357.9	93130.7	101138	72293.4	110185	36534.5	37120.1	28769.6	24866.2
28064	2	116.379	3	1135.91	3404.71	2.94612	38.42	GVNIGGAGSYIYEKPQTEAPQVTGPIEVPVVR	[9] Phospho (ST)	CRIP2_MOUSE	Cysteine-rich protein 2 OS=Mus musculus OX=10090 GN=Crip2 PE=1 SV=1	10.5474	KCl	Media	2.62216e-08	32.5919	56365.2	62730.5	62826.9	46357.9	93130.7	101138	72293.4	110185	36534.5	37120.1	28769.6	24866.2
28064	2	116.379	3	1135.91	3404.71	2.94612	---	GVNIGGAGSYIYEKPQTEAPQVTGPIEVPVVR	[12] Phospho (Y)	CRIP2_MOUSE	Cysteine-rich protein 2 OS=Mus musculus OX=10090 GN=Crip2 PE=1 SV=1	10.5474	KCl	Media	2.62216e-08	32.5919	56365.2	62730.5	62826.9	46357.9	93130.7	101138	72293.4	110185	36534.5	37120.1	28769.6	24866.2
88103	2	62.4346	2	609.265	1216.52	2.60609	26.51	TVFNSETPSR	[9] Phospho (ST)	TOM1_MOUSE	Target of Myb protein 1 OS=Mus musculus OX=10090 GN=Tom1 PE=1 SV=1	14.4448	KCl	Media	2.62425e-08	34.0609	3327.75	3026.14	4562.43	1906.21	6602.25	11112.9	8647.96	9938.57	2395.15	2397.74	2775.29	2578.72
3798	2	52.3083	3	469.21	1404.61	2.44084	39.31	AEQSLHDLQER	[4] Phospho (ST)	STIM1_MOUSE	Stromal interaction molecule 1 OS=Mus musculus OX=10090 GN=Stim1 PE=1 SV=2	5.69525	pH	Media	2.63361e-08	25.5227	24809.7	23489.3	25271.7	34998.6	65227.7	59283	57029.2	73192.5	102441	88896.6	110188	99282.9
9583	2	82.6307	3	400.253	1197.74	1.8444	---	ANRPFLVLIR		ANT3_MOUSE	Antithrombin-III OS=Mus musculus OX=10090 GN=Serpinc1 PE=1 SV=1	1394.04	Media	pH	2.67787e-08	81.1646	993.337	2942.97	1879.75	1397.25	563.766	647.09	148.421	662.446	64.4016	57.9923	52.4934	55.4597
11181	2	83.1247	2	704.829	1407.64	2.49937	50.64	GQQDVLSSPLER	[8] Phospho (ST)	CND2_MOUSE	Condensin complex subunit 2 OS=Mus musculus OX=10090 GN=Ncaph PE=1 SV=1	10.7606	KCl	Media	2.67819e-08	29.356	24465.5	18120.1	31559	21475.5	46444.6	83997.1	75875.3	100108	56396.8	44866.5	62631.1	49937.7
11969	2	43.8452	2	412.19	822.365	2.23685	38.77	ALSPAER	[3] Phospho (ST)	SCRIB_MOUSE	Protein scribble homolog OS=Mus musculus OX=10090 GN=Scrib PE=1 SV=2	3.22714	pH	Media	2.68458e-08	13.1894	12400.4	11646.2	14187.2	15582.6	18812.5	20223.7	21223.7	22818	30857.7	25107.2	28841.9	25775.7
20694	2	72.864	2	500.748	999.481	2.47998	32.76	LLASPTYR	[4] Phospho (ST)	SLX9_MOUSE	Ribosome biogenesis protein SLX9 homolog OS=Mus musculus OX=10090 GN=Slx9 PE=1 SV=1	19.5043	KCl	Media	2.70933e-08	37.0181	5708.93	4387.58	7297.48	4899.51	8777.06	19338.1	13712.2	15205.8	10697.7	11464.6	8109.21	8031.08
28537	1	108.269	3	920.999	2759.97	2.6971	38.11	KVHPFEDSDSSEDEVDWQDTR	[8] Phospho (ST)|[10] Phospho (ST)|[11] Phospho (ST)	RIOK3_MOUSE	Serine/threonine-protein kinase RIO3 OS=Mus musculus OX=10090 GN=Riok3 PE=1 SV=3	13.4735	pH	Media	2.72615e-08	40.1568	22812.8	23784.4	26990.1	48852.5	87692.6	79842.4	63839.5	69131.6	203082	266185	271807	187217
2183	2	70.8718	2	469.764	937.513	2.20276	28.77	RLSLTLR	[3] Phospho (ST)	CDK17_MOUSE	Cyclin-dependent kinase 17 OS=Mus musculus OX=10090 GN=Cdk17 PE=1 SV=2	19.0091	KCl	Media	2.75046e-08	34.3569	144858	127406	101219	59361.4	153707	231986	142549	218872	70117.2	68048.6	59838.4	50029.8
4576	2	45.3434	3	553.922	1658.74	2.19847	47.56	HRSEEENQVNLPK	[3] Phospho (ST)	GCH1_MOUSE	GTP cyclohydrolase 1 OS=Mus musculus OX=10090 GN=Gch1 PE=1 SV=1	20.7796	KCl	Media	2.78804e-08	44.6116	46070.1	42982	65986.8	51794.5	208272	268833	223234	294382	212645	190631	241249	193180
6842	1	76.2447	2	735.835	1469.65	2.30821	74.8	SVSNEGLTLNNSR	[3] Phospho (ST)	CAMP2_MOUSE	Calmodulin-regulated spectrin-associated protein 2 OS=Mus musculus OX=10090 GN=Camsap2 PE=1 SV=3	6.03256	pH	Media	2.80989e-08	28.7312	140927	132790	138569	180164	161936	152768	157845	157773	177222	207789	175757	199558
776	1	139.578	2	1015.37	2028.72	2.33432	60.71	KEESEESDDDMGFGLFD	[7] Phospho (ST)	RLA2_MOUSE	60S acidic ribosomal protein P2 OS=Mus musculus OX=10090 GN=Rplp2 PE=1 SV=3	13.0198	pH	Media	2.83616e-08	33.5777	611451	1.09297e+06	528284	927842	2.0304e+06	3.07767e+06	2.24601e+06	2.39387e+06	6.01238e+06	4.16579e+06	7.93054e+06	4.72774e+06
15937	2	71.8576	2	672.302	1342.59	3.50076	46.29	RISEMEEELK	[3] Phospho (ST)	MYPT1_MOUSE	Protein phosphatase 1 regulatory subunit 12A OS=Mus musculus OX=10090 GN=Ppp1r12a PE=1 SV=2	4.9404	pH	Media	2.8497e-08	28.9467	9687.93	9408.61	9224.52	11823.6	25532	28256.2	25405.8	44039	38062.8	34336.7	43169.5	32771.3
15206	1	79.5499	3	840.383	2518.13	1.7147	49.16	SESPTADSDASSLHEQPQQIAIK	[3] Phospho (ST)	MFA3L_MOUSE	Microfibrillar-associated protein 3-like OS=Mus musculus OX=10090 GN=Mfap3l PE=1 SV=1	34.2795	pH	Media	2.85041e-08	47.3642	20345	26093	19197	35479.6	101086	134163	150401	127750	168433	202428	180431	156736
53050	2	144.01	4	1251.83	5003.29	-9.08791	26.86	GDIVALSNSVCLACFCANGHIMTFSLPSLRPLLDVYYLPLTNMR	[9] Phospho (ST)|[22] Oxidation (M)|[28] Phospho (ST)	STXB5_MOUSE	Syntaxin-binding protein 5 OS=Mus musculus OX=10090 GN=Stxbp5 PE=1 SV=3	10.1811	Media	pH	2.8778e-08	26.9382	156106	197298	175772	144501	46238.8	71280.7	68471.7	71406.6	31697.8	28400.1	43386.8	44052.1
7940	2	64.8607	2	631.776	1261.54	2.30258	43.63	SSSPTQYGLSR	[3] Phospho (ST)	M3K20_MOUSE	Mitogen-activated protein kinase kinase kinase 20 OS=Mus musculus OX=10090 GN=Map3k20 PE=1 SV=1	6.35988	pH	Media	2.87938e-08	20.5866	36211.2	21498.3	29468.2	30105.3	38684.3	47981.7	43964.1	39609.1	81081.1	63066.1	90824.9	65048.1
602	2	63.7599	2	595.796	1189.58	2.49641	31.59	AQLEPVASPAK	[8] Phospho (ST)	PLEC_MOUSE	Plectin OS=Mus musculus OX=10090 GN=Plec PE=1 SV=3	11.9743	KCl	Media	2.90108e-08	28.912	370772	242375	421232	276598	955955	1.28881e+06	1.18396e+06	1.36297e+06	782882	482077	1.01385e+06	737287
65327	1	72.3455	2	737.835	1473.65	2.19603	28.55	VQSLEGEKLSPK	[3] Phospho (ST)|[10] Phospho (ST)	MAP1B_MOUSE	Microtubule-associated protein 1B OS=Mus musculus OX=10090 GN=Map1b PE=1 SV=2	19.3542	KCl	Media	2.90308e-08	48.8232	11135.4	9261.24	10149.4	10487.7	32067.2	27452.4	26295.3	32927	8816.97	20293.4	12635.8	11980.8
28	2	61.2205	2	754.842	1507.67	1.79635	25.42	AEEDEILNRSPR	[10] Phospho (ST)	CALX_MOUSE	Calnexin OS=Mus musculus OX=10090 GN=Canx PE=1 SV=1	6.21141	pH	Media	2.91719e-08	23.4414	4.87512e+06	3.62243e+06	5.23752e+06	6.22281e+06	7.81786e+06	7.40166e+06	7.00183e+06	7.34506e+06	1.90947e+07	1.83927e+07	2.11485e+07	1.86808e+07
18500	2	39.547	2	573.765	1145.51	2.52953	61.11	TTTPDVAHPK	[3] Phospho (ST)	OXR1_MOUSE	Oxidation resistance protein 1 OS=Mus musculus OX=10090 GN=Oxr1 PE=1 SV=3	11.4809	KCl	Media	2.92963e-08	32.1055	6266.6	4909.63	8479.2	7483.81	20084.9	34682.4	31307.9	45789.5	22328.8	18805.7	34197.5	26757.9
9326	1	49.3238	2	469.211	936.408	1.21119	36.3	GTPQDLAR	[2] Phospho (ST)	TLN1_MOUSE	Talin-1 OS=Mus musculus OX=10090 GN=Tln1 PE=1 SV=2	2.74744	VEH	KCl	2.93799e-08	15.8719	104576	97558	118178	104583	43065.8	34440.6	39412.8	37732.5	55387	44366.4	50124.5	54679.4
24865	2	34.3987	2	468.696	935.377	2.21459	29.16	APEASPER	[5] Phospho (ST)	DISP2_MOUSE	Protein dispatched homolog 2 OS=Mus musculus OX=10090 GN=Disp2 PE=1 SV=1	8.12757	pH	Media	2.99667e-08	24.1051	4960.95	3936	5459.3	6847.97	7121.92	9896.28	8188.7	8664.07	24239.1	14098.6	21751.5	16690.1
34176	2	71.9833	2	768.379	1534.74	2.97416	31.06	SSSSLLASPSHIAAK	[3] Phospho (ST)	ESYT2_MOUSE	Extended synaptotagmin-2 OS=Mus musculus OX=10090 GN=Esyt2 PE=1 SV=1	13.7618	pH	Media	3.01711e-08	37.9734	10897.5	9722.9	17004.9	10711.1	18023.6	23540.5	20267.8	22337.3	14377.9	17407.2	33568.9	24703.8
13655	2	52.8687	2	459.727	917.439	2.37632	30.73	TVPATPPR	[5] Phospho (ST)	SGIP1_MOUSE	SH3-containing GRB2-like protein 3-interacting protein 1 OS=Mus musculus OX=10090 GN=Sgip1 PE=1 SV=1	4.18917	pH	VEH	3.02031e-08	18.4811	16183.3	20868.8	21417.1	20656.1	73615.2	62625.4	76907.5	74996.7	72240.5	70240.4	103463	85525.3
85062	1	125.751	4	1231.75	4922.98	2.83055	46.5	DSSSLEPMAAAELSDSGREEPEDVGMAPGEASQGSDSEGGAQGPASASR	[4] Phospho (ST)|[16] Phospho (ST)	UBE2O_MOUSE	(E3-independent) E2 ubiquitin-conjugating enzyme UBE2O OS=Mus musculus OX=10090 GN=Ube2o PE=1 SV=3	27.5757	pH	Media	3.07781e-08	43.4669	4212.14	2403.97	2096.15	5313.95	15924.9	7740.06	9008.3	12176.1	63319.3	55477	66265.7	61324.3
85062	1	125.751	4	1231.75	4922.98	2.83055	33.24	DSSSLEPMAAAELSDSGREEPEDVGMAPGEASQGSDSEGGAQGPASASR	[4] Phospho (ST)|[35] Phospho (ST)	UBE2O_MOUSE	(E3-independent) E2 ubiquitin-conjugating enzyme UBE2O OS=Mus musculus OX=10090 GN=Ube2o PE=1 SV=3	27.5757	pH	Media	3.07781e-08	43.4669	4212.14	2403.97	2096.15	5313.95	15924.9	7740.06	9008.3	12176.1	63319.3	55477	66265.7	61324.3
85062	1	125.751	4	1231.75	4922.98	2.83055	30.32	DSSSLEPMAAAELSDSGREEPEDVGMAPGEASQGSDSEGGAQGPASASR	[3] Phospho (ST)|[35] Phospho (ST)	UBE2O_MOUSE	(E3-independent) E2 ubiquitin-conjugating enzyme UBE2O OS=Mus musculus OX=10090 GN=Ube2o PE=1 SV=3	27.5757	pH	Media	3.07781e-08	43.4669	4212.14	2403.97	2096.15	5313.95	15924.9	7740.06	9008.3	12176.1	63319.3	55477	66265.7	61324.3
23842	2	67.9497	2	859.367	1716.72	3.03037	66.52	ARPTTDSFDDYPPR	[7] Phospho (ST)	IF4B_MOUSE	Eukaryotic translation initiation factor 4B OS=Mus musculus OX=10090 GN=Eif4b PE=1 SV=1	27.3517	KCl	Media	3.13501e-08	41.3969	178631	94073.5	275345	170122	287508	466259	441717	416608	66789.2	104669	83021.5	61444.7
23842	2	67.9497	2	859.367	1716.72	3.03037	46.14	ARPTTDSFDDYPPR	[4] Phospho (ST)	IF4B_MOUSE	Eukaryotic translation initiation factor 4B OS=Mus musculus OX=10090 GN=Eif4b PE=1 SV=1	27.3517	KCl	Media	3.13501e-08	41.3969	178631	94073.5	275345	170122	287508	466259	441717	416608	66789.2	104669	83021.5	61444.7
23842	2	67.9497	2	859.367	1716.72	3.03037	46.11	ARPTTDSFDDYPPR	[5] Phospho (ST)	IF4B_MOUSE	Eukaryotic translation initiation factor 4B OS=Mus musculus OX=10090 GN=Eif4b PE=1 SV=1	27.3517	KCl	Media	3.13501e-08	41.3969	178631	94073.5	275345	170122	287508	466259	441717	416608	66789.2	104669	83021.5	61444.7
29346	2	57.9817	3	534.904	1601.69	2.60485	26.44	RLSVENMESSSQR	[3] Phospho (ST)	RNF12_MOUSE	E3 ubiquitin-protein ligase RLIM OS=Mus musculus OX=10090 GN=Rlim PE=1 SV=2	8.1642	pH	Media	3.17198e-08	33.1258	4751.71	3930.61	5126.48	4973.4	7450.17	8233.14	8378.88	9964.51	16192.4	13685.2	15938.1	14061.4
6390	2	92.5529	3	609.289	1824.85	2.57973	60.02	LGLLSQESADGYSHLR	[8] Phospho (ST)	RAI14_MOUSE	Ankycorbin OS=Mus musculus OX=10090 GN=Rai14 PE=1 SV=1	12.2474	KCl	Media	3.24644e-08	34.8691	83272.6	51573.4	119918	72911.1	91894.2	142059	133980	145747	30560.5	28287.1	39384.5	26925.7
14002	2	81.1974	3	603.602	1807.78	2.72093	31.69	ESTHQSEDVFLPSPR	[13] Phospho (ST)	RHG05_MOUSE	Rho GTPase-activating protein 5 OS=Mus musculus OX=10090 GN=Arhgap5 PE=1 SV=2	14.5688	KCl	Media	3.26923e-08	49.1468	12044.5	9098.85	15686.4	12355.9	64086.4	93625.3	85481.3	95841.1	47579.1	46489.1	72812.1	50833.9
4099	1	69.1425	2	727.826	1453.64	2.16945	43.61	DIPSDTQSPVSTK	[8] Phospho (ST)	MBB1A_MOUSE	Myb-binding protein 1A OS=Mus musculus OX=10090 GN=Mybbp1a PE=1 SV=2	3.94034	pH	Media	3.28112e-08	18.7864	630699	642627	656480	770242	497349	620987	747654	528166	842573	892656	843451	1.06206e+06
9910	2	88.5627	2	632.838	1263.66	2.81325	71.74	LVSAAASPSLIR	[7] Phospho (ST)	LAP2A_MOUSE	Lamina-associated polypeptide 2, isoforms alpha/zeta OS=Mus musculus OX=10090 GN=Tmpo PE=1 SV=4	8.6007	KCl	Media	3.2829e-08	23.5344	23089.3	19956.4	27557.9	16636.8	61105.9	76638.6	55784.7	59215.1	34635	23541.8	34418.7	26098
14710	2	54.6379	3	543.922	1628.74	2.53951	25.49	RSTQESLAIGGTDSK	[2] Phospho (ST)	LRC41_MOUSE	Leucine-rich repeat-containing protein 41 OS=Mus musculus OX=10090 GN=Lrrc41 PE=1 SV=3	36.0679	KCl	Media	3.31288e-08	45.2727	23843.3	23071.8	42134.5	39854.9	32371.1	56871.1	54101.3	52763.7	16590.4	18345.8	10849	9270.13
14710	2	54.6379	3	543.922	1628.74	2.53951	31.76	RSTQESLAIGGTDSK	[3] Phospho (ST)	LRC41_MOUSE	Leucine-rich repeat-containing protein 41 OS=Mus musculus OX=10090 GN=Lrrc41 PE=1 SV=3	36.0679	KCl	Media	3.31288e-08	45.2727	23843.3	23071.8	42134.5	39854.9	32371.1	56871.1	54101.3	52763.7	16590.4	18345.8	10849	9270.13
503	1	110.223	4	1012.4	4045.59	3.07692	60.32	YGPSSVEDTTGSGAADAKDDDDIDLFGSDDEEESEEAK	[28] Phospho (ST)	EF1B_MOUSE	Elongation factor 1-beta OS=Mus musculus OX=10090 GN=Eef1b PE=1 SV=5	8.78555	pH	Media	3.31479e-08	24.9184	2.7555e+06	2.16526e+06	1.4864e+06	2.54692e+06	3.5919e+06	2.40922e+06	2.17562e+06	3.47737e+06	9.71415e+06	1.23958e+07	1.23572e+07	1.38626e+07
11962	2	54.2755	2	479.198	956.381	2.35242	54.82	MGANSLER	[5] Phospho (ST)	HNRPM_MOUSE	Heterogeneous nuclear ribonucleoprotein M OS=Mus musculus OX=10090 GN=Hnrnpm PE=1 SV=3	15.7253	KCl	Media	3.32977e-08	43.0065	12805.3	9888.14	11798.3	11928.1	37973	53650.9	38641.2	49521	14038.9	15647.7	12123.8	10619.5
17423	1	65.7364	3	546.579	1636.72	1.68782	57.61	SDPYHATTGPLSPSK	[12] Phospho (ST)	CXA1_MOUSE	Gap junction alpha-1 protein OS=Mus musculus OX=10090 GN=Gja1 PE=1 SV=2	10.9464	pH	Media	3.33657e-08	31.1928	43725	33671.6	47004.1	56554.3	39108.4	36781.9	40866.8	33783.7	101352	99395.7	109066	114511
17423	1	65.7364	3	546.579	1636.72	1.68782	---	SDPYHATTGPLSPSK	[14] Phospho (ST)	CXA1_MOUSE	Gap junction alpha-1 protein OS=Mus musculus OX=10090 GN=Gja1 PE=1 SV=2	10.9464	pH	Media	3.33657e-08	31.1928	43725	33671.6	47004.1	56554.3	39108.4	36781.9	40866.8	33783.7	101352	99395.7	109066	114511
25927	1	128.429	3	678.291	2031.85	1.76487	28.27	SDSQASLTVPLSPHVVR	[3] Phospho (ST)|[6] Phospho (ST)|[12] Phospho (ST)	SMCR8_MOUSE	Guanine nucleotide exchange protein SMCR8 OS=Mus musculus OX=10090 GN=Smcr8 PE=1 SV=2	6.44214	KCl	Media	3.34142e-08	27.5692	67540.6	55651.3	45073.9	46789	69890	55898.7	57763.7	55284.5	48850.4	45477.8	67634.4	75149.6
25927	1	128.429	3	678.291	2031.85	1.76487	25.59	SDSQASLTVPLSPHVVR	[1] Phospho (ST)|[6] Phospho (ST)|[12] Phospho (ST)	SMCR8_MOUSE	Guanine nucleotide exchange protein SMCR8 OS=Mus musculus OX=10090 GN=Smcr8 PE=1 SV=2	6.44214	KCl	Media	3.34142e-08	27.5692	67540.6	55651.3	45073.9	46789	69890	55898.7	57763.7	55284.5	48850.4	45477.8	67634.4	75149.6
903	2	44.4196	2	562.256	1122.5	2.22329	37.25	EVQSPEQVK	[4] Phospho (ST)	BCLF1_MOUSE	Bcl-2-associated transcription factor 1 OS=Mus musculus OX=10090 GN=Bclaf1 PE=1 SV=2	5.98001	KCl	Media	3.36738e-08	20.4013	290389	265804	343411	237348	433911	643674	455865	556489	615702	600886	476823	392011
15871	2	115.442	3	1008.78	3023.33	3.1315	38.2	DPQNMDVEYTEVEVSSLEPHQALGTR	[10] Phospho (ST)	PECA1_MOUSE	Platelet endothelial cell adhesion molecule OS=Mus musculus OX=10090 GN=Pecam1 PE=1 SV=1	4.36588	KCl	Media	3.38845e-08	23.3463	66559.4	54846.6	62073.1	57044.4	142257	144598	115004	135665	126681	106195	123835	97327.9
8	2	61.2205	3	503.564	1507.67	2.28598	---	AEEDEILNRSPR	[10] Phospho (ST)	CALX_MOUSE	Calnexin OS=Mus musculus OX=10090 GN=Canx PE=1 SV=1	5.95606	pH	Media	3.44004e-08	21.7527	8.49405e+06	6.49711e+06	7.62632e+06	1.06426e+07	1.32563e+07	1.19745e+07	1.08078e+07	1.28688e+07	3.23761e+07	2.48963e+07	3.27194e+07	3.0566e+07
14980	1	52.133	2	635.272	1268.53	1.08277	44.91	ENINSQEVEK	[5] Phospho (ST)	PININ_MOUSE	Pinin OS=Mus musculus OX=10090 GN=Pnn PE=1 SV=4	31.3883	KCl	Media	3.51193e-08	49.2503	15791.7	9129.85	24359.1	9212.39	65806.1	56338	104007	88199.9	31435.5	38600.3	29243.2	35065.6
9317	2	70.5236	3	697.989	2090.94	2.84	33.14	SAASREDLAGPDIGASPQGGR	[4] Phospho (ST)	RGPS2_MOUSE	Ras-specific guanine nucleotide-releasing factor RalGPS2 OS=Mus musculus OX=10090 GN=Ralgps2 PE=1 SV=2	5.44238	pH	Media	3.51433e-08	20.6265	29117.2	24103.5	35550.1	33546.4	44937.2	67284.2	51631.9	60300.9	109017	94594.1	114768	99758.6
1144	1	86.4902	4	745.057	2976.2	1.97934	41.96	KGATPAEDDEDKDIDLFGSDEEEEDK	[19] Phospho (ST)	EF1D_MOUSE	Elongation factor 1-delta OS=Mus musculus OX=10090 GN=Eef1d PE=1 SV=3	9.75547	pH	Media	3.53451e-08	35.8583	789469	696675	765651	1.40072e+06	1.17109e+06	957168	1.01526e+06	1.48658e+06	3.0968e+06	3.33522e+06	3.19234e+06	2.87294e+06
31557	1	94.6625	3	830.721	2489.14	2.38821	36.52	LTDSKEDPIYDEPEGLAPAPPR	[10] Phospho (Y)	DOK1_MOUSE	Docking protein 1 OS=Mus musculus OX=10090 GN=Dok1 PE=1 SV=2	9.01977	pH	Media	3.54692e-08	25.6935	34900.8	40501	22579	42391.4	55788.3	34511.3	35368.8	35443.8	62389.2	75019.3	69535.1	70467.3
51274	1	76.2447	2	784.301	1566.59	3.0214	32.5	DSGFSSLNDSSSER	[6] Phospho (ST)	M3K20_MOUSE	Mitogen-activated protein kinase kinase kinase 20 OS=Mus musculus OX=10090 GN=Map3k20 PE=1 SV=1	11.4865	pH	Media	3.55294e-08	33.1644	7250.61	6830.38	9667.87	5983	18826.7	26383.8	32901.1	26937.3	19844.1	25313.7	35312.8	35559.6
317467	1	58.2496	2	436.254	870.494	1.58325	28.66	QIENVLR		IF2B_MOUSE	Eukaryotic translation initiation factor 2 subunit 2 OS=Mus musculus OX=10090 GN=Eif2s2 PE=1 SV=1	Infinity	pH	Media	3.58515e-08	123.807	0	0	0	0	0	0	0	0	499.371	95.082	27.611	81.1645
17637	2	93.0964	2	853.93	1705.85	3.62061	53.84	GQLTNIVSPTAATTPR	[8] Phospho (ST)	NAV1_MOUSE	Neuron navigator 1 OS=Mus musculus OX=10090 GN=Nav1 PE=1 SV=2	12.5693	pH	Media	3.60396e-08	49.4506	10283.4	7337.12	20295.4	9133.27	42308.4	62360.4	64314.4	64428.9	50814.4	62061	80896.3	68119.4
71654	2	99.8318	2	841.906	1681.8	2.94813	64.61	VGSQDVSLEVSQAVGK	[3] Phospho (ST)	PAPD5_MOUSE	Terminal nucleotidyltransferase 4B OS=Mus musculus OX=10090 GN=Tent4b PE=1 SV=2	11.7116	KCl	Media	3.61803e-08	27.0154	2696.75	2257.5	4175.85	3021.41	9672.17	16104.5	13584.9	14179	5445.7	7340.14	7961	4864.32
28195	2	74.6615	3	469.582	1405.73	2.414	33.03	KASGPPVSELITK	[3] Phospho (ST)	H13_MOUSE	Histone H1.3 OS=Mus musculus OX=10090 GN=H1-3 PE=1 SV=2	25.5969	KCl	Media	3.66432e-08	42.7245	8278.35	5142.55	6394.15	4501.62	15062.4	22676	15479	23655	18837.6	20168.1	13564.2	13664
28195	2	74.6615	3	469.582	1405.73	2.414	---	KASGPPVSELITK	[8] Phospho (ST)	H13_MOUSE	Histone H1.3 OS=Mus musculus OX=10090 GN=H1-3 PE=1 SV=2	25.5969	KCl	Media	3.66432e-08	42.7245	8278.35	5142.55	6394.15	4501.62	15062.4	22676	15479	23655	18837.6	20168.1	13564.2	13664
4432	1	139.875	2	1022.38	2042.74	2.26803	27.83	KEESEESEDDMGFGLFD	[4] Phospho (ST)	RLA1_MOUSE	60S acidic ribosomal protein P1 OS=Mus musculus OX=10090 GN=Rplp1 PE=1 SV=1	6.53081	pH	Media	3.66584e-08	27.8063	281402	453485	255173	414941	585891	978291	816293	761310	1.59028e+06	1.44679e+06	1.65264e+06	1.37291e+06
19708	2	58.0498	2	644.264	1286.51	2.93863	32.15	SSPSESPLMEK	[2] Phospho (ST)|[9] Oxidation (M)	S20A1_MOUSE	Sodium-dependent phosphate transporter 1 OS=Mus musculus OX=10090 GN=Slc20a1 PE=1 SV=1	51.1492	pH	Media	3.6963e-08	44.1603	7119.68	3421.65	10789.3	10921.2	30405	75497.2	49591.3	66574.9	174179	110212	189352	149850
3322	1	52.0794	2	595.231	1188.45	1.4214	40.87	SVSGSPEPAAK	[3] Phospho (ST)|[5] Phospho (ST)	SRRM1_MOUSE	Serine/arginine repetitive matrix protein 1 OS=Mus musculus OX=10090 GN=Srrm1 PE=1 SV=2	4.95559	pH	VEH	3.707e-08	21.391	77745.4	85801.8	92125.5	89716.5	92702.1	149895	121620	103578	417630	491892	373459	428625
11498	2	86.5245	3	483.249	1446.73	2.34002	42.26	VISLSGEHSIIGR	[5] Phospho (ST)	SODC_MOUSE	Superoxide dismutase [Cu-Zn] OS=Mus musculus OX=10090 GN=Sod1 PE=1 SV=2	4.64215	Media	VEH	3.70758e-08	16.0318	7567.63	8199.97	10752	9782.51	14108.2	17175.2	13377.9	18050.1	22368.3	17807.3	24887.7	24193
411	2	65.2755	2	624.781	1247.55	2.4732	69.79	ATETVYSEIR	[6] Phospho (Y)	PECA1_MOUSE	Platelet endothelial cell adhesion molecule OS=Mus musculus OX=10090 GN=Pecam1 PE=1 SV=1	6.11021	KCl	Media	3.72237e-08	21.3205	823143	660268	606727	724629	1.08611e+06	1.55454e+06	1.0703e+06	1.50504e+06	1.20459e+06	964234	1.13178e+06	838543
48173	1	121.381	4	1076.45	4301.79	2.82269	25.02	SNSEQPGSLHSSQGLQMGPVEESWFSSSPEYPQDENDR	[12] Phospho (ST)	RIPK1_MOUSE	Receptor-interacting serine/threonine-protein kinase 1 OS=Mus musculus OX=10090 GN=Ripk1 PE=1 SV=1	20.4491	VEH	Media	3.73429e-08	44.5936	107647	57966.1	85389.6	110360	101294	37926.8	46871.8	65593.9	64568.9	43678	66157.5	40286.4
1007	1	97.9176	2	526.264	1050.51	1.55983	29.99	IDISPSALR	[4] Phospho (ST)	BCLF1_MOUSE	Bcl-2-associated transcription factor 1 OS=Mus musculus OX=10090 GN=Bclaf1 PE=1 SV=2	3.94779	KCl	Media	3.768e-08	18.9565	369076	377511	458835	341699	480123	530117	603043	556751	475325	677893	481030	477129
8628	2	74.5341	2	706.784	1411.55	3.37718	37.12	RMSDEFEGSFK	[3] Phospho (ST)	BAD_MOUSE	Bcl2-associated agonist of cell death OS=Mus musculus OX=10090 GN=Bad PE=1 SV=1	4.29378	pH	VEH	3.76868e-08	21.2182	38041.6	35550.9	34384.3	49664.3	72295.1	63310.2	65635.5	72273.7	175211	174001	178852	148812
47940	1	104.699	3	1076.46	3226.37	1.25357	30.74	AISNDALDSSTPGSEGSSPDAQEDVTGDSLPK	[3] Phospho (ST)	MAP9_MOUSE	Microtubule-associated protein 9 OS=Mus musculus OX=10090 GN=Map9 PE=1 SV=2	14.0126	pH	Media	3.77241e-08	49.3219	36870.6	23484.4	23602.6	23071.6	36036.7	43124	47033.4	48746.5	43746.2	53433.1	53270.7	59388.9
11570	2	85.2409	2	681.815	1361.62	2.77039	65.76	LTNTSFTEIEK	[5] Phospho (ST)	ARFG3_MOUSE	ADP-ribosylation factor GTPase-activating protein 3 OS=Mus musculus OX=10090 GN=Arfgap3 PE=1 SV=2	14.6141	KCl	Media	3.78718e-08	36.19	50645.1	30244.6	76149.8	50718.3	58896.2	90382.7	92181	89485.4	15879.8	21057.6	14021.8	9603.16
1515	2	73.0097	2	514.729	1027.44	2.46788	26.3	TSPLMLDR	[1] Phospho (ST)|[5] Oxidation (M)	SRRM2_MOUSE	Serine/arginine repetitive matrix protein 2 OS=Mus musculus OX=10090 GN=Srrm2 PE=1 SV=3	13.7179	KCl	Media	3.81804e-08	37.9726	294586	236829	548311	347031	488226	964072	795130	869230	858362	612373	657179	539625
1515	2	73.0097	2	514.729	1027.44	2.46788	33.7	TSPLMLDR	[2] Phospho (ST)|[5] Oxidation (M)	SRRM2_MOUSE	Serine/arginine repetitive matrix protein 2 OS=Mus musculus OX=10090 GN=Srrm2 PE=1 SV=3	13.7179	KCl	Media	3.81804e-08	37.9726	294586	236829	548311	347031	488226	964072	795130	869230	858362	612373	657179	539625
4722	1	123.148	2	833.375	1664.74	1.28686	68.84	LASTDDGYIDLQFK	[4] Phospho (ST)	TM230_MOUSE	Transmembrane protein 230 OS=Mus musculus OX=10090 GN=Tmem230 PE=1 SV=1	3.92444	pH	Media	3.86915e-08	28.5031	436064	403763	497258	486473	444258	441677	476681	401370	475828	551213	541996	465454
4722	1	123.148	2	833.375	1664.74	1.28686	54.67	LASTDDGYIDLQFK	[3] Phospho (ST)	TM230_MOUSE	Transmembrane protein 230 OS=Mus musculus OX=10090 GN=Tmem230 PE=1 SV=1	3.92444	pH	Media	3.86915e-08	28.5031	436064	403763	497258	486473	444258	441677	476681	401370	475828	551213	541996	465454
10910	1	44.193	2	506.224	1010.43	0.789287	31.9	STESVPPSK	[2] Phospho (ST)	TACC2_MOUSE	Transforming acidic coiled-coil-containing protein 2 OS=Mus musculus OX=10090 GN=Tacc2 PE=1 SV=2	4.50845	pH	VEH	3.93322e-08	17.342	67337.1	48734.2	59064.8	61192.2	177602	130713	173772	166289	325893	213094	263814	262674
10910	1	44.193	2	506.224	1010.43	0.789287	35.68	STESVPPSK	[1] Phospho (ST)	TACC2_MOUSE	Transforming acidic coiled-coil-containing protein 2 OS=Mus musculus OX=10090 GN=Tacc2 PE=1 SV=2	4.50845	pH	VEH	3.93322e-08	17.342	67337.1	48734.2	59064.8	61192.2	177602	130713	173772	166289	325893	213094	263814	262674
10910	1	44.193	2	506.224	1010.43	2.37277	40.05	FDETTADGR		FABP5_MOUSE	Fatty acid-binding protein 5 OS=Mus musculus OX=10090 GN=Fabp5 PE=1 SV=3	4.50845	pH	VEH	3.93322e-08	17.342	67337.1	48734.2	59064.8	61192.2	177602	130713	173772	166289	325893	213094	263814	262674
18908	2	83.0234	2	652.339	1302.66	3.51701	42.4	LPTPTASLPAQK	[3] Phospho (ST)	WAC_MOUSE	WW domain-containing adapter protein with coiled-coil OS=Mus musculus OX=10090 GN=Wac PE=1 SV=2	15.8999	KCl	Media	3.93849e-08	35.6884	3637.41	6197.97	8182.37	5144.97	27763	37866.5	40126.1	57289.4	23661.1	37497.1	42038.5	36215.3
6845	2	56.3713	2	431.192	860.37	1.84754	28.26	YSLSPSK	[2] Phospho (ST)	RBP2_MOUSE	E3 SUMO-protein ligase RanBP2 OS=Mus musculus OX=10090 GN=Ranbp2 PE=1 SV=2	11.5039	pH	Media	3.95667e-08	32.608	20118.5	13056.2	21226.8	19192.3	27776.2	32855.9	33317	39664.7	41747.5	35260.5	61427.1	41946.6
16472	2	70.4334	2	768.379	1534.74	2.99774	73.24	SSSSLLASPSHIAAK	[8] Phospho (ST)	ESYT2_MOUSE	Extended synaptotagmin-2 OS=Mus musculus OX=10090 GN=Esyt2 PE=1 SV=1	8.24373	pH	Media	4.07712e-08	35.6581	9841.64	11359.7	20285	11636.7	38952.5	63239	54066.4	59104.8	44057.2	55109.6	72420.4	62635.2
5682	1	62.1329	3	531.591	1591.75	1.66385	25.81	NPLPSKETIEQEK	[8] Phospho (ST)	TYB4_MOUSE	Thymosin beta-4 OS=Mus musculus OX=10090 GN=Tmsb4x PE=1 SV=1	25.0269	VEH	Media	4.08521e-08	66.4816	287033	323706	282832	163382	254365	216748	227495	250905	16220.9	25489.8	12877.8	13248.4
27023	1	114.153	4	890.591	3558.34	2.67595	30.42	AQDATAGVLWNEEDTDEDEDDDGVSPESHPR	[15] Phospho (ST)|[25] Phospho (ST)	NOP2_MOUSE	Probable 28S rRNA (cytosine-C(5))-methyltransferase OS=Mus musculus OX=10090 GN=Nop2 PE=1 SV=1	7.8982	pH	Media	4.08522e-08	28.6457	77325.3	63333.1	54927.2	47821.7	82838.9	120473	84509.2	93835.9	94777.5	152597	111511	111155
33674	2	97.7473	4	1050.95	4199.76	2.06078	25.7	ATTVDSRSSGFTGNSCDPGTAQEHVQAVTRNYITHPR	[29] Phospho (ST)|[32] Phospho (Y)|[34] Phospho (ST)	VATB1_MOUSE	V-type proton ATPase subunit B, kidney isoform OS=Mus musculus OX=10090 GN=Atp6v1b1 PE=1 SV=1	24.5245	Media	pH	4.11773e-08	32.1353	69030.5	35200.1	65635.7	41519	36269.3	32101.4	18505.7	36036.1	6058.5	4291.47	6960.57	4379.8
43194	2	107.746	2	961.464	1920.91	2.90443	29.13	LSVQDPVVVVAEDSQEK	[14] Phospho (ST)	S38AA_MOUSE	Putative sodium-coupled neutral amino acid transporter 10 OS=Mus musculus OX=10090 GN=Slc38a10 PE=1 SV=2	3.77238	pH	Media	4.12464e-08	16.4722	8774.54	7461.29	10356.1	10001.4	13768.6	19292.8	14288.5	17771.8	30227.2	26374	29882.6	23486.4
1506	2	57.9817	2	803.874	1605.73	3.0592	30.25	KASPEPPDSAESALK	[3] Phospho (ST)	I2BPL_MOUSE	Probable E3 ubiquitin-protein ligase IRF2BPL OS=Mus musculus OX=10090 GN=Irf2bpl PE=1 SV=1	8.63785	pH	Media	4.17639e-08	30.962	102476	113060	192670	177917	431539	739555	524445	615675	783410	743798	952718	708129
3107	2	62.523	3	576.95	1727.83	2.53693	33.67	DTGKTPVEPEVAIHR	[5] Phospho (ST)	RS20_MOUSE	40S ribosomal protein S20 OS=Mus musculus OX=10090 GN=Rps20 PE=1 SV=1	39.3336	KCl	Media	4.19788e-08	41.3041	43624.6	26669	58929.9	25136.2	201197	280133	263698	361418	80573.4	80330.5	157092	107336
3656	2	78.4745	3	474.906	1421.69	2.2889	42.86	VSSPVLETVQQR	[2] Phospho (ST)	SRRM2_MOUSE	Serine/arginine repetitive matrix protein 2 OS=Mus musculus OX=10090 GN=Srrm2 PE=1 SV=3	16.6011	KCl	Media	4.25209e-08	35.297	54166.9	41019.2	76556.9	53444.6	100444	146581	128198	155725	118076	82852.6	96263.7	76040.9
3656	2	78.4745	3	474.906	1421.69	2.2889	41.88	VSSPVLETVQQR	[3] Phospho (ST)	SRRM2_MOUSE	Serine/arginine repetitive matrix protein 2 OS=Mus musculus OX=10090 GN=Srrm2 PE=1 SV=3	16.6011	KCl	Media	4.25209e-08	35.297	54166.9	41019.2	76556.9	53444.6	100444	146581	128198	155725	118076	82852.6	96263.7	76040.9
3656	2	78.4745	3	474.906	1421.69	2.2889	33.58	VSSPVLETVQQR	[8] Phospho (ST)	SRRM2_MOUSE	Serine/arginine repetitive matrix protein 2 OS=Mus musculus OX=10090 GN=Srrm2 PE=1 SV=3	16.6011	KCl	Media	4.25209e-08	35.297	54166.9	41019.2	76556.9	53444.6	100444	146581	128198	155725	118076	82852.6	96263.7	76040.9
28808	2	79.3032	2	505.742	1009.47	2.48677	26.02	SPIGGMAGIK	[1] Phospho (ST)	MILK2_MOUSE	MICAL-like protein 2 OS=Mus musculus OX=10090 GN=Micall2 PE=1 SV=1	8.13333	pH	Media	4.26636e-08	38.0087	2994.5	2547.73	2507.99	3736.36	8209.86	9978.95	9264.8	8723.58	9082.13	10996.9	11716.8	8195.71
5395	2	67.8729	2	809.833	1617.65	3.34817	60.61	AQAPASPYNDYEGR	[6] Phospho (ST)	RAI3_MOUSE	Retinoic acid-induced protein 3 OS=Mus musculus OX=10090 GN=Gprc5a PE=1 SV=1	11.4621	pH	Media	4.28049e-08	41.0733	88742.5	71421.6	102849	90968.7	98841.8	170863	118410	124248	269859	207884	222211	217408
3019	2	51.5308	3	472.89	1415.65	1.8263	29.23	SSLPHSQENLPK	[6] Phospho (ST)	IRF3_MOUSE	Interferon regulatory factor 3 OS=Mus musculus OX=10090 GN=Irf3 PE=1 SV=1	3.38539	KCl	Media	4.28937e-08	20.4894	64985	56735.8	70405.3	68578.3	108772	124835	109351	118315	122485	92900.4	123536	107534
47524	1	128.468	2	1016.93	2031.85	2.2013	26.96	SDSQASLTVPLSPHVVR	[3] Phospho (ST)|[6] Phospho (ST)|[12] Phospho (ST)	SMCR8_MOUSE	Guanine nucleotide exchange protein SMCR8 OS=Mus musculus OX=10090 GN=Smcr8 PE=1 SV=2	9.38318	pH	Media	4.29687e-08	37.2015	42936.1	37349.5	38175.7	33314.9	35889.4	46398.1	54110	31749.8	37089.4	37078.5	60547	50340.4
47524	1	128.468	2	1016.93	2031.85	2.2013	---	SDSQASLTVPLSPHVVR	[1] Phospho (ST)|[6] Phospho (ST)|[12] Phospho (ST)	SMCR8_MOUSE	Guanine nucleotide exchange protein SMCR8 OS=Mus musculus OX=10090 GN=Smcr8 PE=1 SV=2	9.38318	pH	Media	4.29687e-08	37.2015	42936.1	37349.5	38175.7	33314.9	35889.4	46398.1	54110	31749.8	37089.4	37078.5	60547	50340.4
80081	2	93.4749	4	656.549	2622.17	3.22839	---	GPPDFSSDEEREPTPVLGSGASVGR	[7] Phospho (ST)	LAP2B_MOUSE	Lamina-associated polypeptide 2, isoforms beta/delta/epsilon/gamma OS=Mus musculus OX=10090 GN=Tmpo PE=1 SV=4	8.40932	KCl	Media	4.3388e-08	30.473	5709.25	3102.88	3229.22	3782.86	8130.93	11946.7	10025.4	9515.74	10982.1	6743.02	7386.24	6261.48
80081	2	93.4749	4	656.549	2622.17	3.22839	---	GPPDFSSDEEREPTPVLGSGASVGR	[6] Phospho (ST)	LAP2B_MOUSE	Lamina-associated polypeptide 2, isoforms beta/delta/epsilon/gamma OS=Mus musculus OX=10090 GN=Tmpo PE=1 SV=4	8.40932	KCl	Media	4.3388e-08	30.473	5709.25	3102.88	3229.22	3782.86	8130.93	11946.7	10025.4	9515.74	10982.1	6743.02	7386.24	6261.48
80081	2	93.4749	4	656.549	2622.17	3.22839	---	GPPDFSSDEEREPTPVLGSGASVGR	[7] Phospho (ST)	LAP2A_MOUSE	Lamina-associated polypeptide 2, isoforms alpha/zeta OS=Mus musculus OX=10090 GN=Tmpo PE=1 SV=4	8.40932	KCl	Media	4.3388e-08	30.473	5709.25	3102.88	3229.22	3782.86	8130.93	11946.7	10025.4	9515.74	10982.1	6743.02	7386.24	6261.48
80081	2	93.4749	4	656.549	2622.17	3.22839	---	GPPDFSSDEEREPTPVLGSGASVGR	[6] Phospho (ST)	LAP2A_MOUSE	Lamina-associated polypeptide 2, isoforms alpha/zeta OS=Mus musculus OX=10090 GN=Tmpo PE=1 SV=4	8.40932	KCl	Media	4.3388e-08	30.473	5709.25	3102.88	3229.22	3782.86	8130.93	11946.7	10025.4	9515.74	10982.1	6743.02	7386.24	6261.48
5090	2	72.1757	3	491.924	1472.75	2.46562	25.74	SKPIPIMPASPQK	[10] Phospho (ST)	DNM1L_MOUSE	Dynamin-1-like protein OS=Mus musculus OX=10090 GN=Dnm1l PE=1 SV=2	4.10279	KCl	Media	4.39276e-08	20.7636	25310.6	27896.8	38290.3	37886.4	81523.6	100361	93891.2	117775	89142.4	87457.9	114162	95495.9
14029	1	55.1792	2	658.755	1315.5	2.12381	59.57	AESADSLGSEDR	[3] Phospho (ST)	ANLN_MOUSE	Anillin OS=Mus musculus OX=10090 GN=Anln PE=1 SV=2	18.3314	KCl	Media	4.44435e-08	36.4583	28684.3	25806.5	43362.2	37680	82230.1	85528.7	120604	93330	23793.1	32027.9	39066.8	44071.5
5904	1	112.797	4	1035.87	4139.45	2.67733	56.55	KEDSDEDEDEEDEDDSDEDEDDEEEDEFEPPIVK	[16] Phospho (ST)	NUCL_MOUSE	Nucleolin OS=Mus musculus OX=10090 GN=Ncl PE=1 SV=2	8.71337	pH	VEH	4.47447e-08	30.5348	231761	428906	235443	339840	480520	805127	557762	669047	2.32796e+06	2.6561e+06	2.84105e+06	2.94419e+06
6720	1	98.5469	2	788.779	1575.54	2.46867	40.81	EFDYDSPHGLDSD	[12] Phospho (ST)	S7A6O_MOUSE	Probable RNA polymerase II nuclear localization protein SLC7A6OS OS=Mus musculus OX=10090 GN=Slc7a6os PE=1 SV=1	4.38392	pH	Media	4.50455e-08	19.2774	76287	94923.5	75932.2	98472	122099	165740	186144	133933	222762	268578	317634	287917
7918	2	54.0241	2	722.816	1443.62	2.82009	32.88	LSSQPSTDVSTDK	[6] Phospho (ST)	BD1L1_MOUSE	Biorientation of chromosomes in cell division protein 1-like 1 OS=Mus musculus OX=10090 GN=Bod1l PE=1 SV=1	11.8252	KCl	Media	4.50516e-08	29.3823	57462.2	42620.8	69170.3	68852	75733.7	133431	108563	115891	54626.7	39944.7	60969.6	37101
45628	2	129.322	3	791.027	2370.06	3.44476	27.97	RSSDPLGDTASNLGSAVDELMR	[3] Phospho (ST)	HUWE1_MOUSE	E3 ubiquitin-protein ligase HUWE1 OS=Mus musculus OX=10090 GN=Huwe1 PE=1 SV=5	23.2361	pH	Media	4.50742e-08	34.9254	4948.41	2118.98	4254.4	5437.01	10690.7	21434.4	16769.9	12091.5	31641	31116.7	45168.2	28596.1
700	2	49.2962	3	558.225	1671.65	2.44477	49.66	YHGHSMSDPGVSYR	[5] Phospho (ST)	ODPA_MOUSE	Pyruvate dehydrogenase E1 component subunit alpha, somatic form, mitochondrial OS=Mus musculus OX=10090 GN=Pdha1 PE=1 SV=1	3.93042	pH	VEH	4.51828e-08	23.266	374008	405576	313661	365131	451408	329773	380761	361082	1.44268e+06	1.07425e+06	1.87564e+06	1.33946e+06
700	2	49.2962	3	558.225	1671.65	2.44477	52.87	YHGHSMSDPGVSYR	[1] Phospho (Y)	ODPA_MOUSE	Pyruvate dehydrogenase E1 component subunit alpha, somatic form, mitochondrial OS=Mus musculus OX=10090 GN=Pdha1 PE=1 SV=1	3.93042	pH	VEH	4.51828e-08	23.266	374008	405576	313661	365131	451408	329773	380761	361082	1.44268e+06	1.07425e+06	1.87564e+06	1.33946e+06
1703	2	117.181	3	870.417	2608.23	3.06669	29.68	VPLLFSDEEDSEVPSGVKPEDLK	[6] Phospho (ST)	WASC2_MOUSE	WASH complex subunit 2 OS=Mus musculus OX=10090 GN=Washc2 PE=1 SV=1	5.12808	pH	Media	4.57904e-08	23.0461	282361	225975	382861	359834	695400	817442	862781	912687	978486	852891	1.21893e+06	828259
82090	2	114.118	2	758.858	1515.7	2.40215	31.67	TLSDFNSLISSPR	[11] Phospho (ST)	TULP4_MOUSE	Tubby-related protein 4 OS=Mus musculus OX=10090 GN=Tulp4 PE=1 SV=1	6.34925	VEH	Media	4.61271e-08	28.5501	16524.6	12038.9	13425.7	11262.4	4908.76	5614.76	4846.61	3976.97	3477.61	2554.93	2490.01	2641.49
32814	1	121.911	2	1138.41	2274.8	2.16408	53.41	SRSSSVGSSSSYPISSAGPR	[1] Phospho (ST)|[4] Phospho (ST)|[5] Phospho (ST)|[8] Phospho (ST)	PLEC_MOUSE	Plectin OS=Mus musculus OX=10090 GN=Plec PE=1 SV=3	7.72204	KCl	Media	4.69041e-08	30.514	234508	266633	349967	244646	234864	390257	408694	230932	247154	255439	376703	240526
68226	2	75.8496	2	864.88	1727.75	3.37087	46.78	LGAAPEEESAYVAGER	[11] Phospho (Y)	NSF1C_MOUSE	NSFL1 cofactor p47 OS=Mus musculus OX=10090 GN=Nsfl1c PE=1 SV=1	59.2193	KCl	Media	4.70675e-08	51.7183	3574.48	2723.11	2842.81	2547.43	10127.1	20791.2	10915.5	18267.4	6408.74	3836.6	5493.07	4085.36
21512	2	100.128	2	613.751	1225.49	2.56402	39.45	AISSDMFFGR	[3] Phospho (ST)|[6] Oxidation (M)	ARFG2_MOUSE	ADP-ribosylation factor GTPase-activating protein 2 OS=Mus musculus OX=10090 GN=Arfgap2 PE=1 SV=1	17.2336	KCl	Media	4.71646e-08	34.7976	54214.7	29087.4	68606.7	58326.5	46989.3	84593.5	71588.7	88153.5	24624.8	23423.5	30354	23563.9
20648	2	114.029	3	798.698	2393.07	3.02812	40.96	VLSNEPAASAAEEEVEDDALVR	[9] Phospho (ST)	TBCD_MOUSE	Tubulin-specific chaperone D OS=Mus musculus OX=10090 GN=Tbcd PE=1 SV=1	5.45411	KCl	Media	4.76359e-08	26.5878	34414.8	25522.2	38630.3	31787.4	34244.5	43409.8	41545.7	37608.7	28816.1	24993	33832.6	27615.7
31585	2	75.9534	2	768.863	1535.71	15.5341	33.13	AINGPTSASGDEIPK	[9] Phospho (ST)	FXR1_MOUSE	Fragile X mental retardation syndrome-related protein 1 OS=Mus musculus OX=10090 GN=Fxr1 PE=1 SV=2	17.5483	pH	Media	4.77074e-08	32.2254	20263.2	12860.3	22814.6	18998.8	27416	42390	30516.6	44211.3	86119.7	55829	116734	77324.1
21508	2	78.119	3	621.308	1860.9	2.27014	50.16	LNATASLEQDKIEPPR	[4] Phospho (ST)	WFS1_MOUSE	Wolframin OS=Mus musculus OX=10090 GN=Wfs1 PE=1 SV=1	29.2551	KCl	Media	4.80301e-08	47.5258	19411.6	12649.7	38810.4	36003.2	95754.6	106456	103953	133183	63593.4	51686	76199.2	39901.6
5139	2	102.117	3	742.041	2223.1	3.17251	41.56	SPLELGEKLSPLPGGPGAGDPR	[10] Phospho (ST)	NAB2_MOUSE	NGFI-A-binding protein 2 OS=Mus musculus OX=10090 GN=Nab2 PE=1 SV=2	11.5399	pH	Media	4.80516e-08	32.4145	25744.6	19515.8	37944.2	37725.1	127255	103530	154520	170348	243484	206224	336226	263439
20105	2	135.368	4	847.392	3385.54	2.94913	---	DLPAIPGVTSPTSDEPPMQASQSQLPSSPEDK	[10] Phospho (ST)	4EBP1_MOUSE	Eukaryotic translation initiation factor 4E-binding protein 1 OS=Mus musculus OX=10090 GN=Eif4ebp1 PE=1 SV=3	49.1589	pH	Media	4.81546e-08	53.387	38567	13316.1	28093.3	16874.9	95795.1	80203.5	82161.9	84533.5	160634	91945.9	141480	93886.4
124	2	71.452	3	692.334	2073.98	2.98086	57.96	DKSPVREPIDNLTPEER	[3] Phospho (ST)	RBM39_MOUSE	RNA-binding protein 39 OS=Mus musculus OX=10090 GN=Rbm39 PE=1 SV=2	3.09461	pH	Media	4.87291e-08	14.8491	2.57497e+06	2.53365e+06	3.25594e+06	3.02764e+06	4.07553e+06	5.75108e+06	4.6992e+06	4.53971e+06	6.6985e+06	5.40122e+06	5.83721e+06	5.19409e+06
5670	2	66.1859	2	529.233	1056.45	2.35359	55.39	SLGEESLSR	[1] Phospho (ST)	PLCB3_MOUSE	1-phosphatidylinositol 4,5-bisphosphate phosphodiesterase beta-3 OS=Mus musculus OX=10090 GN=Plcb3 PE=1 SV=2	5.87528	KCl	Media	4.90341e-08	21.1977	35376	26771.7	30260.8	33964.3	68622.2	107486	74630.4	77184.3	47947.4	46747.7	42544.6	34406
13855	2	48.8537	2	490.259	978.503	2.37331	27.75	SRSPLAIR	[1] Phospho (ST)	SRRM2_MOUSE	Serine/arginine repetitive matrix protein 2 OS=Mus musculus OX=10090 GN=Srrm2 PE=1 SV=3	111.378	pH	Media	4.91213e-08	71.1046	918.551	2129.96	1158.47	1423.3	9481.44	20760.4	14377.2	17026.4	64984.9	41864.5	36069.7	29608
13855	2	48.8537	2	490.259	978.503	2.37331	26.41	SRSPLAIR	[3] Phospho (ST)	SRRM2_MOUSE	Serine/arginine repetitive matrix protein 2 OS=Mus musculus OX=10090 GN=Srrm2 PE=1 SV=3	111.378	pH	Media	4.91213e-08	71.1046	918.551	2129.96	1158.47	1423.3	9481.44	20760.4	14377.2	17026.4	64984.9	41864.5	36069.7	29608
8884	2	73.0097	3	458.539	1372.59	2.26582	---	DLLHPSPEEEK	[6] Phospho (ST)	RS27_MOUSE	40S ribosomal protein S27 OS=Mus musculus OX=10090 GN=Rps27 PE=1 SV=3	5.28959	pH	Media	4.91786e-08	19.6445	20285.2	16209.3	20811.8	22760.4	25513.9	30874.7	26403.5	32036.1	51895.3	32134.7	49288.7	46860
68681	2	88.6306	3	891.413	2671.22	3.59576	28.36	TQAQHSSPGEMASSPQGLDNPALLR	[14] Phospho (ST)	DDI2_MOUSE	Protein DDI1 homolog 2 OS=Mus musculus OX=10090 GN=Ddi2 PE=1 SV=1	20.0665	pH	Media	4.92087e-08	38.6958	929.979	719.67	1684.05	1095.68	6240.55	7345.61	5825.3	10191.8	12080.7	10393	20513.3	9396.47
566	2	49.4033	3	366.182	1095.52	1.87249	---	RYSPPIQR	[3] Phospho (ST)	SRRM1_MOUSE	Serine/arginine repetitive matrix protein 1 OS=Mus musculus OX=10090 GN=Srrm1 PE=1 SV=2	3.72013	pH	Media	4.93525e-08	19.2533	173119	258791	278494	240888	417659	490319	472245	516682	623897	608173	600371	575246
6750	1	73.9465	2	600.29	1198.57	1.76576	42.17	LNSPPSTIYK	[3] Phospho (ST)	FND3B_MOUSE	Fibronectin type III domain-containing protein 3B OS=Mus musculus OX=10090 GN=Fndc3b PE=1 SV=1	3.29364	pH	Media	4.966e-08	19.2363	142320	141736	177698	208968	262938	239133	261512	221992	335345	332039	375082	381094
52743	2	125.698	4	1203.04	4808.14	2.98173	27.33	IWPGQSTPESDVGAGGEEEAGSPPFSPPAGGGVSEGPGVGGVAAGGAGGGPDR	[22] Phospho (ST)	NAB2_MOUSE	NGFI-A-binding protein 2 OS=Mus musculus OX=10090 GN=Nab2 PE=1 SV=2	7.17459	pH	Media	5.0106e-08	28.7946	10137.6	7426.87	13644.2	11456.7	39539.6	52239.2	46862.8	42316.5	98032.1	60331.1	92520.7	54798.3
6149	2	78.9784	3	431.216	1290.62	2.03599	---	SLSIEIGHEVK	[3] Phospho (ST)	BET1_MOUSE	BET1 homolog OS=Mus musculus OX=10090 GN=Bet1 PE=1 SV=1	15.5314	KCl	Media	5.01945e-08	31.2665	24643.8	15984.3	31124.4	27886.1	50932.4	65646.6	58419.6	76600.1	30891.2	17279.2	39853.4	31533.1
6149	2	78.9784	3	431.216	1290.62	2.03599	---	SLSIEIGHEVK	[1] Phospho (ST)	BET1_MOUSE	BET1 homolog OS=Mus musculus OX=10090 GN=Bet1 PE=1 SV=1	15.5314	KCl	Media	5.01945e-08	31.2665	24643.8	15984.3	31124.4	27886.1	50932.4	65646.6	58419.6	76600.1	30891.2	17279.2	39853.4	31533.1
36820	1	115.177	2	993.442	1984.87	3.05567	98.02	LLSSSDDDANILSSPTDR	[5] Phospho (ST)	MED24_MOUSE	Mediator of RNA polymerase II transcription subunit 24 OS=Mus musculus OX=10090 GN=Med24 PE=1 SV=1	23.2172	KCl	Media	5.05175e-08	65.8362	25515.6	30223.8	29051.6	22071.2	39771	57982.5	61469.9	39145.6	44013.3	52769	55749.8	43297.7
36820	1	115.177	2	993.442	1984.87	3.05567	37.13	LLSSSDDDANILSSPTDR	[3] Phospho (ST)	MED24_MOUSE	Mediator of RNA polymerase II transcription subunit 24 OS=Mus musculus OX=10090 GN=Med24 PE=1 SV=1	23.2172	KCl	Media	5.05175e-08	65.8362	25515.6	30223.8	29051.6	22071.2	39771	57982.5	61469.9	39145.6	44013.3	52769	55749.8	43297.7
30047	1	114.894	3	1173.15	3516.42	2.66878	59.41	GAELGPEPLELSDSGDDAGWEDEDADTEPAHGR	[12] Phospho (ST)	ANM3_MOUSE	Protein arginine N-methyltransferase 3 OS=Mus musculus OX=10090 GN=Prmt3 PE=1 SV=2	4.95886	pH	Media	5.05871e-08	25.1323	58019.1	64289.3	67978.3	63495.5	60210.3	72655.5	74644.4	58637.4	158678	159953	161533	180680
30047	1	114.894	3	1173.15	3516.42	2.66878	57.88	GAELGPEPLELSDSGDDAGWEDEDADTEPAHGR	[14] Phospho (ST)	ANM3_MOUSE	Protein arginine N-methyltransferase 3 OS=Mus musculus OX=10090 GN=Prmt3 PE=1 SV=2	4.95886	pH	Media	5.05871e-08	25.1323	58019.1	64289.3	67978.3	63495.5	60210.3	72655.5	74644.4	58637.4	158678	159953	161533	180680
11617	2	79.4206	3	474.227	1419.66	2.02715	38.43	LSPVGWVSSSHGK	[2] Phospho (ST)	BORG5_MOUSE	Cdc42 effector protein 1 OS=Mus musculus OX=10090 GN=Cdc42ep1 PE=1 SV=1	4.81703	KCl	Media	5.07107e-08	18.8892	15717.4	13076.2	17942.3	20419.8	34616.4	44283.9	38145.6	41909.6	35805.4	26514.4	35855.9	25085
4268	1	114.727	2	949.929	1897.84	2.5583	33.97	EVDGLLTSDPMGSPVSSK	[13] Phospho (ST)	ATX2L_MOUSE	Ataxin-2-like protein OS=Mus musculus OX=10090 GN=Atxn2l PE=1 SV=1	3.84078	pH	Media	5.12655e-08	17.7345	245989	278602	280620	282292	358064	431060	504193	347796	660573	637007	834913	781646
18307	1	90.6404	2	823.864	1645.71	2.42851	99.63	SVGGSGGGSFGDNLVTR	[9] Phospho (ST)	LMNA_MOUSE	Prelamin-A/C OS=Mus musculus OX=10090 GN=Lmna PE=1 SV=2	21.7843	KCl	Media	5.1427e-08	45.5352	100497	63891	87897.1	37327.8	143881	136322	108488	141123	19164.8	31389.9	12536.5	13351
1430	1	123.095	3	928.374	2782.1	2.4879	70.75	GPPDFSSDEEREPTPVLGSGASVGR	[6] Phospho (ST)|[7] Phospho (ST)|[14] Phospho (ST)	LAP2B_MOUSE	Lamina-associated polypeptide 2, isoforms beta/delta/epsilon/gamma OS=Mus musculus OX=10090 GN=Tmpo PE=1 SV=4	4.40193	KCl	Media	5.15937e-08	17.4208	3.97136e+06	3.62448e+06	3.10934e+06	2.84639e+06	6.65433e+06	8.72589e+06	6.19687e+06	6.18915e+06	3.84721e+06	4.91979e+06	3.91743e+06	3.61184e+06
1430	1	123.095	3	928.374	2782.1	2.4879	70.75	GPPDFSSDEEREPTPVLGSGASVGR	[6] Phospho (ST)|[7] Phospho (ST)|[14] Phospho (ST)	LAP2A_MOUSE	Lamina-associated polypeptide 2, isoforms alpha/zeta OS=Mus musculus OX=10090 GN=Tmpo PE=1 SV=4	4.40193	KCl	Media	5.15937e-08	17.4208	3.97136e+06	3.62448e+06	3.10934e+06	2.84639e+06	6.65433e+06	8.72589e+06	6.19687e+06	6.18915e+06	3.84721e+06	4.91979e+06	3.91743e+06	3.61184e+06
34303	2	84.0128	3	545.564	1633.67	3.06298	---	YDLDFKSPDDPSR	[7] Phospho (ST)	ENOA_MOUSE	Alpha-enolase OS=Mus musculus OX=10090 GN=Eno1 PE=1 SV=3	14.3584	pH	Media	5.18507e-08	31.2869	4607.45	2730.85	4876.53	6111.47	9320.73	13466.3	11398.4	14973.4	16253.6	12784.3	20981	14354.6
15993	1	84.228	2	966.88	1931.75	1.85394	71.73	ISAAASDSGVESFDEGSSH	[12] Phospho (ST)	EPS8_MOUSE	Epidermal growth factor receptor kinase substrate 8 OS=Mus musculus OX=10090 GN=Eps8 PE=1 SV=2	22.5016	pH	VEH	5.21591e-08	58.7524	15158.8	3201.54	8326.24	17339.6	219229	179002	219580	248368	192278	312482	251171	234729
12582	1	110.036	3	1073.78	3218.33	2.31357	64.75	SEHSYSESGASGSSFEELDLEGEGPLGEPR	[13] Phospho (ST)	TX264_MOUSE	Testis-expressed protein 264 homolog OS=Mus musculus OX=10090 GN=Tex264 PE=2 SV=1	3.13709	KCl	Media	5.22943e-08	16.1134	364854	277759	352879	347379	468023	414093	474159	414156	362609	389120	309066	327587
65351	2	59.5274	2	535.744	1069.47	2.99672	34.63	GSGTAEVELK	[4] Phospho (ST)	KPYM_MOUSE	Pyruvate kinase PKM OS=Mus musculus OX=10090 GN=Pkm PE=1 SV=4	12.5817	pH	Media	5.31125e-08	34.6166	1172.73	764.004	1179.2	1408.87	1993.92	3355.29	3611.06	4926.33	7143.78	5741.82	5340.23	6776.26
31750	2	55.1433	3	559.582	1675.72	2.44218	---	EQGVESPGAQPASSPR	[14] Phospho (ST)	TXLNA_MOUSE	Alpha-taxilin OS=Mus musculus OX=10090 GN=Txlna PE=1 SV=1	5.89184	pH	Media	5.3325e-08	22.7407	10608.2	7819.57	8280.37	9269.42	12821.6	15653.5	13783.4	15554.3	26984.8	16752	24279.4	20458.8
14210	2	70.2478	3	659.606	1975.8	2.92896	---	AYSGSDLPSGTGSGGGGADGAR	[3] Phospho (ST)	ZNRF2_MOUSE	E3 ubiquitin-protein ligase ZNRF2 OS=Mus musculus OX=10090 GN=Znrf2 PE=1 SV=1	4.26944	pH	Media	5.34672e-08	17.7927	24191.4	18735.6	19912.8	20637.3	32121.3	43491.8	36423.4	40671.4	68220.5	45531.5	56480.9	53343.2
48142	1	71.7427	3	747.342	2239	2.52905	57.67	IKEEYEVAEMGAPHGSASVR	[18] Phospho (ST)	IFM3_MOUSE	Interferon-induced transmembrane protein 3 OS=Mus musculus OX=10090 GN=Ifitm3 PE=1 SV=1	53.1505	pH	Media	5.35165e-08	50.9373	3566.25	6956.04	6914.39	8435.13	22188.2	46885	70072	49272.2	34896	81658.5	134668	72094
48142	1	71.7427	3	747.342	2239	2.52905	51.18	IKEEYEVAEMGAPHGSASVR	[16] Phospho (ST)	IFM3_MOUSE	Interferon-induced transmembrane protein 3 OS=Mus musculus OX=10090 GN=Ifitm3 PE=1 SV=1	53.1505	pH	Media	5.35165e-08	50.9373	3566.25	6956.04	6914.39	8435.13	22188.2	46885	70072	49272.2	34896	81658.5	134668	72094
31174	2	53.4504	2	683.824	1365.63	3.97833	26.02	SGVKVSPDDVQR	[6] Phospho (ST)	E2AK2_MOUSE	Interferon-induced, double-stranded RNA-activated protein kinase OS=Mus musculus OX=10090 GN=Eif2ak2 PE=1 SV=2	20.0872	pH	Media	5.38185e-08	63.9497	3220.63	2249.49	2901.61	3524.19	13632.6	20109.9	18960.4	25784	32526.4	28539.7	41663.6	29812.9
54478	2	97.7473	3	1400.93	4199.76	1.33783	---	ATTVDSRSSGFTGNSCDPGTAQEHVQAVTRNYITHPR	[29] Phospho (ST)|[32] Phospho (Y)|[34] Phospho (ST)	VATB1_MOUSE	V-type proton ATPase subunit B, kidney isoform OS=Mus musculus OX=10090 GN=Atp6v1b1 PE=1 SV=1	152.007	Media	pH	5.45048e-08	48.7991	29770.8	20978.9	55781.4	28071.6	21806.2	24420.7	7572.92	20033.3	934.193	254.802	635.989	1026.41
53615	2	44.0062	3	542.584	1624.73	2.67488	30.1	SHREPPSPADVPEK	[7] Phospho (ST)	PACS2_MOUSE	Phosphofurin acidic cluster sorting protein 2 OS=Mus musculus OX=10090 GN=Pacs2 PE=1 SV=2	48.9429	pH	Media	5.46158e-08	73.7007	2119.68	950.499	1776.2	1499.86	10988.6	7117.87	6051.58	12718.6	40251.6	36180.8	50641.1	47547.4
5496	2	60.6504	2	489.246	976.477	2.35826	45.26	SLAPASPVR	[6] Phospho (ST)	TPRN_MOUSE	Taperin OS=Mus musculus OX=10090 GN=Tprn PE=1 SV=1	6.85688	KCl	Media	5.50403e-08	28.9649	21765.7	16776.2	23800.9	17080.3	44602.7	62420.8	59299.1	65860.3	41990.4	38650.6	41078	35052.9
7942	1	126.569	3	1055.15	3162.43	2.63262	34.97	ATTPQLTDVSEDLDQQSLPSEPEEALNR	[3] Phospho (ST)	RETR2_MOUSE	Reticulophagy regulator 2 OS=Mus musculus OX=10090 GN=Retreg2 PE=1 SV=2	2.76852	pH	Media	5.51291e-08	12.2586	208360	215125	197791	253037	302677	264927	265749	237358	436365	425614	398647	524951
7942	1	126.569	3	1055.15	3162.43	2.63262	40.26	ATTPQLTDVSEDLDQQSLPSEPEEALNR	[10] Phospho (ST)	RETR2_MOUSE	Reticulophagy regulator 2 OS=Mus musculus OX=10090 GN=Retreg2 PE=1 SV=2	2.76852	pH	Media	5.51291e-08	12.2586	208360	215125	197791	253037	302677	264927	265749	237358	436365	425614	398647	524951
18595	2	74.8917	2	685.81	1369.61	2.65301	40.98	SSSELSPEVVEK	[6] Phospho (ST)	SRRM2_MOUSE	Serine/arginine repetitive matrix protein 2 OS=Mus musculus OX=10090 GN=Srrm2 PE=1 SV=3	8.34696	pH	Media	5.57147e-08	24.147	17464.9	13435.6	22359.7	20886.3	27992.1	40574.2	37159.2	24208.9	56552.4	41480.8	42227.6	31360.7
1546	2	52.082	3	612.956	1835.85	2.26532	67.75	KASSEGGAATGAGLDSLHK	[4] Phospho (ST)	ARC1B_MOUSE	Actin-related protein 2/3 complex subunit 1B OS=Mus musculus OX=10090 GN=Arpc1b PE=1 SV=4	24.6356	KCl	Media	5.59074e-08	43.629	212088	117988	336162	177755	424292	611516	701508	787522	192819	216632	335323	247615
1546	2	52.082	3	612.956	1835.85	2.26532	58.17	KASSEGGAATGAGLDSLHK	[3] Phospho (ST)	ARC1B_MOUSE	Actin-related protein 2/3 complex subunit 1B OS=Mus musculus OX=10090 GN=Arpc1b PE=1 SV=4	24.6356	KCl	Media	5.59074e-08	43.629	212088	117988	336162	177755	424292	611516	701508	787522	192819	216632	335323	247615
4197	2	72.8012	2	796.85	1591.68	2.42282	50.72	YSPTSPTYSPTSPK	[4] Phospho (ST)	RPB1_MOUSE	DNA-directed RNA polymerase II subunit RPB1 OS=Mus musculus OX=10090 GN=Polr2a PE=1 SV=3	8.50721	KCl	Media	5.60695e-08	35.5336	97713.2	91158.6	128921	99393.3	168029	273376	225040	225912	248267	175886	217199	177615
4197	2	72.8012	2	796.85	1591.68	2.42282	57.23	YSPTSPTYSPTSPK	[5] Phospho (ST)	RPB1_MOUSE	DNA-directed RNA polymerase II subunit RPB1 OS=Mus musculus OX=10090 GN=Polr2a PE=1 SV=3	8.50721	KCl	Media	5.60695e-08	35.5336	97713.2	91158.6	128921	99393.3	168029	273376	225040	225912	248267	175886	217199	177615
5186	1	44.1262	2	586.285	1170.56	-6.32957	34.81	HQGVMVGMGQK		ACTB_MOUSE	Actin, cytoplasmic 1 OS=Mus musculus OX=10090 GN=Actb PE=1 SV=1	6.19502	pH	Media	5.68413e-08	25.1376	136311	130455	148876	117701	214616	208626	272169	299314	218967	332987	349413	323033
5186	1	44.1262	2	586.285	1170.56	-6.32957	34.81	HQGVMVGMGQK		ACTC_MOUSE	Actin, alpha cardiac muscle 1 OS=Mus musculus OX=10090 GN=Actc1 PE=1 SV=1	6.19502	pH	Media	5.68413e-08	25.1376	136311	130455	148876	117701	214616	208626	272169	299314	218967	332987	349413	323033
5186	1	44.1262	2	586.285	1170.56	-6.32957	34.81	HQGVMVGMGQK		ACTBL_MOUSE	Beta-actin-like protein 2 OS=Mus musculus OX=10090 GN=Actbl2 PE=1 SV=1	6.19502	pH	Media	5.68413e-08	25.1376	136311	130455	148876	117701	214616	208626	272169	299314	218967	332987	349413	323033
22482	2	81.2901	2	876.369	1750.72	3.09185	41.81	VVSSTSEEEEAFTEK	[3] Phospho (ST)	OXR1_MOUSE	Oxidation resistance protein 1 OS=Mus musculus OX=10090 GN=Oxr1 PE=1 SV=3	12.4814	pH	Media	5.72489e-08	31.4699	13213.1	10732.8	18994.9	20660.4	23034.7	38786.2	44219.6	52696.1	32511.4	32636.3	56663.2	39310.6
22482	2	81.2901	2	876.369	1750.72	3.09185	49.9	VVSSTSEEEEAFTEK	[4] Phospho (ST)	OXR1_MOUSE	Oxidation resistance protein 1 OS=Mus musculus OX=10090 GN=Oxr1 PE=1 SV=3	12.4814	pH	Media	5.72489e-08	31.4699	13213.1	10732.8	18994.9	20660.4	23034.7	38786.2	44219.6	52696.1	32511.4	32636.3	56663.2	39310.6
7506	1	30.4156	2	464.689	927.363	0.992557	25.83	SPSPKPR	[1] Phospho (ST)|[3] Phospho (ST)	SRRM2_MOUSE	Serine/arginine repetitive matrix protein 2 OS=Mus musculus OX=10090 GN=Srrm2 PE=1 SV=3	14.5573	KCl	Media	5.7476e-08	34.1937	171284	156391	225430	176395	279084	395243	468937	330446	329155	368015	251792	154317
2886	2	62.3032	2	734.847	1467.68	2.93246	43.87	GPAAAPGAASPPAEPK	[10] Phospho (ST)	UBQL2_MOUSE	Ubiquilin-2 OS=Mus musculus OX=10090 GN=Ubqln2 PE=1 SV=2	5.07674	pH	Media	5.80936e-08	23.446	156269	148109	218579	179870	395473	616695	532847	605077	643628	637511	818466	617235
33540	2	100.8	2	496.219	990.424	2.73046	27.01	RTPDYFL	[2] Phospho (ST)	PP2AA_MOUSE	Serine/threonine-protein phosphatase 2A catalytic subunit alpha isoform OS=Mus musculus OX=10090 GN=Ppp2ca PE=1 SV=1	10.6698	pH	Media	5.82308e-08	35.4642	2428.94	2334.95	2401.87	4446.1	3838.62	4803.21	5284.12	5005.53	24678.3	16195.7	31465.1	19946.8
12751	2	62.2507	3	622.584	1864.73	2.7962	42.7	KTSFDENDSEELEDK	[3] Phospho (ST)	IF2P_MOUSE	Eukaryotic translation initiation factor 5B OS=Mus musculus OX=10090 GN=Eif5b PE=1 SV=2	15.725	KCl	Media	5.86984e-08	30.5199	20842.2	13794.3	22858.1	22911	41237.9	83542.2	69230.5	90054.7	52242.3	38512.3	58910.1	48381.4
10189	2	80.1924	2	839.866	1677.72	2.23827	53.69	VSETEYSALEQNTK	[2] Phospho (ST)	ACKR3_MOUSE	Atypical chemokine receptor 3 OS=Mus musculus OX=10090 GN=Ackr3 PE=1 SV=2	95.3053	pH	Media	5.89904e-08	59.2831	27914.9	26195.6	21185.5	66841.8	23167.9	46995.3	23701.5	26730.7	216034	161572	224272	158437
6269	2	52.5579	2	555.291	1108.57	2.2713	49.03	KLGVSVSPSR	[7] Phospho (ST)	ZCH18_MOUSE	Zinc finger CCCH domain-containing protein 18 OS=Mus musculus OX=10090 GN=Zc3h18 PE=1 SV=1	9.86245	pH	Media	5.95335e-08	27.9968	18166.1	12388.6	23024	20568.5	44287.7	44561.7	44753.7	52978.7	106865	89973.8	115212	64773.3
6269	2	52.5579	2	555.291	1108.57	2.2713	28.43	KLGVSVSPSR	[5] Phospho (ST)	ZCH18_MOUSE	Zinc finger CCCH domain-containing protein 18 OS=Mus musculus OX=10090 GN=Zc3h18 PE=1 SV=1	9.86245	pH	Media	5.95335e-08	27.9968	18166.1	12388.6	23024	20568.5	44287.7	44561.7	44753.7	52978.7	106865	89973.8	115212	64773.3
29775	2	70.505	3	566.92	1697.74	2.67192	40.09	ALDVSASDEEMARPK	[7] Phospho (ST)	APEH_MOUSE	Acylamino-acid-releasing enzyme OS=Mus musculus OX=10090 GN=Apeh PE=1 SV=3	4.16438	pH	Media	6.03276e-08	22.3086	6645.76	7177.36	6967.82	8588.37	9138.65	8965.54	8061.8	9075.08	18071.1	15934.9	17532.4	16298.8
42259	2	102.611	3	526.616	1576.83	2.60124	---	KPSLSLTLTLGDRP	[3] Phospho (ST)	PLPP2_MOUSE	Phospholipid phosphatase 2 OS=Mus musculus OX=10090 GN=Plpp2 PE=1 SV=1	21.8901	pH	Media	6.03782e-08	35.2132	7602.31	5870.22	11675.1	10465.3	21202.4	24693.6	18746.8	33988.9	41476.8	20426.9	53261.2	39174.8
38600	1	87.778	3	1350.93	4049.77	1.43312	30.12	NIQQDNSEAGTQPQVQTDGQQTSQSPPSPELTSEESK	[28] Phospho (ST)	HS105_MOUSE	Heat shock protein 105 kDa OS=Mus musculus OX=10090 GN=Hsph1 PE=1 SV=2	6.53972	pH	Media	6.10628e-08	20.0423	81303.2	92654.3	124663	92061.1	125083	173078	165709	132157	398518	320672	364988	256190
127804	1	140.446	3	898.056	2691.14	2.37692	37.3	ADGPRPSLDYVELSPLAPSSPQR	[7] Phospho (ST)|[14] Phospho (ST)|[20] Phospho (ST)	TARA_MOUSE	TRIO and F-actin-binding protein OS=Mus musculus OX=10090 GN=Triobp PE=1 SV=3	30.3582	KCl	Media	6.11056e-08	47.8182	6452.87	3976.83	8862.84	6486.72	19606.3	26117.6	24189.9	25678.5	6234.56	5699.82	6249.52	4734.31
3990	2	67.241	2	515.236	1028.46	2.51669	56.34	SSDIVSSVR	[1] Phospho (ST)	GAPD1_MOUSE	GTPase-activating protein and VPS9 domain-containing protein 1 OS=Mus musculus OX=10090 GN=Gapvd1 PE=1 SV=2	8.64998	KCl	Media	6.14706e-08	27.4363	57085	38546.9	60266.2	56259.2	60750.1	122558	90312.9	96084.6	76808.7	62329.2	69229.7	55366.9
3990	2	67.241	2	515.236	1028.46	2.51669	36.57	SSDIVSSVR	[2] Phospho (ST)	GAPD1_MOUSE	GTPase-activating protein and VPS9 domain-containing protein 1 OS=Mus musculus OX=10090 GN=Gapvd1 PE=1 SV=2	8.64998	KCl	Media	6.14706e-08	27.4363	57085	38546.9	60266.2	56259.2	60750.1	122558	90312.9	96084.6	76808.7	62329.2	69229.7	55366.9
27738	2	72.8452	2	452.737	903.46	2.33408	27.21	ALSPLPAR	[3] Phospho (ST)	PHLB1_MOUSE	Pleckstrin homology-like domain family B member 1 OS=Mus musculus OX=10090 GN=Phldb1 PE=1 SV=1	22.0841	pH	Media	6.24616e-08	43.5706	3686.25	2753.79	2561.17	2429.26	6094.35	11356.9	5728.67	4828.41	12741.9	9312.76	15338.2	13741.5
10374	2	48.9013	2	790.841	1579.67	3.03828	63.2	RQISEDVDGPDNR	[4] Phospho (ST)	NEDD4_MOUSE	E3 ubiquitin-protein ligase NEDD4 OS=Mus musculus OX=10090 GN=Nedd4 PE=1 SV=3	24.9191	pH	Media	6.2756e-08	50.1258	28967.1	15142.9	25542	30522.7	75049	117242	62293.8	78976.1	118480	118752	111098	93809.3
28210	1	75.8206	2	727.826	1453.64	2.16288	27.48	DIPSDTQSPVSTK	[4] Phospho (ST)	MBB1A_MOUSE	Myb-binding protein 1A OS=Mus musculus OX=10090 GN=Mybbp1a PE=1 SV=2	6.18745	KCl	Media	6.30273e-08	30.996	68276.7	55897.9	47672.5	47328.1	65449.7	80295.6	88880.1	66790.2	59688.5	82931.8	63597.3	58536.2
2238	2	42.1431	2	390.189	778.364	1.57209	28.75	SSPLPAK	[2] Phospho (ST)	MEPCE_MOUSE	7SK snRNA methylphosphate capping enzyme OS=Mus musculus OX=10090 GN=Mepce PE=1 SV=2	3.84922	pH	Media	6.30944e-08	22.2587	59358	66234.4	60723	69687.6	93992.7	109641	102822	116747	133469	80610.3	138539	118146
868	2	67.3537	2	491.243	980.471	2.22736	55.22	LGVSVSPSR	[6] Phospho (ST)	ZCH18_MOUSE	Zinc finger CCCH domain-containing protein 18 OS=Mus musculus OX=10090 GN=Zc3h18 PE=1 SV=1	4.28396	KCl	Media	6.39403e-08	20.1813	203507	142092	237234	199573	274817	390171	344573	358709	346373	307465	292352	277608
2065	2	57.8912	3	592.957	1775.85	2.64305	33.2	KQSEADLAEPRPDLK	[3] Phospho (ST)	LAYN_MOUSE	Layilin OS=Mus musculus OX=10090 GN=Layn PE=1 SV=4	6.17484	pH	Media	6.45053e-08	27.8457	87650.8	78026.4	96078.4	109427	151880	189229	169135	178735	407090	314099	488107	388715
48647	1	124.222	2	741.355	1480.7	2.35244	44.92	ANDQDSLISGILR	[6] Phospho (ST)	TBC15_MOUSE	TBC1 domain family member 15 OS=Mus musculus OX=10090 GN=Tbc1d15 PE=1 SV=1	5.50486	pH	Media	6.46839e-08	31.5823	6524.63	7296.56	6411.98	7749.35	16252.9	23822.3	25011.5	21100.1	24269.4	25971.1	30322.5	27847.3
1734	1	110.805	2	791.859	1581.7	2.32515	51.01	DMSPLPESEVTLGK	[3] Phospho (ST)	MAP4_MOUSE	Microtubule-associated protein 4 OS=Mus musculus OX=10090 GN=Map4 PE=1 SV=3	3.09984	pH	Media	6.59382e-08	18.5284	345085	379411	342868	375278	669261	728261	779989	798559	702235	878507	985937	944504
23014	2	121.135	2	766.856	1531.7	3.2108	55.48	AGSISTLDSLDFAR	[3] Phospho (ST)	RELCH_MOUSE	RAB11-binding protein RELCH OS=Mus musculus OX=10090 GN=Relch PE=1 SV=1	8.07969	pH	VEH	6.65506e-08	30.2912	5202.19	3916.04	5557.48	5396.82	9218.13	15477.8	10504.9	14145.1	40396.5	35000	45848.1	40935.2
30992	1	108.872	3	603.585	1807.73	2.06973	41.6	TRSPSPTLGESLAPR	[1] Phospho (ST)|[3] Phospho (ST)|[5] Phospho (ST)	PHLB1_MOUSE	Pleckstrin homology-like domain family B member 1 OS=Mus musculus OX=10090 GN=Phldb1 PE=1 SV=1	3.85084	pH	Media	6.67016e-08	19.5535	41620.2	28195.5	29911.9	39871.1	27512.4	35748.1	31203.1	32880.9	41953.9	49276.1	52371.7	51148.6
38653	2	143.861	2	925.935	1849.86	3.52475	38.45	LFIGGLSFETTDDSLR	[7] Phospho (ST)	ROA3_MOUSE	Heterogeneous nuclear ribonucleoprotein A3 OS=Mus musculus OX=10090 GN=Hnrnpa3 PE=1 SV=1	28.2884	KCl	Media	6.75999e-08	51.347	10639	7278.09	11913.5	7481.03	31835.5	40132.1	36642.4	58875.7	8332.16	9323.1	9228.85	9419.47
13356	1	109.56	3	790.937	2369.79	1.96869	45.54	EDSSEEEEEEIDDEEIER	[3] Phospho (ST)|[4] Phospho (ST)	MFA1A_MOUSE	Microfibrillar-associated protein 1A OS=Mus musculus OX=10090 GN=Mfap1a PE=1 SV=1	4.97628	KCl	pH	6.79585e-08	22.4937	191129	207511	223484	232837	205384	264871	228601	223508	31976.9	56948.4	48027.5	48399.3
68805	1	136.736	3	983.42	2947.24	3.06935	29.94	APEGEETEFYVSPEDLEAQLQSDER	[22] Phospho (ST)	DNJC5_MOUSE	DnaJ homolog subfamily C member 5 OS=Mus musculus OX=10090 GN=Dnajc5 PE=1 SV=1	3.91871	Media	pH	6.84425e-08	20.3199	33994.1	30397.8	27554.8	36024.2	41678.1	35578	44498	34409.3	23343	23650.9	24555	20103.4
7869	2	33.7069	3	410.532	1228.57	1.74676	---	RQPSPQPSPR	[8] Phospho (ST)	SRRM2_MOUSE	Serine/arginine repetitive matrix protein 2 OS=Mus musculus OX=10090 GN=Srrm2 PE=1 SV=3	16.3985	KCl	Media	6.88148e-08	44.5488	20388.9	23851.5	51847.4	30550.8	66963.8	88159.4	97511.8	93693.9	94438.1	69558.8	85354.1	62724
36113	2	112.424	3	593.282	1776.82	2.79512	---	EVLESILSPGEPGDQK	[8] Phospho (ST)	PPR18_MOUSE	Phostensin OS=Mus musculus OX=10090 GN=Ppp1r18 PE=1 SV=1	23.9454	KCl	Media	6.98825e-08	44.0511	5519.16	2642.36	5820.64	2449.39	15323.3	18709	20872.1	22870.8	11819.1	8628.9	10366.7	9264.64
27709	1	110.264	3	651.635	1951.88	2.03227	38.35	SDSQASLTVPLSPHVVR	[3] Phospho (ST)|[12] Phospho (ST)	SMCR8_MOUSE	Guanine nucleotide exchange protein SMCR8 OS=Mus musculus OX=10090 GN=Smcr8 PE=1 SV=2	8.1113	pH	Media	7.0437e-08	34.0864	11685.6	16562.6	20516	26947.3	30292.2	26873.3	27929	27885	54076.5	58816.7	65019.8	76652.7
8901	2	60.8828	3	460.234	1377.68	1.83019	41.97	RSPPTSGLQSLR	[2] Phospho (ST)	FOSL2_MOUSE	Fos-related antigen 2 OS=Mus musculus OX=10090 GN=Fosl2 PE=1 SV=2	9.95188	pH	Media	7.04491e-08	41.8067	18625.1	13980.6	19405.3	22362.4	42492.3	66859.1	58452.6	71748.4	68509.9	52561.6	80236	67124.2
8901	2	60.8828	3	460.234	1377.68	1.83019	41.22	RSPPTSGLQSLR	[5] Phospho (ST)	FOSL2_MOUSE	Fos-related antigen 2 OS=Mus musculus OX=10090 GN=Fosl2 PE=1 SV=2	9.95188	pH	Media	7.04491e-08	41.8067	18625.1	13980.6	19405.3	22362.4	42492.3	66859.1	58452.6	71748.4	68509.9	52561.6	80236	67124.2
2009	2	39.7533	2	617.286	1232.56	2.42288	43.37	RLSYNTASNK	[6] Phospho (ST)	RL34_MOUSE	60S ribosomal protein L34 OS=Mus musculus OX=10090 GN=Rpl34 PE=1 SV=2	71.533	pH	Media	7.04553e-08	76.9169	90176.6	50380.7	63620.8	46240.8	210240	282894	169037	313887	369178	454850	224716	188438
2009	2	39.7533	2	617.286	1232.56	2.42288	42.32	RLSYNTASNK	[3] Phospho (ST)	RL34_MOUSE	60S ribosomal protein L34 OS=Mus musculus OX=10090 GN=Rpl34 PE=1 SV=2	71.533	pH	Media	7.04553e-08	76.9169	90176.6	50380.7	63620.8	46240.8	210240	282894	169037	313887	369178	454850	224716	188438
51042	2	88.7331	2	934.387	1866.76	3.465	54.03	DATIPVESDTDDEGAPR	[10] Phospho (ST)	NMD3_MOUSE	60S ribosomal export protein NMD3 OS=Mus musculus OX=10090 GN=Nmd3 PE=1 SV=1	10.9436	pH	Media	7.06833e-08	42.5897	10314	8291.24	10766.1	12830.3	11977.3	21944.4	13250.9	14192.9	17675.8	14808.6	18644.8	12322.1
34279	2	42.6198	2	486.209	970.403	2.36717	45.79	SNTEEALK	[3] Phospho (ST)	AKP13_MOUSE	A-kinase anchor protein 13 OS=Mus musculus OX=10090 GN=Akap13 PE=1 SV=1	9.10956	KCl	Media	7.09991e-08	33.445	7614.53	5776	12396	7867.11	14283.4	18430.9	15324.8	17780.4	6019.1	5557.59	6283.51	4950.21
3782	1	79.9935	2	711.855	1421.69	2.12262	67.64	VSSPVLETVQQR	[3] Phospho (ST)	SRRM2_MOUSE	Serine/arginine repetitive matrix protein 2 OS=Mus musculus OX=10090 GN=Srrm2 PE=1 SV=3	8.99339	KCl	Media	7.11721e-08	35.0106	282209	289691	505110	556605	606777	523192	675064	564647	408401	471796	357997	361916
4442	1	132.832	3	885.363	2653.07	2.24507	26.39	TSALLFSSDEEDQWNIADSHTK	[2] Phospho (ST)|[8] Phospho (ST)	WASC2_MOUSE	WASH complex subunit 2 OS=Mus musculus OX=10090 GN=Washc2 PE=1 SV=1	2.33861	pH	Media	7.11972e-08	10.8687	501833	469256	390413	463452	731670	719458	704296	626154	901521	1.02478e+06	1.09359e+06	1.06992e+06
15254	2	65.917	2	775.356	1548.7	3.22193	56.14	NSSSPVSPASVPGQR	[4] Phospho (ST)	I2BPL_MOUSE	Probable E3 ubiquitin-protein ligase IRF2BPL OS=Mus musculus OX=10090 GN=Irf2bpl PE=1 SV=1	6.80824	pH	Media	7.1484e-08	33.8087	12866.7	10721.2	15293.4	12583.8	44627.4	80812.8	46273.7	48213.1	90782.7	68666.1	93605.5	69702.8
15254	2	65.917	2	775.356	1548.7	3.22193	47.61	NSSSPVSPASVPGQR	[3] Phospho (ST)	I2BPL_MOUSE	Probable E3 ubiquitin-protein ligase IRF2BPL OS=Mus musculus OX=10090 GN=Irf2bpl PE=1 SV=1	6.80824	pH	Media	7.1484e-08	33.8087	12866.7	10721.2	15293.4	12583.8	44627.4	80812.8	46273.7	48213.1	90782.7	68666.1	93605.5	69702.8
24805	2	78.0193	3	715.981	2144.92	3.07792	28.55	ALSEEKEEESGEEALPYR	[3] Phospho (ST)	SAMN1_MOUSE	SAM domain-containing protein SAMSN-1 OS=Mus musculus OX=10090 GN=Samsn1 PE=1 SV=2	19.0599	KCl	Media	7.21689e-08	48.7582	4576.98	4130.68	7684.14	11478.4	29083.5	58022.4	49890.5	54420.1	26639.8	21113.8	35020.8	26027.9
8820	2	91.0139	2	810.366	1618.72	3.35864	62.24	ASLYNAVTTEDVEK	[2] Phospho (ST)	SERC_MOUSE	Phosphoserine aminotransferase OS=Mus musculus OX=10090 GN=Psat1 PE=1 SV=1	10.1286	pH	Media	7.21962e-08	36.1529	40890.1	34303.4	42342.5	54074	52788.5	82836.6	69165.8	71570.9	124534	127081	166054	135545
58779	2	74.3319	4	793.341	3169.33	3.52774	27.27	RLSTEHSNVSDYPPADGYAYSSSMYHR	[7] Phospho (ST)	EPS8_MOUSE	Epidermal growth factor receptor kinase substrate 8 OS=Mus musculus OX=10090 GN=Eps8 PE=1 SV=2	39.7212	pH	Media	7.22798e-08	57.7346	481.273	776.568	1302.52	1790.08	26339.6	8848.02	8191.17	14868.5	34172	49531.1	40015.7	42747.5
9740	1	118.994	2	784.851	1567.69	2.79692	29.27	SSPFKVSPLSFGR	[1] Phospho (ST)|[2] Phospho (ST)	CAVN2_MOUSE	Caveolae-associated protein 2 OS=Mus musculus OX=10090 GN=Cavin2 PE=1 SV=3	17.8276	Media	pH	7.26663e-08	34.6623	231656	355261	208594	435193	102387	105971	83412.6	74276.1	14713.4	36277.4	32497.6	27166.4
9740	1	118.994	2	784.851	1567.69	2.79692	---	SSPFKVSPLSFGR	[2] Phospho (ST)|[7] Phospho (ST)	CAVN2_MOUSE	Caveolae-associated protein 2 OS=Mus musculus OX=10090 GN=Cavin2 PE=1 SV=3	17.8276	Media	pH	7.26663e-08	34.6623	231656	355261	208594	435193	102387	105971	83412.6	74276.1	14713.4	36277.4	32497.6	27166.4
35831	2	113.066	2	638.755	1275.5	2.87232	27.64	NDSWGSFDLR	[3] Phospho (ST)	NUFP2_MOUSE	Nuclear fragile X mental retardation-interacting protein 2 OS=Mus musculus OX=10090 GN=Nufip2 PE=1 SV=1	9.01419	pH	Media	7.34149e-08	31.8305	4605.76	2126.5	4815.07	4698.16	8953.26	13355.7	10412.8	10618	13410.2	13374.4	17480.1	13231.9
8045	2	52.5128	3	445.214	1332.62	2.02306	---	ALVHQLSNESR	[7] Phospho (ST)	OSBL3_MOUSE	Oxysterol-binding protein-related protein 3 OS=Mus musculus OX=10090 GN=Osbpl3 PE=1 SV=2	7.75053	KCl	Media	7.38441e-08	32.9312	10694.9	11652.6	14712.2	21337.4	36288.2	52240.5	39036.3	50517.8	39799.8	33250	35906.5	28507.9
17797	2	57.8822	2	1065.43	2128.84	3.45432	46.44	AQAVSEEEEEEEGQSSSPK	[5] Phospho (ST)	DDX24_MOUSE	ATP-dependent RNA helicase DDX24 OS=Mus musculus OX=10090 GN=Ddx24 PE=1 SV=2	7.39303	pH	Media	7.41375e-08	28.3898	34917.3	28689.3	37035.8	39028.8	57112	95872.1	71958.6	80102.9	102798	90418	92777	68797.8
21875	1	51.069	2	687.838	1373.66	1.89139	28.84	KGTSPGSELPPPK	[3] Phospho (ST)	PRC2A_MOUSE	Protein PRRC2A OS=Mus musculus OX=10090 GN=Prrc2a PE=1 SV=1	5.09563	pH	Media	7.44298e-08	21.9892	47314.5	41562.6	40822.4	50093.5	68799.2	95704.8	95905.7	103387	97334.1	126257	141138	138843
54438	1	40.1628	2	553.287	1104.56	1.50011	28.92	SPVVSKPPSK	[1] Phospho (ST)	TMF1_MOUSE	TATA element modulatory factor OS=Mus musculus OX=10090 GN=Tmf1 PE=1 SV=2	88.872	pH	Media	7.45651e-08	85.1329	1683.21	1581.12	3408.4	2039.62	22228.8	25560.3	26947.1	24627.6	18561.1	23500.8	33819.1	32050.7
68368	1	75.9331	2	571.754	1141.49	1.85006	25.53	SLDEESVVGK	[1] Phospho (ST)	PLS1_MOUSE	Phospholipid scramblase 1 OS=Mus musculus OX=10090 GN=Plscr1 PE=1 SV=1	4.74953	pH	Media	7.46652e-08	21.6986	3396.08	3233.17	4108.55	4109.04	5777.87	6451.87	9117.56	6293.62	9799.73	9848	13917	11208.3
56858	1	143.142	2	984.408	1966.8	2.34749	58.97	VLLGFSSDESDVEASPR	[6] Phospho (ST)|[7] Phospho (ST)	MAN1_MOUSE	Inner nuclear membrane protein Man1 OS=Mus musculus OX=10090 GN=Lemd3 PE=1 SV=2	22.8024	pH	Media	7.52654e-08	75.3181	3622.42	2157.1	4483.52	11318	33002.4	54155.6	45233.3	47222.2	71766.6	86014.5	83366.9	74855.2
58955	1	95.7478	4	656.549	2622.17	2.33202	---	GPPDFSSDEEREPTPVLGSGASVGR	[7] Phospho (ST)	LAP2B_MOUSE	Lamina-associated polypeptide 2, isoforms beta/delta/epsilon/gamma OS=Mus musculus OX=10090 GN=Tmpo PE=1 SV=4	16.178	pH	Media	7.53079e-08	57.4412	4390.8	7208.09	7084.5	15777.6	40507.2	30230.5	27596.5	36041.3	35419.6	38247.7	32319.6	37823.9
58955	1	95.7478	4	656.549	2622.17	2.33202	---	GPPDFSSDEEREPTPVLGSGASVGR	[7] Phospho (ST)	LAP2A_MOUSE	Lamina-associated polypeptide 2, isoforms alpha/zeta OS=Mus musculus OX=10090 GN=Tmpo PE=1 SV=4	16.178	pH	Media	7.53079e-08	57.4412	4390.8	7208.09	7084.5	15777.6	40507.2	30230.5	27596.5	36041.3	35419.6	38247.7	32319.6	37823.9
1766	1	127.402	3	958.721	2873.14	2.18943	28.81	EMLLEDVGSEEEPEEDDEAPFQEK	[9] Phospho (ST)	NUCKS_MOUSE	Nuclear ubiquitous casein and cyclin-dependent kinase substrate 1 OS=Mus musculus OX=10090 GN=Nucks1 PE=1 SV=1	7.74496	Media	pH	7.5498e-08	30.9625	677318	930252	1.10715e+06	1.44335e+06	1.0762e+06	1.11132e+06	1.0615e+06	849512	332439	384078	450491	501629
6107	1	81.4995	3	1065.1	3192.29	2.44994	94.54	LQEEGGSEEEEAGNPSEDGMQSGPTQAPPR	[7] Phospho (ST)	PWP1_MOUSE	Periodic tryptophan protein 1 homolog OS=Mus musculus OX=10090 GN=Pwp1 PE=1 SV=1	2.76952	pH	Media	7.56337e-08	16.8597	968495	679950	710864	746306	857998	992047	969704	790457	1.17848e+06	1.1866e+06	1.26647e+06	1.2654e+06
4302	2	61.9632	4	602.291	2405.14	-10.7315	---	LKLWAMEHAEAQPEPPCVQR	[6] Oxidation (M)|[17] Carbamidomethyl (C)	EPAB2_MOUSE	Embryonic polyadenylate-binding protein 2 OS=Mus musculus OX=10090 GN=Pabpn1l PE=2 SV=1	21.3675	pH	Media	7.58063e-08	50.4781	59280.1	57851.2	91123.5	92869.1	238199	200814	187665	246613	489843	532069	669806	398936
49090	2	70.8867	3	313.511	937.512	1.52651	---	RLSLTLR	[3] Phospho (ST)	CDK17_MOUSE	Cyclin-dependent kinase 17 OS=Mus musculus OX=10090 GN=Cdk17 PE=1 SV=2	25.4263	KCl	Media	7.65632e-08	44.8254	3330.48	2448.45	1521.42	1222.43	3495.72	3831.65	2326.95	4699.45	1252.55	619.987	666.288	977.481
14774	1	90.1644	3	673.634	2017.88	1.4398	33.4	FSREEFPTLQAAGDQDK	[2] Phospho (ST)	PRC2A_MOUSE	Protein PRRC2A OS=Mus musculus OX=10090 GN=Prrc2a PE=1 SV=1	19.93	KCl	Media	7.65685e-08	51.9053	58516.8	46477.4	84954.1	84879.1	167675	124324	180491	155463	30562	27331.1	44865	40865.6
86946	2	127.566	3	748.348	2242.02	2.78467	28.29	TAQDLETSPVWDLGSSSLTR	[7] Phospho (ST)	SC16A_MOUSE	Protein transport protein Sec16A OS=Mus musculus OX=10090 GN=Sec16a PE=1 SV=1	20.2932	KCl	Media	7.67173e-08	50.493	272.459	248.323	351.177	281.3	3867.23	2526.94	3547.61	3819.17	4398.22	1451.63	2127.63	2901.59
77720	1	122.949	4	1192.68	4766.7	3.30795	28	AAPAAPASEDEEDDEDEDDEEDDDEEEEDDSEEEVMEITTAK	[31] Phospho (ST)	NUCL_MOUSE	Nucleolin OS=Mus musculus OX=10090 GN=Ncl PE=1 SV=2	12.5892	pH	VEH	7.71432e-08	38.8053	19655.3	24251.5	20905.9	23650.6	30286.8	85759.8	56304.4	62954.5	251748	294038	324941	242958
77720	1	122.949	4	1192.68	4766.7	3.30795	34.72	AAPAAPASEDEEDDEDEDDEEDDDEEEEDDSEEEVMEITTAK	[8] Phospho (ST)	NUCL_MOUSE	Nucleolin OS=Mus musculus OX=10090 GN=Ncl PE=1 SV=2	12.5892	pH	VEH	7.71432e-08	38.8053	19655.3	24251.5	20905.9	23650.6	30286.8	85759.8	56304.4	62954.5	251748	294038	324941	242958
43549	2	72.0465	3	576.294	1725.86	2.63495	34.73	LSEGPAALAGPASPPRR	[13] Phospho (ST)	RUSC2_MOUSE	AP-4 complex accessory subunit RUSC2 OS=Mus musculus OX=10090 GN=Rusc2 PE=1 SV=2	9.14918	pH	Media	7.7224e-08	36.3402	2539.33	3273.92	3279.68	4366.07	9920.47	8324.79	8072.6	13146.3	22943.9	22741.6	32778.4	31745.4
18738	1	52.5401	2	455.163	908.311	1.00045	29.88	MSSSFDR	[4] Phospho (ST)	MYEF2_MOUSE	Myelin expression factor 2 OS=Mus musculus OX=10090 GN=Myef2 PE=1 SV=1	246.453	KCl	Media	7.72712e-08	68.1346	9714.16	3479.12	8096.83	4161.59	36976.8	41270.6	31501.1	37648.3	2601.96	2378.22	2615.38	2265.2
21411	1	113.099	2	1155.53	2309.05	1.40568	74.89	SISSSNPDLAVVPGSVDDEVSR	[5] Phospho (ST)	DOCK6_MOUSE	Dedicator of cytokinesis protein 6 OS=Mus musculus OX=10090 GN=Dock6 PE=1 SV=4	8.40256	Media	pH	7.7702e-08	31.2272	147046	218467	190107	217629	81452.7	85284.3	102224	44210	41067.7	36386.8	28053.1	34122.5
21411	1	113.099	2	1155.53	2309.05	1.40568	---	SISSSNPDLAVVPGSVDDEVSR	[3] Phospho (ST)	DOCK6_MOUSE	Dedicator of cytokinesis protein 6 OS=Mus musculus OX=10090 GN=Dock6 PE=1 SV=4	8.40256	Media	pH	7.7702e-08	31.2272	147046	218467	190107	217629	81452.7	85284.3	102224	44210	41067.7	36386.8	28053.1	34122.5
20847	2	66.5499	3	582.277	1743.81	2.45561	61.66	TSPTVATQTGASVTSTR	[2] Phospho (ST)	F117B_MOUSE	Protein FAM117B OS=Mus musculus OX=10090 GN=Fam117b PE=1 SV=1	7.54222	pH	Media	7.86466e-08	27.9473	13519.2	6989.75	8816.49	10117.4	11316.4	13210.3	11076.8	10724.2	42757	32023.6	43622.1	34851
20847	2	66.5499	3	582.277	1743.81	2.45561	30.43	TSPTVATQTGASVTSTR	[7] Phospho (ST)	F117B_MOUSE	Protein FAM117B OS=Mus musculus OX=10090 GN=Fam117b PE=1 SV=1	7.54222	pH	Media	7.86466e-08	27.9473	13519.2	6989.75	8816.49	10117.4	11316.4	13210.3	11076.8	10724.2	42757	32023.6	43622.1	34851
94630	1	143.157	3	656.607	1966.8	2.0396	---	VLLGFSSDESDVEASPR	[6] Phospho (ST)|[7] Phospho (ST)	MAN1_MOUSE	Inner nuclear membrane protein Man1 OS=Mus musculus OX=10090 GN=Lemd3 PE=1 SV=2	29.5454	pH	Media	7.88784e-08	84.858	612.503	367.676	950.118	2431.36	9113.47	12777.3	10191.8	14270	17627.3	21057.3	20190.9	20258.2
8556	2	127.888	4	902.409	3605.61	3.34825	26.88	EVDPSTGELQSLQMPESEGPSSLDPSQEGPTGLK	[22] Phospho (ST)	SQSTM_MOUSE	Sequestosome-1 OS=Mus musculus OX=10090 GN=Sqstm1 PE=1 SV=1	19.1782	pH	Media	7.91493e-08	39.3362	38661.3	22610.4	33554.2	50384.4	103773	121709	108815	103737	466169	228994	305635	260765
8556	2	127.888	4	902.409	3605.61	3.34825	27.09	EVDPSTGELQSLQMPESEGPSSLDPSQEGPTGLK	[17] Phospho (ST)	SQSTM_MOUSE	Sequestosome-1 OS=Mus musculus OX=10090 GN=Sqstm1 PE=1 SV=1	19.1782	pH	Media	7.91493e-08	39.3362	38661.3	22610.4	33554.2	50384.4	103773	121709	108815	103737	466169	228994	305635	260765
83569	2	53.508	3	456.218	1365.63	2.6181	---	SGVKVSPDDVQR	[6] Phospho (ST)	E2AK2_MOUSE	Interferon-induced, double-stranded RNA-activated protein kinase OS=Mus musculus OX=10090 GN=Eif2ak2 PE=1 SV=2	16.7125	pH	Media	7.92423e-08	46.2611	873.135	641.59	509.723	792.374	3676.13	3687	3653.96	5572.13	7665.94	4694.12	7693.03	6499.98
9230	1	111.147	3	961.397	2881.17	2.77107	61.53	SRSRSPTPPSAAGLGSNSAPPIPDSR	[1] Phospho (ST)|[3] Phospho (ST)|[5] Phospho (ST)|[7] Phospho (ST)	CHERP_MOUSE	Calcium homeostasis endoplasmic reticulum protein OS=Mus musculus OX=10090 GN=Cherp PE=1 SV=1	3.92232	pH	Media	7.92868e-08	20.2897	469314	504857	474915	592294	620643	752787	751950	624879	1.1821e+06	1.27649e+06	1.21851e+06	1.15245e+06
9230	1	111.147	3	961.397	2881.17	2.77107	68.29	SRSRSPTPPSAAGLGSNSAPPIPDSR	[1] Phospho (ST)|[3] Phospho (ST)|[7] Phospho (ST)|[10] Phospho (ST)	CHERP_MOUSE	Calcium homeostasis endoplasmic reticulum protein OS=Mus musculus OX=10090 GN=Cherp PE=1 SV=1	3.92232	pH	Media	7.92868e-08	20.2897	469314	504857	474915	592294	620643	752787	751950	624879	1.1821e+06	1.27649e+06	1.21851e+06	1.15245e+06
9230	1	111.147	3	961.397	2881.17	2.77107	---	SRSRSPTPPSAAGLGSNSAPPIPDSR	[3] Phospho (ST)|[5] Phospho (ST)|[7] Phospho (ST)|[10] Phospho (ST)	CHERP_MOUSE	Calcium homeostasis endoplasmic reticulum protein OS=Mus musculus OX=10090 GN=Cherp PE=1 SV=1	3.92232	pH	Media	7.92868e-08	20.2897	469314	504857	474915	592294	620643	752787	751950	624879	1.1821e+06	1.27649e+06	1.21851e+06	1.15245e+06
6019	1	74.0643	3	923.321	2766.94	2.40999	44.82	EHYSDSEEEEEEGEEDGDVAPAR	[4] Phospho (ST)|[6] Phospho (ST)	MAN1_MOUSE	Inner nuclear membrane protein Man1 OS=Mus musculus OX=10090 GN=Lemd3 PE=1 SV=2	2.47148	pH	Media	7.98339e-08	15.3969	430597	368576	417966	460119	833748	848578	700831	719119	830633	785511	873988	894539
6019	1	74.0643	3	923.321	2766.94	2.40999	44.77	EHYSDSEEEEEEGEEDGDVAPAR	[3] Phospho (Y)|[6] Phospho (ST)	MAN1_MOUSE	Inner nuclear membrane protein Man1 OS=Mus musculus OX=10090 GN=Lemd3 PE=1 SV=2	2.47148	pH	Media	7.98339e-08	15.3969	430597	368576	417966	460119	833748	848578	700831	719119	830633	785511	873988	894539
6019	1	74.0643	3	923.321	2766.94	2.40999	44.13	EHYSDSEEEEEEGEEDGDVAPAR	[3] Phospho (Y)|[4] Phospho (ST)	MAN1_MOUSE	Inner nuclear membrane protein Man1 OS=Mus musculus OX=10090 GN=Lemd3 PE=1 SV=2	2.47148	pH	Media	7.98339e-08	15.3969	430597	368576	417966	460119	833748	848578	700831	719119	830633	785511	873988	894539
12709	2	73.9651	2	900.392	1798.77	3.58202	104.7	LAAQESSEAEDVTVDR	[6] Phospho (ST)	WASC2_MOUSE	WASH complex subunit 2 OS=Mus musculus OX=10090 GN=Washc2 PE=1 SV=1	18.6942	KCl	Media	8.08834e-08	53.886	26368.5	22921.2	41769.6	50096.8	94164.7	118360	89838.4	99971.2	76496.6	74140.9	83731.5	48742.8
12709	2	73.9651	2	900.392	1798.77	3.58202	---	LAAQESSEAEDVTVDR	[7] Phospho (ST)	WASC2_MOUSE	WASH complex subunit 2 OS=Mus musculus OX=10090 GN=Washc2 PE=1 SV=1	18.6942	KCl	Media	8.08834e-08	53.886	26368.5	22921.2	41769.6	50096.8	94164.7	118360	89838.4	99971.2	76496.6	74140.9	83731.5	48742.8
28508	1	70.0577	2	748.838	1495.66	3.59366	42.55	TAPSSPLTSPSDTR	[9] Phospho (ST)	TEX2_MOUSE	Testis-expressed protein 2 OS=Mus musculus OX=10090 GN=Tex2 PE=1 SV=2	17.7722	pH	Media	8.09523e-08	47.4148	8780.49	10777.8	12128.6	9958.14	49602.1	60716.1	76744.4	72442.5	74270.8	102036	85851.3	89511.5
28478	2	93.181	3	663.313	1986.92	3.09107	41.86	KPSPPSSLEMYQTLSSR	[7] Phospho (ST)	STIM2_MOUSE	Stromal interaction molecule 2 OS=Mus musculus OX=10090 GN=Stim2 PE=1 SV=2	4.09348	pH	VEH	8.09761e-08	21.8674	13364.5	10947.2	14639.9	14291	28568.8	24720.1	25244.4	26240.8	49651.5	50360.8	67879.9	50055.5
28478	2	93.181	3	663.313	1986.92	3.09107	33.93	KPSPPSSLEMYQTLSSR	[3] Phospho (ST)	STIM2_MOUSE	Stromal interaction molecule 2 OS=Mus musculus OX=10090 GN=Stim2 PE=1 SV=2	4.09348	pH	VEH	8.09761e-08	21.8674	13364.5	10947.2	14639.9	14291	28568.8	24720.1	25244.4	26240.8	49651.5	50360.8	67879.9	50055.5
29813	1	43.2431	3	589.924	1766.75	1.75697	34.74	AGSREPVEDPQSGSSGK	[3] Phospho (ST)	LRRF1_MOUSE	Leucine-rich repeat flightless-interacting protein 1 OS=Mus musculus OX=10090 GN=Lrrfip1 PE=1 SV=2	7.7055	pH	Media	8.10685e-08	31.6207	24881.8	18038.3	16058.2	23009.2	26326.7	23072.5	24254.7	22473.2	46100.4	38557.6	40663.8	46787
19	1	71.3023	3	796.645	2386.91	2.47723	72.46	ESDDKPEIEDVGSDEEEEEK	[13] Phospho (ST)	HS90A_MOUSE	Heat shock protein HSP 90-alpha OS=Mus musculus OX=10090 GN=Hsp90aa1 PE=1 SV=4	2.93139	pH	Media	8.11922e-08	13.6278	3.16061e+07	2.9916e+07	3.25954e+07	4.02573e+07	4.72365e+07	4.53712e+07	5.83873e+07	4.7194e+07	6.43949e+07	6.63985e+07	8.00349e+07	8.29067e+07
19	1	71.3023	3	796.645	2386.91	2.47723	47.13	ESDDKPEIEDVGSDEEEEEK	[2] Phospho (ST)	HS90A_MOUSE	Heat shock protein HSP 90-alpha OS=Mus musculus OX=10090 GN=Hsp90aa1 PE=1 SV=4	2.93139	pH	Media	8.11922e-08	13.6278	3.16061e+07	2.9916e+07	3.25954e+07	4.02573e+07	4.72365e+07	4.53712e+07	5.83873e+07	4.7194e+07	6.43949e+07	6.63985e+07	8.00349e+07	8.29067e+07
14227	1	84.2016	2	841.878	1681.74	1.78981	46.91	SMLQTPPDQNLSGSK	[5] Phospho (ST)	SRRM2_MOUSE	Serine/arginine repetitive matrix protein 2 OS=Mus musculus OX=10090 GN=Srrm2 PE=1 SV=3	7.59911	KCl	Media	8.13144e-08	31.6198	129963	98414	195336	164936	274856	283730	328027	263175	300335	307755	273044	237351
140911	2	125.719	3	745.67	2233.99	2.91778	39.45	NLPTMTTESLEIDDGLYSR	[9] Phospho (ST)	UBA6_MOUSE	Ubiquitin-like modifier-activating enzyme 6 OS=Mus musculus OX=10090 GN=Uba6 PE=1 SV=1	18.9948	KCl	Media	8.14011e-08	37.6763	314.049	263.624	548.782	540.927	5669.51	5149.18	5664.66	5663.53	849.989	822.073	1505.76	694.646
60949	2	100.387	3	739.365	2215.07	2.92405	29.35	ASLENVHPPIAPPPTDIPDR	[2] Phospho (ST)	HAKAI_MOUSE	E3 ubiquitin-protein ligase Hakai OS=Mus musculus OX=10090 GN=Cbll1 PE=1 SV=1	15.3453	KCl	Media	8.15995e-08	39.2283	4115	2541.57	4773.31	3392.94	10939.5	19252.9	16251.9	18338.3	9819.43	8020.32	11967.4	8322.61
23489	1	115.709	3	1021.41	3061.2	2.3713	54.58	SALVHSSVETYTPPDTSSASEDEGSLR	[16] Phospho (ST)|[17] Phospho (ST)|[20] Phospho (ST)	DIP2A_MOUSE	Disco-interacting protein 2 homolog A OS=Mus musculus OX=10090 GN=Dip2a PE=1 SV=3	9.30204	pH	Media	8.23649e-08	41.2132	80444.7	70847.1	70310.7	106018	274067	330892	316074	291436	419756	512609	522879	545028
23489	1	115.709	3	1021.41	3061.2	2.3713	40.68	SALVHSSVETYTPPDTSSASEDEGSLR	[17] Phospho (ST)|[18] Phospho (ST)|[20] Phospho (ST)	DIP2A_MOUSE	Disco-interacting protein 2 homolog A OS=Mus musculus OX=10090 GN=Dip2a PE=1 SV=3	9.30204	pH	Media	8.23649e-08	41.2132	80444.7	70847.1	70310.7	106018	274067	330892	316074	291436	419756	512609	522879	545028
23489	1	115.709	3	1021.41	3061.2	2.3713	53.59	SALVHSSVETYTPPDTSSASEDEGSLR	[16] Phospho (ST)|[18] Phospho (ST)|[20] Phospho (ST)	DIP2A_MOUSE	Disco-interacting protein 2 homolog A OS=Mus musculus OX=10090 GN=Dip2a PE=1 SV=3	9.30204	pH	Media	8.23649e-08	41.2132	80444.7	70847.1	70310.7	106018	274067	330892	316074	291436	419756	512609	522879	545028
6196	2	48.4121	3	610.9	1829.68	2.94235	59	YVDEDNSDGETVDHR	[7] Phospho (ST)	KRI1_MOUSE	Protein KRI1 homolog OS=Mus musculus OX=10090 GN=Kri1 PE=1 SV=3	5.73553	pH	Media	8.23889e-08	27.4632	68317.5	53067.8	56875.7	58731.3	111879	154821	122931	125169	177919	154601	131094	108602
36282	2	126.349	2	988.946	1975.88	3.11579	46.44	SVSENSLVAMDFSGQIGR	[3] Phospho (ST)	GRB10_MOUSE	Growth factor receptor-bound protein 10 OS=Mus musculus OX=10090 GN=Grb10 PE=1 SV=2	13.1773	pH	Media	8.27452e-08	40.7487	7865.82	9626.38	12947.5	17315.4	52810.1	60355.4	47557.7	49535	86604	73444	108689	76232
39167	1	62.1856	2	453.167	904.32	1.41471	29.98	MGLSMDR	[1] Oxidation (M)|[4] Phospho (ST)	HNRPM_MOUSE	Heterogeneous nuclear ribonucleoprotein M OS=Mus musculus OX=10090 GN=Hnrnpm PE=1 SV=3	210.005	KCl	Media	8.28673e-08	122.613	14579.3	12710.8	14228.2	10553.7	34062.1	43324.7	34352.3	35369.6	1692.33	3636.18	2093.76	2382.09
39167	1	62.1856	2	453.167	904.32	1.41471	29.98	MGLSMDR	[1] Oxidation (M)|[4] Phospho (ST)	PLVAP_MOUSE	Plasmalemma vesicle-associated protein OS=Mus musculus OX=10090 GN=Plvap PE=1 SV=1	210.005	KCl	Media	8.28673e-08	122.613	14579.3	12710.8	14228.2	10553.7	34062.1	43324.7	34352.3	35369.6	1692.33	3636.18	2093.76	2382.09
1073	2	69.6312	3	611.941	1832.8	2.3257	33.88	EPASPPFRPGPETDEK	[4] Phospho (ST)	SEM4C_MOUSE	Semaphorin-4C OS=Mus musculus OX=10090 GN=Sema4c PE=1 SV=1	5.94562	pH	Media	8.30553e-08	23.8319	457909	425780	673799	650243	834693	1.05093e+06	1.07926e+06	1.08025e+06	1.81808e+06	1.56692e+06	1.99796e+06	1.9547e+06
4819	1	45.73	2	470.683	939.351	1.08685	34.09	ASPSPPPK	[2] Phospho (ST)|[4] Phospho (ST)	SRRM1_MOUSE	Serine/arginine repetitive matrix protein 1 OS=Mus musculus OX=10090 GN=Srrm1 PE=1 SV=2	2.5651	pH	Media	8.45907e-08	14.1153	232981	219645	297688	274220	334315	422866	431881	410664	437176	431151	400785	410195
5217	2	64.1121	2	758.36	1514.71	2.67831	36.04	ASSPSLFSTEGKPK	[3] Phospho (ST)	SH3K1_MOUSE	SH3 domain-containing kinase-binding protein 1 OS=Mus musculus OX=10090 GN=Sh3kbp1 PE=1 SV=1	6.78315	pH	Media	8.46747e-08	30.1038	53856	48344.3	70112.4	65005.9	132361	118931	125220	110240	195308	262219	297640	199283
5217	2	64.1121	2	758.36	1514.71	2.67831	26.93	ASSPSLFSTEGKPK	[2] Phospho (ST)	SH3K1_MOUSE	SH3 domain-containing kinase-binding protein 1 OS=Mus musculus OX=10090 GN=Sh3kbp1 PE=1 SV=1	6.78315	pH	Media	8.46747e-08	30.1038	53856	48344.3	70112.4	65005.9	132361	118931	125220	110240	195308	262219	297640	199283
23533	1	79.9003	3	1205.17	3612.5	1.9962	35.03	EAEAAEPEQPEQPEQPAAEEPQAEEQSEAAGEK	[27] Phospho (ST)	MARCS_MOUSE	Myristoylated alanine-rich C-kinase substrate OS=Mus musculus OX=10090 GN=Marcks PE=1 SV=2	4.45986	Media	pH	8.50477e-08	28.0185	247926	238848	250664	225704	94447.3	93704.4	108218	89585.8	53206.7	69814.6	89162.5	74388.5
7766	1	65.0324	3	422.197	1263.57	1.68515	---	SQEMVHLVNK	[1] Phospho (ST)	CD44_MOUSE	CD44 antigen OS=Mus musculus OX=10090 GN=Cd44 PE=1 SV=3	30.6629	pH	Media	8.52116e-08	58.3537	35403	30652.7	38528.5	39457.3	59113.2	55901.8	44172	63146.2	107732	88139	100438	140833
2064	2	49.9348	3	386.541	1156.6	1.55477	---	RVPSPTPVPK	[4] Phospho (ST)	SRRM2_MOUSE	Serine/arginine repetitive matrix protein 2 OS=Mus musculus OX=10090 GN=Srrm2 PE=1 SV=3	17.4842	KCl	Media	8.56311e-08	44.3842	29870.4	54794.7	85860.1	45918.5	146684	159056	174425	192251	152796	118147	152994	123742
5262	1	115.782	3	955.715	2864.12	1.52287	62.21	APLSFTNPLHSDDSDSDGGSSDGAVTR	[11] Phospho (ST)|[14] Phospho (ST)	PTN12_MOUSE	Tyrosine-protein phosphatase non-receptor type 12 OS=Mus musculus OX=10090 GN=Ptpn12 PE=1 SV=3	3.97673	pH	Media	8.56699e-08	19.2516	301847	275048	233948	297486	433637	587629	522063	456352	811503	1.06031e+06	1.11635e+06	752288
66158	2	134.38	4	837.634	3346.51	2.80753	---	STEESLSEDAFTESELSPIREELLSSEPR	[17] Phospho (ST)	OXR1_MOUSE	Oxidation resistance protein 1 OS=Mus musculus OX=10090 GN=Oxr1 PE=1 SV=3	23.8301	pH	Media	8.56864e-08	39.4964	3030.92	1171.17	3268.56	2339.01	8221.34	10052	14011.7	19853.2	17595.5	12148.2	23267.9	18970.3
66158	2	134.38	4	837.634	3346.51	2.80753	---	STEESLSEDAFTESELSPIREELLSSEPR	[14] Phospho (ST)	OXR1_MOUSE	Oxidation resistance protein 1 OS=Mus musculus OX=10090 GN=Oxr1 PE=1 SV=3	23.8301	pH	Media	8.56864e-08	39.4964	3030.92	1171.17	3268.56	2339.01	8221.34	10052	14011.7	19853.2	17595.5	12148.2	23267.9	18970.3
50966	2	64.1121	4	504.494	2013.95	2.10534	---	DKFSPTQDRPESSTVLK	[4] Phospho (ST)	SRRM2_MOUSE	Serine/arginine repetitive matrix protein 2 OS=Mus musculus OX=10090 GN=Srrm2 PE=1 SV=3	7.96286	KCl	Media	8.59925e-08	36.8668	3093.14	3324.81	3020.97	3055.98	11110.4	9107.78	8852.46	9667.66	12491.5	7130.5	8761.26	7568.4
50966	2	64.1121	4	504.494	2013.95	2.10534	---	DKFSPTQDRPESSTVLK	[6] Phospho (ST)	SRRM2_MOUSE	Serine/arginine repetitive matrix protein 2 OS=Mus musculus OX=10090 GN=Srrm2 PE=1 SV=3	7.96286	KCl	Media	8.59925e-08	36.8668	3093.14	3324.81	3020.97	3055.98	11110.4	9107.78	8852.46	9667.66	12491.5	7130.5	8761.26	7568.4
7279	1	74.7431	2	514.728	1027.44	1.47147	32.72	TSPLMLDR	[2] Phospho (ST)|[5] Oxidation (M)	SRRM2_MOUSE	Serine/arginine repetitive matrix protein 2 OS=Mus musculus OX=10090 GN=Srrm2 PE=1 SV=3	10.1064	KCl	Media	8.61662e-08	42.2424	131987	161467	248254	168214	241497	304357	328094	265646	196395	234946	189757	189826
3972	1	79.4068	3	582.265	1743.77	1.69814	56.97	DASDVEDEKPPLPPR	[3] Phospho (ST)	SHIP2_MOUSE	Phosphatidylinositol 3,4,5-trisphosphate 5-phosphatase 2 OS=Mus musculus OX=10090 GN=Inppl1 PE=1 SV=1	2.3817	KCl	pH	8.6369e-08	14.9296	1.18643e+06	1.08562e+06	1.29524e+06	1.52881e+06	1.37598e+06	1.18589e+06	1.32127e+06	1.30134e+06	504178	527251	556926	588443
4529	2	57.5105	3	977.085	2928.23	3.17515	---	MQVDQEEPHTEEQQQQPQTPAENK	[19] Phospho (ST)	HSP74_MOUSE	Heat shock 70 kDa protein 4 OS=Mus musculus OX=10090 GN=Hspa4 PE=1 SV=1	18.3897	KCl	Media	8.65766e-08	47.2176	156172	77550.7	128403	79840.7	400044	670803	456654	465439	437455	291828	389628	284962
12035	2	111.59	3	832.055	2493.14	3.64128	55.25	LDDGHLNNSLGSPVQADVYFPR	[12] Phospho (ST)	LEGL_MOUSE	Galectin-related protein OS=Mus musculus OX=10090 GN=Lgalsl PE=1 SV=1	4.56422	pH	Media	8.66247e-08	27.2335	28579.1	18288.5	35105.7	23504.4	84380.8	107837	88188.8	109919	96693.5	81244.8	125970	93495.6
33500	2	88.6509	3	736.329	2205.97	3.45493	30.46	LSSVSSHDSGFISQDAFQSK	[3] Phospho (ST)	MTSS1_MOUSE	Protein MTSS 1 OS=Mus musculus OX=10090 GN=Mtss1 PE=1 SV=1	4.21249	KCl	Media	8.67209e-08	20.2943	13887.1	11952	18592.8	17764.4	24223.8	24513.7	25226.3	25508.8	17910.1	15395.8	18304	13566.8
536	2	56.9597	2	865.874	1729.73	2.60819	62.02	LTPTTPESSSTGTEDK	[5] Phospho (ST)	SQSTM_MOUSE	Sequestosome-1 OS=Mus musculus OX=10090 GN=Sqstm1 PE=1 SV=1	13.5662	pH	Media	8.7694e-08	31.9736	455015	441184	736438	725334	1.3552e+06	2.49579e+06	2.30099e+06	2.5552e+06	3.9698e+06	3.62077e+06	6.05819e+06	4.13822e+06
536	2	56.9597	2	865.874	1729.73	2.60819	---	LTPTTPESSSTGTEDK	[4] Phospho (ST)	SQSTM_MOUSE	Sequestosome-1 OS=Mus musculus OX=10090 GN=Sqstm1 PE=1 SV=1	13.5662	pH	Media	8.7694e-08	31.9736	455015	441184	736438	725334	1.3552e+06	2.49579e+06	2.30099e+06	2.5552e+06	3.9698e+06	3.62077e+06	6.05819e+06	4.13822e+06
57931	1	112.446	2	859.86	1717.71	2.66733	43.79	SQMEEVQDELFQR	[1] Phospho (ST)	EPS8_MOUSE	Epidermal growth factor receptor kinase substrate 8 OS=Mus musculus OX=10090 GN=Eps8 PE=1 SV=2	134.199	KCl	Media	8.77389e-08	124.479	4910.79	803.144	728.347	422.077	30069.5	23370.1	27732	28026.1	16103.5	15343.5	14327.6	15351
32751	2	68.649	2	565.749	1129.48	2.14945	47.56	VDGDNIYVR	[7] Phospho (Y)	E41L2_MOUSE	Band 4.1-like protein 2 OS=Mus musculus OX=10090 GN=Epb41l2 PE=1 SV=2	29.4914	KCl	Media	8.82213e-08	61.8508	12522.5	12230.1	12128.5	14547	13359.4	27625.4	18038.9	25355.5	8963.69	7513.98	9192.71	6984.73
21280	2	69.266	3	938.064	2811.17	3.43033	37.57	RGPNYTSGYGTNSELSNPSETESER	[19] Phospho (ST)	FXR1_MOUSE	Fragile X mental retardation syndrome-related protein 1 OS=Mus musculus OX=10090 GN=Fxr1 PE=1 SV=2	8.52492	pH	Media	8.83461e-08	32.5407	58304.2	32844.5	53008.1	50014.2	72723.8	95605.1	64885.1	78496.6	91979.6	64892.9	97643.4	94680.9
21280	2	69.266	3	938.064	2811.17	3.43033	34.23	RGPNYTSGYGTNSELSNPSETESER	[21] Phospho (ST)	FXR1_MOUSE	Fragile X mental retardation syndrome-related protein 1 OS=Mus musculus OX=10090 GN=Fxr1 PE=1 SV=2	8.52492	pH	Media	8.83461e-08	32.5407	58304.2	32844.5	53008.1	50014.2	72723.8	95605.1	64885.1	78496.6	91979.6	64892.9	97643.4	94680.9
21280	2	69.266	3	938.064	2811.17	3.43033	36.14	RGPNYTSGYGTNSELSNPSETESER	[16] Phospho (ST)	FXR1_MOUSE	Fragile X mental retardation syndrome-related protein 1 OS=Mus musculus OX=10090 GN=Fxr1 PE=1 SV=2	8.52492	pH	Media	8.83461e-08	32.5407	58304.2	32844.5	53008.1	50014.2	72723.8	95605.1	64885.1	78496.6	91979.6	64892.9	97643.4	94680.9
12170	2	33.5757	2	437.708	873.402	2.11656	28.54	APSTPPPK	[4] Phospho (ST)	SFR19_MOUSE	Splicing factor, arginine/serine-rich 19 OS=Mus musculus OX=10090 GN=Scaf1 PE=1 SV=1	3.47114	pH	Media	8.83799e-08	17.1164	52039	47226.2	66486	49155.4	75037.2	94793.3	92946.1	98942.7	109657	96718.3	86082.9	72871.8
31542	2	79.1423	3	637.963	1910.87	2.99619	---	TGSPLTVATGNDQAATEAK	[3] Phospho (ST)	SGIP1_MOUSE	SH3-containing GRB2-like protein 3-interacting protein 1 OS=Mus musculus OX=10090 GN=Sgip1 PE=1 SV=1	3.15184	KCl	Media	8.86223e-08	23.003	6772.68	6975.53	7691.85	8585.51	25105.5	20423.9	23942.6	23285.6	26614.3	18369.7	26041.6	21081.5
31542	2	79.1423	3	637.963	1910.87	2.99619	33.14	TGSPLTVATGNDQAATEAK	[6] Phospho (ST)	SGIP1_MOUSE	SH3-containing GRB2-like protein 3-interacting protein 1 OS=Mus musculus OX=10090 GN=Sgip1 PE=1 SV=1	3.15184	KCl	Media	8.86223e-08	23.003	6772.68	6975.53	7691.85	8585.51	25105.5	20423.9	23942.6	23285.6	26614.3	18369.7	26041.6	21081.5
20806	2	94.1732	3	940.751	2819.23	2.48772	55.18	RSSDPALTGLSTSVSDNNFSSEEPSR	[3] Phospho (ST)	PARD3_MOUSE	Partitioning defective 3 homolog OS=Mus musculus OX=10090 GN=Pard3 PE=1 SV=2	12.3372	pH	Media	8.87244e-08	37.969	9174.23	10636.5	12462.2	19463.7	48706	95063.8	63537.5	71445	98843.3	87091.1	108144	93549.4
2189	2	88.0164	2	814.877	1627.74	3.0725	40.12	ADASSLTVDVTSPASK	[12] Phospho (ST)	GORS2_MOUSE	Golgi reassembly-stacking protein 2 OS=Mus musculus OX=10090 GN=Gorasp2 PE=1 SV=3	32.0795	KCl	Media	8.90302e-08	59.3869	217760	118361	176503	104753	712311	720526	655802	689718	349905	317523	481644	323533
11288	2	48.5955	2	479.225	956.436	3.15351	34.87	SISSTVQR	[1] Phospho (ST)	RHDF2_MOUSE	Inactive rhomboid protein 2 OS=Mus musculus OX=10090 GN=Rhbdf2 PE=1 SV=1	4.3542	pH	Media	8.98045e-08	19.9239	14613.3	14465.3	12339.9	12730.1	23188	33864.1	22573.8	29963.6	32572.7	39200.7	45886.5	35154.7
39761	2	118.942	4	906.409	3621.61	3.72257	---	EVDPSTGELQSLQMPESEGPSSLDPSQEGPTGLK	[14] Oxidation (M)|[22] Phospho (ST)	SQSTM_MOUSE	Sequestosome-1 OS=Mus musculus OX=10090 GN=Sqstm1 PE=1 SV=1	19.8528	pH	Media	9.03066e-08	31.3042	17002	8439.28	12513.9	17896	22409.4	42572.2	34475.5	42426.9	176369	88029.5	142711	144217
14819	2	54.4385	2	459.175	916.335	2.07831	33.36	SDSFPER	[3] Phospho (ST)	NELFE_MOUSE	Negative elongation factor E OS=Mus musculus OX=10090 GN=Nelfe PE=1 SV=2	13.6387	KCl	Media	9.11771e-08	42.92	25856.9	19600.4	32651.7	29382.7	36150.3	69486.2	50515.3	56934	25775.3	33427.8	26380.8	21216.3
719	2	76.2493	3	686.326	2055.96	2.57236	34.18	TDSREDEISPPPPNPVVK	[9] Phospho (ST)	KAP0_MOUSE	cAMP-dependent protein kinase type I-alpha regulatory subunit OS=Mus musculus OX=10090 GN=Prkar1a PE=1 SV=3	8.64297	pH	Media	9.16312e-08	32.4702	1.18128e+06	846804	1.06046e+06	1.47118e+06	1.10603e+06	958491	945831	1.08547e+06	3.94967e+06	3.05054e+06	4.3731e+06	3.73358e+06
27373	2	65.3499	2	704.344	1406.67	1.39981	---	RPGPGTLYDVPR	[8] Phospho (Y)	BCAR1_MOUSE	Breast cancer anti-estrogen resistance protein 1 OS=Mus musculus OX=10090 GN=Bcar1 PE=1 SV=2	11.2455	VEH	Media	9.22924e-08	48.4356	27784.5	27326.2	28795.6	31506.4	20891.8	29458.8	20251.9	22638.7	11527.9	15459.7	12273	11317.9
30045	1	98.6345	3	994.75	2981.23	2.39572	44.84	SALVHSSVETYTPPDTSSASEDEGSLR	[17] Phospho (ST)|[20] Phospho (ST)	DIP2A_MOUSE	Disco-interacting protein 2 homolog A OS=Mus musculus OX=10090 GN=Dip2a PE=1 SV=3	9.30035	pH	Media	9.24142e-08	35.9695	30890.2	15668.5	14595.5	23984.8	70596.7	93789	72873.7	68390.8	115229	155671	146810	141647
30045	1	98.6345	3	994.75	2981.23	2.39572	40.19	SALVHSSVETYTPPDTSSASEDEGSLR	[18] Phospho (ST)|[20] Phospho (ST)	DIP2A_MOUSE	Disco-interacting protein 2 homolog A OS=Mus musculus OX=10090 GN=Dip2a PE=1 SV=3	9.30035	pH	Media	9.24142e-08	35.9695	30890.2	15668.5	14595.5	23984.8	70596.7	93789	72873.7	68390.8	115229	155671	146810	141647
25410	2	73.9806	3	600.596	1798.77	2.78098	61.27	LAAQESSEAEDVTVDR	[6] Phospho (ST)	WASC2_MOUSE	WASH complex subunit 2 OS=Mus musculus OX=10090 GN=Washc2 PE=1 SV=1	26.5829	KCl	Media	9.25501e-08	62.1311	7001.13	5029.02	9161.79	10948.9	24942.1	28051.2	22452.9	25101.1	17095.8	13648.4	10520	8392.21
25410	2	73.9806	3	600.596	1798.77	2.78098	39.56	LAAQESSEAEDVTVDR	[7] Phospho (ST)	WASC2_MOUSE	WASH complex subunit 2 OS=Mus musculus OX=10090 GN=Washc2 PE=1 SV=1	26.5829	KCl	Media	9.25501e-08	62.1311	7001.13	5029.02	9161.79	10948.9	24942.1	28051.2	22452.9	25101.1	17095.8	13648.4	10520	8392.21
5061	1	46.0222	2	715.796	1429.58	1.66514	---	SRTPPSAPSQSR	[1] Phospho (ST)|[3] Phospho (ST)	SRRM2_MOUSE	Serine/arginine repetitive matrix protein 2 OS=Mus musculus OX=10090 GN=Srrm2 PE=1 SV=3	17.9485	KCl	Media	9.27315e-08	32.0456	163119	232110	324515	287822	327655	585977	639373	482567	259685	439761	327400	241733
17316	1	118.994	3	523.569	1567.69	1.50725	---	SSPFKVSPLSFGR	[1] Phospho (ST)|[2] Phospho (ST)	CAVN2_MOUSE	Caveolae-associated protein 2 OS=Mus musculus OX=10090 GN=Cavin2 PE=1 SV=3	42.3664	Media	pH	9.32709e-08	58.1386	49639	61105.8	37055.9	126567	5957.52	1809.6	2824.92	5631.83	1265.36	3264.75	3516.98	3610.58
17316	1	118.994	3	523.569	1567.69	1.50725	44.01	SSPFKVSPLSFGR	[2] Phospho (ST)|[7] Phospho (ST)	CAVN2_MOUSE	Caveolae-associated protein 2 OS=Mus musculus OX=10090 GN=Cavin2 PE=1 SV=3	42.3664	Media	pH	9.32709e-08	58.1386	49639	61105.8	37055.9	126567	5957.52	1809.6	2824.92	5631.83	1265.36	3264.75	3516.98	3610.58
11089	1	123.734	2	687.761	1373.51	1.47371	37.31	SLSPPWEQDR	[1] Phospho (ST)|[3] Phospho (ST)	MIA2_MOUSE	Melanoma inhibitory activity protein 2 OS=Mus musculus OX=10090 GN=Mia2 PE=1 SV=3	3.6149	Media	pH	9.38451e-08	18.3913	156392	168890	210683	181781	177073	247505	252944	186622	78594.7	84573.7	79410.8	70675
61705	2	95.0249	2	810.339	1618.66	2.4726	33.69	FLEESVSMSPEER	[9] Phospho (ST)	UCHL3_MOUSE	Ubiquitin carboxyl-terminal hydrolase isozyme L3 OS=Mus musculus OX=10090 GN=Uchl3 PE=1 SV=2	4.1399	pH	Media	9.4154e-08	20.3831	3017.78	2414.61	2800.41	3354.69	5837.51	7101.56	8134.6	7559.06	12096.4	8479.59	12190.3	11423.9
19471	2	83.7713	2	430.203	858.391	2.27838	31.24	TSLFSPK	[5] Phospho (ST)	NDC1_MOUSE	Nucleoporin NDC1 OS=Mus musculus OX=10090 GN=Ndc1 PE=1 SV=1	15.3535	KCl	Media	9.45367e-08	42.2521	8829.19	5667.44	10962.1	6578.7	18409.2	25982.7	24214.6	26779.9	16534.9	13452.6	20982.7	15519.3
29081	1	51.8117	2	640.79	1279.57	1.72587	27.12	SQEMVHLVNK	[1] Phospho (ST)|[4] Oxidation (M)	CD44_MOUSE	CD44 antigen OS=Mus musculus OX=10090 GN=Cd44 PE=1 SV=3	20.5739	pH	Media	9.46875e-08	40.9181	39533.2	31499.9	31480.8	53027	35388	47382.6	50892.9	63128.4	118611	130696	116131	162517
13456	1	56.2962	3	670.301	2007.88	1.92734	43.66	TPVQSQQPSATTPSGADEK	[12] Phospho (ST)	PSMD2_MOUSE	26S proteasome non-ATPase regulatory subunit 2 OS=Mus musculus OX=10090 GN=Psmd2 PE=1 SV=1	6.98145	pH	Media	9.59187e-08	28.2686	43620.8	37935.4	47416.4	60150	110573	123586	116427	158985	98273.9	114926	164738	162660
6750	2	119.307	3	746.044	2235.11	2.98936	25.95	IQDTGDTILSSPSSVALPQVK	[11] Phospho (ST)	GCR_MOUSE	Glucocorticoid receptor OS=Mus musculus OX=10090 GN=Nr3c1 PE=1 SV=2	5.44175	KCl	Media	9.60634e-08	28.0918	58630.5	31225	59795.2	43594.5	110451	145508	145334	158694	144987	105960	173375	130104
6750	2	119.307	3	746.044	2235.11	2.98936	---	IQDTGDTILSSPSSVALPQVK	[10] Phospho (ST)	GCR_MOUSE	Glucocorticoid receptor OS=Mus musculus OX=10090 GN=Nr3c1 PE=1 SV=2	5.44175	KCl	Media	9.60634e-08	28.0918	58630.5	31225	59795.2	43594.5	110451	145508	145334	158694	144987	105960	173375	130104
14193	1	51.0023	2	730.806	1459.6	2.26147	90.75	QNSSSSDSGGSIVR	[3] Phospho (ST)	EPS8_MOUSE	Epidermal growth factor receptor kinase substrate 8 OS=Mus musculus OX=10090 GN=Eps8 PE=1 SV=2	129.186	pH	Media	9.63405e-08	123.671	7651.23	538.315	1331.88	1237.8	87178.8	65393	86574.7	87507	105770	110700	107046	111189
5500	2	45.8883	2	517.738	1033.46	2.26774	27.21	GPTPTATGPR	[3] Phospho (ST)	MA7D1_MOUSE	MAP7 domain-containing protein 1 OS=Mus musculus OX=10090 GN=Map7d1 PE=1 SV=1	8.1276	pH	Media	9.73534e-08	36.8009	40434.8	39819.4	49275.7	52352	81041.3	96521.9	76068.7	97477.1	121360	90943.4	103329	87122.3
7847	2	50.4532	2	520.725	1039.44	2.42481	31.31	SASEPSLNR	[3] Phospho (ST)	BRAF_MOUSE	Serine/threonine-protein kinase B-raf OS=Mus musculus OX=10090 GN=Braf PE=1 SV=4	3.40471	pH	Media	9.76127e-08	15.4182	28111.4	24552.2	23129.1	31065.6	42018.1	60979.7	50059.2	54976.7	86701.8	67140.3	82877	69427.1
16037	1	56.4744	2	1030.88	2059.75	2.39891	---	HIVSNDSSDSDDEAQGPK	[7] Phospho (ST)|[10] Phospho (ST)	PA24A_MOUSE	Cytosolic phospholipase A2 OS=Mus musculus OX=10090 GN=Pla2g4a PE=1 SV=1	17.4615	pH	Media	9.9024e-08	43.8364	45398.2	63908.8	68144.9	82170.7	109174	144540	173380	133376	187266	258110	305043	256033
16037	1	56.4744	2	1030.88	2059.75	2.39891	38.22	HIVSNDSSDSDDEAQGPK	[8] Phospho (ST)|[10] Phospho (ST)	PA24A_MOUSE	Cytosolic phospholipase A2 OS=Mus musculus OX=10090 GN=Pla2g4a PE=1 SV=1	17.4615	pH	Media	9.9024e-08	43.8364	45398.2	63908.8	68144.9	82170.7	109174	144540	173380	133376	187266	258110	305043	256033
9790	1	77.1309	2	546.213	1090.41	1.95909	39.51	ASVSDLSPR	[2] Phospho (ST)|[7] Phospho (ST)	TR150_MOUSE	Thyroid hormone receptor-associated protein 3 OS=Mus musculus OX=10090 GN=Thrap3 PE=1 SV=1	6.2205	KCl	Media	1.00533e-07	27.9876	81840.3	63986.6	97681.2	50577.7	122121	152859	139595	158966	75204.8	93816.1	67761.1	78862.3
523	1	56.3216	2	580.232	1158.45	1.82054	28.16	AASPSPQSVR	[3] Phospho (ST)|[5] Phospho (ST)	SRRM1_MOUSE	Serine/arginine repetitive matrix protein 1 OS=Mus musculus OX=10090 GN=Srrm1 PE=1 SV=2	2.76096	pH	Media	1.01419e-07	15.3618	621371	651963	785810	812495	1.12492e+06	1.63588e+06	1.48994e+06	1.37341e+06	1.35003e+06	1.70143e+06	1.47909e+06	1.64401e+06
51459	2	137.676	3	1309.96	3926.86	3.58688	---	LQDISELLATGVGLSDSEVEPDGEHNTTELPQAVAGR	[10] Phospho (ST)	SSF1_MOUSE	Suppressor of SWI4 1 homolog OS=Mus musculus OX=10090 GN=Ppan PE=1 SV=2	5.94349	pH	Media	1.01531e-07	29.7399	11182	9148.26	12815.4	12688.4	21972.4	42106.7	25722.9	36984.7	61463.6	52216.3	53950	39711.9
51459	2	137.676	3	1309.96	3926.86	3.58688	---	LQDISELLATGVGLSDSEVEPDGEHNTTELPQAVAGR	[15] Phospho (ST)	SSF1_MOUSE	Suppressor of SWI4 1 homolog OS=Mus musculus OX=10090 GN=Ppan PE=1 SV=2	5.94349	pH	Media	1.01531e-07	29.7399	11182	9148.26	12815.4	12688.4	21972.4	42106.7	25722.9	36984.7	61463.6	52216.3	53950	39711.9
21483	2	78.0193	3	701.966	2102.88	2.74582	42.52	LMHGLSEDELSSSTSSTDK	[6] Phospho (ST)	NEK4_MOUSE	Serine/threonine-protein kinase Nek4 OS=Mus musculus OX=10090 GN=Nek4 PE=1 SV=1	12.6019	KCl	Media	1.01799e-07	42.7944	11530.3	12188.8	21849.5	27714.8	35989.4	40643.7	47579.2	42556.6	31473.7	29312.6	32242.5	23444.6
12602	1	85.6027	2	772.787	1543.56	2.18846	44.77	VPSSLEGSEGDGDTD	[14] Phospho (ST)	TRUA_MOUSE	tRNA pseudouridine synthase A OS=Mus musculus OX=10090 GN=Pus1 PE=1 SV=2	2.15402	pH	Media	1.02434e-07	12.7107	150588	158011	142758	160899	196879	240910	186183	187581	268462	243878	270544	271930
1820	1	130.053	3	907.361	2719.06	2.32087	65.26	DSDQVAQSDGEESPAAEEQLLGER	[8] Phospho (ST)|[13] Phospho (ST)	SC31A_MOUSE	Protein transport protein Sec31A OS=Mus musculus OX=10090 GN=Sec31a PE=1 SV=2	2.31127	pH	Media	1.02436e-07	13.6068	1.0659e+06	976730	993670	1.03524e+06	1.2367e+06	1.669e+06	1.44065e+06	1.65347e+06	1.94392e+06	1.97946e+06	2.18133e+06	2.18548e+06
1820	1	130.053	3	907.361	2719.06	2.32087	---	DSDQVAQSDGEESPAAEEQLLGER	[2] Phospho (ST)|[8] Phospho (ST)	SC31A_MOUSE	Protein transport protein Sec31A OS=Mus musculus OX=10090 GN=Sec31a PE=1 SV=2	2.31127	pH	Media	1.02436e-07	13.6068	1.0659e+06	976730	993670	1.03524e+06	1.2367e+06	1.669e+06	1.44065e+06	1.65347e+06	1.94392e+06	1.97946e+06	2.18133e+06	2.18548e+06
55096	1	78.3802	2	860.874	1719.73	3.10606	96.24	TSMGGTQQQFVEGVR	[2] Phospho (ST)|[3] Oxidation (M)	CTNB1_MOUSE	Catenin beta-1 OS=Mus musculus OX=10090 GN=Ctnnb1 PE=1 SV=1	13.1678	pH	Media	1.02585e-07	38.9355	13844.1	8188.75	9083.74	5308.39	12263.5	8035.75	11560.3	6513.63	46770.7	62530.5	68276.3	60047.4
70258	2	74.9385	2	1120.51	2239.01	3.07876	---	SSPPATDPGPVPSSPSQEPPTK	[13] Phospho (ST)	UBXN1_MOUSE	UBX domain-containing protein 1 OS=Mus musculus OX=10090 GN=Ubxn1 PE=1 SV=1	46.0765	KCl	Media	1.02659e-07	63.6603	4125.66	3927.41	10812.1	6233.54	30366.5	69144.2	40343.8	44116	28583.1	34963.8	35628.3	21389.9
41968	2	41.7139	3	451.218	1350.63	1.99226	---	SRPLNAVSQDGK	[8] Phospho (ST)	YBOX3_MOUSE	Y-box-binding protein 3 OS=Mus musculus OX=10090 GN=Ybx3 PE=1 SV=2	13.5424	KCl	Media	1.03035e-07	43.4707	2935.77	1828.51	1832.24	2006.75	10404.1	10955.6	8200.55	10488.5	5006.24	6026.96	4492.31	3205.89
19386	1	96.0802	3	882.347	2644.02	2.98788	83.7	IHDLEDDLEMSSDASDASGEEGSR	[18] Phospho (ST)	T2FA_MOUSE	General transcription factor IIF subunit 1 OS=Mus musculus OX=10090 GN=Gtf2f1 PE=1 SV=2	37.777	pH	Media	1.03886e-07	87.0547	39744.8	8229.78	9755.07	11358.7	11741.6	18021.5	21210.1	18222.6	472349	316075	366487	338600
54627	2	123.221	2	826.429	1650.84	3.22003	39.39	SVVGTPAYLAPEVLR	[1] Phospho (ST)	KPCD1_MOUSE	Serine/threonine-protein kinase D1 OS=Mus musculus OX=10090 GN=Prkd1 PE=1 SV=2	12.0821	KCl	Media	1.04733e-07	38.0687	10951.9	5584.98	9547.86	10138.9	12192.3	12415	9420	8764.07	5846.8	3964.33	7822.25	5105.23
84625	2	135.528	2	973.968	1945.92	3.14795	50.29	SASINHLLDALEAVEER	[3] Phospho (ST)	TR10B_MOUSE	Tumor necrosis factor receptor superfamily member 10B OS=Mus musculus OX=10090 GN=Tnfrsf10b PE=1 SV=3	33.0707	pH	VEH	1.05455e-07	56.7434	689.084	430.025	481.75	892.212	3773.88	4114.55	6567.82	8363.53	15943.6	17546.6	25336.3	23621.1
2233	2	38.7362	3	585.245	1752.71	2.24825	37.04	AAADDGEEPKSEPETK	[11] Phospho (ST)	APEX1_MOUSE	DNA-(apurinic or apyrimidinic site) endonuclease OS=Mus musculus OX=10090 GN=Apex1 PE=1 SV=2	5.99989	pH	Media	1.06267e-07	24.9296	169862	136606	177948	200329	241519	342298	332546	341778	431855	271557	420126	389809
3395	2	67.3668	2	477.714	953.413	2.08736	42.68	LDSSDPLK	[3] Phospho (ST)	EPS15_MOUSE	Epidermal growth factor receptor substrate 15 OS=Mus musculus OX=10090 GN=Eps15 PE=1 SV=1	5.76124	KCl	Media	1.06376e-07	31.72	74452.3	58824.5	76406	82198.1	97205.7	115834	95154.8	106291	78610.4	65776.1	93640.7	82184.5
3395	2	67.3668	2	477.714	953.413	2.08736	25.26	LDSSDPLK	[4] Phospho (ST)	EPS15_MOUSE	Epidermal growth factor receptor substrate 15 OS=Mus musculus OX=10090 GN=Eps15 PE=1 SV=1	5.76124	KCl	Media	1.06376e-07	31.72	74452.3	58824.5	76406	82198.1	97205.7	115834	95154.8	106291	78610.4	65776.1	93640.7	82184.5
21625	2	89.6939	3	680.642	2038.9	2.36496	32.19	LLSASQLSAEEEEEKPAE	[8] Phospho (ST)	HXB6_MOUSE	Homeobox protein Hox-B6 OS=Mus musculus OX=10090 GN=Hoxb6 PE=1 SV=2	24.9112	KCl	Media	1.08362e-07	44.4089	4576.71	2886.47	6249.27	7355.22	24985.1	29529	33147.6	38755.6	34055.1	26492	24651.4	14510.5
12467	2	116.177	4	825.113	3296.42	3.04306	43.44	EEPLDPEEAEGPLSLVTTANHSPDFDHDR	[22] Phospho (ST)	FOXP1_MOUSE	Forkhead box protein P1 OS=Mus musculus OX=10090 GN=Foxp1 PE=1 SV=1	7.08354	VEH	pH	1.0855e-07	30.0778	145785	128377	181008	169310	66410	93251.8	89431.8	69474	24671.5	18633.2	22488.8	22365.7
63675	2	58.1055	2	871.341	1740.67	2.94776	36.75	DWDKESEGEEPAGGR	[6] Phospho (ST)	RRP15_MOUSE	RRP15-like protein OS=Mus musculus OX=10090 GN=Rrp15 PE=1 SV=2	22.2508	pH	Media	1.09121e-07	42.2098	5768.8	3464.46	5380.36	5358.06	6743.29	11554.7	8515.45	7248.69	9342.42	14695.5	10834	6903.8
38995	1	134.222	4	981.446	3921.75	2.13181	33.7	SPAASGAPQAPAPAALLAGSPGGDAAPGPAPASSAPAGGEDAEK	[1] Phospho (ST)|[20] Phospho (ST)	YBOX3_MOUSE	Y-box-binding protein 3 OS=Mus musculus OX=10090 GN=Ybx3 PE=1 SV=2	10.9634	pH	Media	1.09752e-07	36.565	82840.1	65511.5	34195.7	48232.2	15053.4	27130	12162.9	17655.4	126404	175113	153277	165924
38995	1	134.222	4	981.446	3921.75	2.13181	---	SPAASGAPQAPAPAALLAGSPGGDAAPGPAPASSAPAGGEDAEK	[1] Phospho (ST)|[5] Phospho (ST)	YBOX3_MOUSE	Y-box-binding protein 3 OS=Mus musculus OX=10090 GN=Ybx3 PE=1 SV=2	10.9634	pH	Media	1.09752e-07	36.565	82840.1	65511.5	34195.7	48232.2	15053.4	27130	12162.9	17655.4	126404	175113	153277	165924
71226	2	52.082	2	918.931	1835.85	2.7942	55.08	KASSEGGAATGAGLDSLHK	[4] Phospho (ST)	ARC1B_MOUSE	Actin-related protein 2/3 complex subunit 1B OS=Mus musculus OX=10090 GN=Arpc1b PE=1 SV=4	3001.85	KCl	Media	1.09904e-07	171.425	1678.13	1414.26	9174.23	2129.78	9283.38	17536.7	19738	17641.7	1376.39	2790.11	2135.85	2340.02
3492	1	75.0062	2	702.273	1402.53	2.20827	52.02	FDSLEDSPEER	[3] Phospho (ST)	SDHF4_MOUSE	Succinate dehydrogenase assembly factor 4, mitochondrial OS=Mus musculus OX=10090 GN=Sdhaf4 PE=3 SV=2	9.65333	pH	Media	1.09975e-07	43.4047	169402	190409	235929	409568	182884	205966	251728	316141	290916	343821	230880	273139
36807	2	110.348	2	869.44	1736.87	3.10274	68.96	SLSSPTVTLSAPLEGAK	[4] Phospho (ST)	NED4L_MOUSE	E3 ubiquitin-protein ligase NEDD4-like OS=Mus musculus OX=10090 GN=Nedd4l PE=1 SV=2	18.0098	KCl	Media	1.10024e-07	45.1539	7562.22	4902.37	9147.46	5734.08	21514.6	24982.8	28055.6	30978.9	16657.6	15721.9	23626.1	20213.2
28333	1	68.2212	2	698.738	1395.46	1.54587	47.76	AESADSLGSEDR	[3] Phospho (ST)|[6] Phospho (ST)	ANLN_MOUSE	Anillin OS=Mus musculus OX=10090 GN=Anln PE=1 SV=2	249.652	KCl	Media	1.10076e-07	63.6984	22904.5	13348	18056.8	7981.41	59382.2	76404.8	98101.3	70743.7	3283.96	7256.98	9882.31	7174.49
60261	2	79.0551	3	897.025	2688.05	2.66178	32.89	LEREDSSEEEEEEIDDEEIER	[7] Phospho (ST)	MFA1A_MOUSE	Microfibrillar-associated protein 1A OS=Mus musculus OX=10090 GN=Mfap1a PE=1 SV=1	74.4684	pH	Media	1.10134e-07	70.0531	576.157	215.213	502.395	679.976	1346.51	1430.62	1255.88	1623.82	38993.5	20293.7	40288.7	29186.6
60693	1	75.9921	2	670.253	1338.49	2.51948	36.2	DPDANWDSPSR	[8] Phospho (ST)	AFF4_MOUSE	AF4/FMR2 family member 4 OS=Mus musculus OX=10090 GN=Aff4 PE=1 SV=1	6.40534	VEH	pH	1.11021e-07	30.1135	18038.4	17179	23602.7	18913.7	16070.6	17452.9	22804.2	15672.6	3553.86	3944.67	2755.16	1882.12
11183	1	32.5501	2	394.166	786.317	0.906301	26.46	GSDTISK	[6] Phospho (ST)	ESAM_MOUSE	Endothelial cell-selective adhesion molecule OS=Mus musculus OX=10090 GN=Esam PE=1 SV=1	2.97694	pH	Media	1.11345e-07	15.5385	104483	99544.2	90575.7	95953.4	119286	132694	145163	115465	133738	146321	156853	183040
2083	1	86.188	2	842.871	1683.73	2.18936	80.95	IAVDLSDQEEETAGK	[6] Phospho (ST)	TRM1_MOUSE	tRNA (guanine(26)-N(2))-dimethyltransferase OS=Mus musculus OX=10090 GN=Trmt1 PE=1 SV=2	3.45701	pH	Media	1.11919e-07	19.4782	462713	549158	556114	729672	942628	934649	975934	824401	1.3153e+06	1.35462e+06	1.44514e+06	1.59833e+06
12433	2	40.6753	3	527.231	1578.67	1.92967	34.16	SSTHASVSPASEPSR	[8] Phospho (ST)	ZCCHV_MOUSE	Zinc finger CCCH-type antiviral protein 1 OS=Mus musculus OX=10090 GN=Zc3hav1 PE=1 SV=1	16.2332	KCl	Media	1.12089e-07	58.7106	11456.9	6902.66	16142.2	12613.7	62139.1	77901.1	77219.1	67401.3	64856	56014.5	84870.6	70175.8
12433	2	40.6753	3	527.231	1578.67	1.92967	36.26	SSTHASVSPASEPSR	[6] Phospho (ST)	ZCCHV_MOUSE	Zinc finger CCCH-type antiviral protein 1 OS=Mus musculus OX=10090 GN=Zc3hav1 PE=1 SV=1	16.2332	KCl	Media	1.12089e-07	58.7106	11456.9	6902.66	16142.2	12613.7	62139.1	77901.1	77219.1	67401.3	64856	56014.5	84870.6	70175.8
34384	2	104.259	2	822.888	1643.76	3.60372	57.42	ASSPVTAATFITENR	[3] Phospho (ST)	ANLN_MOUSE	Anillin OS=Mus musculus OX=10090 GN=Anln PE=1 SV=2	7.1489	pH	Media	1.1217e-07	32.0576	11495.7	5882.34	6863.89	7015.43	21873	22535.5	21358.7	23135.6	27101.1	21992.6	35339.7	29624.1
34384	2	104.259	2	822.888	1643.76	3.60372	53.02	ASSPVTAATFITENR	[2] Phospho (ST)	ANLN_MOUSE	Anillin OS=Mus musculus OX=10090 GN=Anln PE=1 SV=2	7.1489	pH	Media	1.1217e-07	32.0576	11495.7	5882.34	6863.89	7015.43	21873	22535.5	21358.7	23135.6	27101.1	21992.6	35339.7	29624.1
24505	2	64.645	2	572.247	1142.48	2.94602	36.74	GVNTFSPEGR	[6] Phospho (ST)	PSA5_MOUSE	Proteasome subunit alpha type-5 OS=Mus musculus OX=10090 GN=Psma5 PE=1 SV=1	7.75628	pH	Media	1.12514e-07	25.1035	5657.29	2988.97	5147.56	4741.16	11884.3	20803.3	18941.9	18772.5	20703.2	15967.8	24247.5	19350.3
12252	1	35.044	2	615.294	1228.57	1.61776	29.2	RQPSPQPSPR	[4] Phospho (ST)	SRRM2_MOUSE	Serine/arginine repetitive matrix protein 2 OS=Mus musculus OX=10090 GN=Srrm2 PE=1 SV=3	10.5705	KCl	Media	1.12575e-07	40.8612	85384.6	103005	132079	85191.1	141035	180882	214879	143733	179164	211847	151912	119842
17931	2	50.1917	2	390.195	778.375	1.61215	34.9	ASPGVIR	[2] Phospho (ST)	IQCE_MOUSE	IQ domain-containing protein E OS=Mus musculus OX=10090 GN=Iqce PE=1 SV=1	3.9969	pH	Media	1.13566e-07	22.22	6627.97	6180.49	6833.43	7978.47	10151.2	10728.7	8995.91	8726.47	21638.7	12610.7	18561.1	16061.6
363	1	86.4838	3	993.073	2976.2	1.89026	94.4	KGATPAEDDEDKDIDLFGSDEEEEDK	[19] Phospho (ST)	EF1D_MOUSE	Elongation factor 1-delta OS=Mus musculus OX=10090 GN=Eef1d PE=1 SV=3	9.97979	pH	Media	1.14049e-07	34.7851	2.55516e+06	2.95288e+06	3.13233e+06	5.24681e+06	3.79938e+06	4.07548e+06	4.6835e+06	5.50566e+06	1.19986e+07	1.5634e+07	1.42514e+07	1.13285e+07
916	2	77.0284	2	633.296	1264.58	2.39599	51.07	LGEGTYATVFK	[6] Phospho (Y)	CDK18_MOUSE	Cyclin-dependent kinase 18 OS=Mus musculus OX=10090 GN=Cdk18 PE=1 SV=1	7.0353	pH	Media	1.14376e-07	25.5081	270781	202310	248151	341136	363544	379491	530713	438462	782925	603389	890283	828778
916	2	77.0284	2	633.296	1264.58	2.39599	87.42	IGEGTYGVVYK	[6] Phospho (Y)	CDK1_MOUSE	Cyclin-dependent kinase 1 OS=Mus musculus OX=10090 GN=Cdk1 PE=1 SV=3	7.0353	pH	Media	1.14376e-07	25.5081	270781	202310	248151	341136	363544	379491	530713	438462	782925	603389	890283	828778
916	2	77.0284	2	633.296	1264.58	2.39599	87.42	IGEGTYGVVYK	[6] Phospho (Y)	CDK2_MOUSE	Cyclin-dependent kinase 2 OS=Mus musculus OX=10090 GN=Cdk2 PE=1 SV=2	7.0353	pH	Media	1.14376e-07	25.5081	270781	202310	248151	341136	363544	379491	530713	438462	782925	603389	890283	828778
6226	2	67.4822	2	727.826	1453.64	2.9069	43.31	DIPSDTQSPVSTK	[8] Phospho (ST)	MBB1A_MOUSE	Myb-binding protein 1A OS=Mus musculus OX=10090 GN=Mybbp1a PE=1 SV=2	3.93644	pH	Media	1.14507e-07	17.746	157103	134223	152915	179973	139997	213637	191983	168073	284061	204128	271223	230706
54364	1	127.52	2	818.844	1635.67	2.28873	37.02	FESEDDIDALAFGK	[3] Phospho (ST)	STAB2_MOUSE	Stabilin-2 OS=Mus musculus OX=10090 GN=Stab2 PE=1 SV=1	79.0169	Media	pH	1.15932e-07	53.2787	19054.1	25791.6	21442.1	18274.5	1519.93	3113.09	3463.8	2240.36	720.03	517.99	1413.95	1133.45
11850	2	64.5537	3	504.576	1510.71	2.30643	25.85	RNSLTGEEGELVK	[5] Phospho (ST)	SGPP1_MOUSE	Sphingosine-1-phosphate phosphatase 1 OS=Mus musculus OX=10090 GN=Sgpp1 PE=1 SV=1	4.4799	pH	Media	1.16343e-07	20.486	8089.63	7132.3	8907.52	10799.6	22789.3	28207.2	20734.1	26801	42904.6	25801	35459	37956
13691	2	106.857	3	636.621	1906.84	2.68575	30.33	SFEVEEIEPPNSTPPR	[1] Phospho (ST)	SEPT9_MOUSE	Septin-9 OS=Mus musculus OX=10090 GN=Septin9 PE=1 SV=1	9.40886	KCl	Media	1.16954e-07	31.9449	99939.5	44239.1	99422.2	84208.5	112173	148731	127413	162490	100561	63255.3	75855.8	62903.6
3711	2	51.4376	3	731.302	2190.88	2.59154	79.6	SKSEEAHAEDSVMDHHFR	[3] Phospho (ST)	PAIRB_MOUSE	Plasminogen activator inhibitor 1 RNA-binding protein OS=Mus musculus OX=10090 GN=Serbp1 PE=1 SV=2	36.5168	KCl	Media	1.17481e-07	58.609	210213	184562	396210	333923	472050	767660	838977	879877	415168	521934	611497	409054
3711	2	51.4376	3	731.302	2190.88	2.59154	---	SKSEEAHAEDSVMDHHFR	[11] Phospho (ST)	PAIRB_MOUSE	Plasminogen activator inhibitor 1 RNA-binding protein OS=Mus musculus OX=10090 GN=Serbp1 PE=1 SV=2	36.5168	KCl	Media	1.17481e-07	58.609	210213	184562	396210	333923	472050	767660	838977	879877	415168	521934	611497	409054
79492	2	133.18	3	740.402	2218.18	3.3199	28.84	VTQSPGTVIPPLPPPSSVLPR	[7] Phospho (ST)	ARMX2_MOUSE	Armadillo repeat-containing X-linked protein 2 OS=Mus musculus OX=10090 GN=Armcx2 PE=2 SV=2	24.4995	KCl	Media	1.17813e-07	54.6215	2754.06	1945.07	3901.15	2847.09	9373.82	11491.2	9579.52	9503.81	7117.61	4699.79	7716.56	5736.86
79492	2	133.18	3	740.402	2218.18	3.3199	27.29	VTQSPGTVIPPLPPPSSVLPR	[2] Phospho (ST)	ARMX2_MOUSE	Armadillo repeat-containing X-linked protein 2 OS=Mus musculus OX=10090 GN=Armcx2 PE=2 SV=2	24.4995	KCl	Media	1.17813e-07	54.6215	2754.06	1945.07	3901.15	2847.09	9373.82	11491.2	9579.52	9503.81	7117.61	4699.79	7716.56	5736.86
19831	2	52.1157	4	622.781	2487.1	2.42691	---	KPDGVKESTESSNTTIEDEDVK	[8] Phospho (ST)	KCC2D_MOUSE	Calcium/calmodulin-dependent protein kinase type II subunit delta OS=Mus musculus OX=10090 GN=Camk2d PE=1 SV=1	11.1148	KCl	Media	1.18782e-07	32.3957	35937	21771	36904.2	32027.9	66001.8	52607.2	62409.8	74935.8	60405.3	30384.6	50369.1	44104.2
3842	2	63.9228	2	535.691	1069.37	2.57953	39.67	EDSFDYSK	[3] Phospho (ST)	ZO2_MOUSE	Tight junction protein ZO-2 OS=Mus musculus OX=10090 GN=Tjp2 PE=1 SV=2	13.749	KCl	Media	1.19139e-07	39.6156	84629.1	59663.2	127908	122315	101814	137273	167276	136175	58464	56766.5	56978.5	44028.6
28850	2	77.8626	2	563.27	1124.53	2.28757	25.4	ALTSELANAR	[3] Phospho (ST)	MOES_MOUSE	Moesin OS=Mus musculus OX=10090 GN=Msn PE=1 SV=3	6.14059	KCl	Media	1.23466e-07	23.1198	8062.82	8096.35	10701.3	8405.23	14649.1	22490.1	18668.9	22593.5	8681.25	11685.7	10384.3	9262.51
2364	2	44.1605	2	469.704	937.393	2.05396	37.22	GSPGGDLGAK	[2] Phospho (ST)	NMT2_MOUSE	Glycylpeptide N-tetradecanoyltransferase 2 OS=Mus musculus OX=10090 GN=Nmt2 PE=1 SV=1	2.98582	pH	Media	1.24207e-07	14.8133	111973	131466	103545	125426	86834.5	111611	90084.3	90437.7	169847	135693	144154	153995
23225	2	93.4304	3	705.662	2113.96	2.98323	28.45	GPPGDDVSVASPNIPETGTPK	[19] Phospho (ST)	HBS1L_MOUSE	HBS1-like protein OS=Mus musculus OX=10090 GN=Hbs1l PE=1 SV=2	16.0985	KCl	Media	1.24299e-07	43.8475	28430.3	12667.5	32339.8	15115.2	46675.5	71737.8	68911.2	73223.8	51654.4	32438.9	59332.5	51088.1
7931	2	50.2103	2	536.235	1070.46	2.15615	42.13	TSESPTELK	[4] Phospho (ST)	ARG28_MOUSE	Rho guanine nucleotide exchange factor 28 OS=Mus musculus OX=10090 GN=Arhgef28 PE=1 SV=1	10.4749	pH	Media	1.2455e-07	30.4218	21843.1	12729	27802.5	25982.6	30480.2	44328.5	37750	44935.3	55480.4	41626.4	65559.9	49817.3
5452	2	60.9358	3	691.968	2072.88	2.33639	54.67	KLEEALSTEGAEDTGNSDK	[7] Phospho (ST)	PPM1G_MOUSE	Protein phosphatase 1G OS=Mus musculus OX=10090 GN=Ppm1g PE=1 SV=3	18.9022	KCl	Media	1.24753e-07	39.4233	53234.6	33623.4	77210.2	67601.5	184354	277363	237289	268337	104423	111282	143676	104834
5452	2	60.9358	3	691.968	2072.88	2.33639	30.29	KLEEALSTEGAEDTGNSDK	[8] Phospho (ST)	PPM1G_MOUSE	Protein phosphatase 1G OS=Mus musculus OX=10090 GN=Ppm1g PE=1 SV=3	18.9022	KCl	Media	1.24753e-07	39.4233	53234.6	33623.4	77210.2	67601.5	184354	277363	237289	268337	104423	111282	143676	104834
2418	2	52.7137	3	388.545	1162.61	1.95022	---	ILKSPEIQR	[4] Phospho (ST)	RL4_MOUSE	60S ribosomal protein L4 OS=Mus musculus OX=10090 GN=Rpl4 PE=1 SV=3	7.0521	pH	Media	1.25035e-07	27.1174	58776.7	47337.2	65481.3	82286	75449	87005.5	73170.9	88982.9	138642	112318	157082	80839.9
577	2	64.0943	3	672.323	2013.95	2.90787	31.69	DKFSPTQDRPESSTVLK	[4] Phospho (ST)	SRRM2_MOUSE	Serine/arginine repetitive matrix protein 2 OS=Mus musculus OX=10090 GN=Srrm2 PE=1 SV=3	9.17333	KCl	Media	1.25725e-07	40.805	417752	377984	871960	532001	1.12689e+06	1.53566e+06	1.66689e+06	1.48891e+06	1.51559e+06	1.47809e+06	1.47925e+06	969080
577	2	64.0943	3	672.323	2013.95	2.90787	---	DKFSPTQDRPESSTVLK	[6] Phospho (ST)	SRRM2_MOUSE	Serine/arginine repetitive matrix protein 2 OS=Mus musculus OX=10090 GN=Srrm2 PE=1 SV=3	9.17333	KCl	Media	1.25725e-07	40.805	417752	377984	871960	532001	1.12689e+06	1.53566e+06	1.66689e+06	1.48891e+06	1.51559e+06	1.47809e+06	1.47925e+06	969080
13505	2	71.7805	3	711.992	2132.95	3.00876	33.87	SKSDSDTLSVETSPSSVATR	[1] Phospho (ST)	DNMT1_MOUSE	DNA (cytosine-5)-methyltransferase 1 OS=Mus musculus OX=10090 GN=Dnmt1 PE=1 SV=5	7.06516	pH	Media	1.26685e-07	28.4536	40389	27733.5	41572.2	36913.3	32312.7	60019.9	44302.3	59631.6	57489.2	51038.9	62226.9	50033.9
56592	2	60.3543	3	405.512	1213.52	1.88742	---	HDTPDLSPPR	[7] Phospho (ST)	BUD13_MOUSE	BUD13 homolog OS=Mus musculus OX=10090 GN=Bud13 PE=1 SV=1	22.1582	pH	Media	1.27302e-07	49.9431	821.273	931.66	1684.7	1805.77	3525.99	6418.18	5919.88	6673.46	18524.7	11803.5	15788.1	13191.5
16282	1	71.7844	3	599.933	1796.78	1.82189	55.05	QSSLTFQSSDPEHVR	[3] Phospho (ST)	COBL1_MOUSE	Cordon-bleu protein-like 1 OS=Mus musculus OX=10090 GN=Cobll1 PE=1 SV=2	7.88268	pH	Media	1.2865e-07	37.5792	107042	75621.1	81313.8	105827	49800	39684.1	58531.3	47561.3	77300.4	85344	119189	89818
16282	1	71.7844	3	599.933	1796.78	1.82189	63.85	QSSLTFQSSDPEHVR	[5] Phospho (ST)	COBL1_MOUSE	Cordon-bleu protein-like 1 OS=Mus musculus OX=10090 GN=Cobll1 PE=1 SV=2	7.88268	pH	Media	1.2865e-07	37.5792	107042	75621.1	81313.8	105827	49800	39684.1	58531.3	47561.3	77300.4	85344	119189	89818
16282	1	71.7844	3	599.933	1796.78	1.82189	26.59	QSSLTFQSSDPEHVR	[2] Phospho (ST)	COBL1_MOUSE	Cordon-bleu protein-like 1 OS=Mus musculus OX=10090 GN=Cobll1 PE=1 SV=2	7.88268	pH	Media	1.2865e-07	37.5792	107042	75621.1	81313.8	105827	49800	39684.1	58531.3	47561.3	77300.4	85344	119189	89818
30335	1	77.4161	3	840.383	2518.13	1.89572	51.18	SESPTADSDASSLHEQPQQIAIK	[8] Phospho (ST)	MFA3L_MOUSE	Microfibrillar-associated protein 3-like OS=Mus musculus OX=10090 GN=Mfap3l PE=1 SV=1	14.9051	pH	Media	1.28753e-07	48.201	19619.5	21406.5	26987.8	28503.4	28726	44254	39763.1	33535.2	57361.5	51514.6	87156.5	70923.9
62595	2	115.222	2	829.898	1657.78	3.19432	26.73	VTPPEGYDVVTVFR	[7] Phospho (Y)	PDLI1_MOUSE	PDZ and LIM domain protein 1 OS=Mus musculus OX=10090 GN=Pdlim1 PE=1 SV=4	22.632	KCl	Media	1.2905e-07	42.7106	2647.11	2268.4	2428.76	1896.69	16162.6	24911.7	15030.1	23340.2	5499.84	4733.01	4364.37	3053.75
78122	2	114.369	2	944.425	1886.84	2.71123	30.81	VLLGFSSDESDVEASPR	[6] Phospho (ST)	MAN1_MOUSE	Inner nuclear membrane protein Man1 OS=Mus musculus OX=10090 GN=Lemd3 PE=1 SV=2	8.04437	pH	Media	1.29736e-07	42.9244	2687.34	2426.4	2535.65	4139.15	7798.83	11730.2	10958	12530.5	21184.8	17727.2	18614.6	15247.3
44005	2	113.373	4	961.456	3841.79	3.75302	39.82	SPAASGAPQAPAPAALLAGSPGGDAAPGPAPASSAPAGGEDAEK	[20] Phospho (ST)	YBOX3_MOUSE	Y-box-binding protein 3 OS=Mus musculus OX=10090 GN=Ybx3 PE=1 SV=2	25.3607	pH	KCl	1.30774e-07	42.1102	23905.7	10952.7	11640.7	12181.2	2438.32	4237.87	2629.37	1679.87	77829.4	64653.5	83340.1	52775.9
43958	1	45.2976	2	709.255	1416.5	1.77318	33.61	EAEDSDSDDNIK	[5] Phospho (ST)	IWS1_MOUSE	Protein IWS1 homolog OS=Mus musculus OX=10090 GN=Iws1 PE=1 SV=1	16.1008	pH	VEH	1.314e-07	39.5231	1185.31	2872.02	2033.67	2288.7	4796.9	7473.59	2718.47	4749.35	37072.9	29788.3	35094.8	32963.4
23819	1	100.555	2	845.908	1689.8	2.63848	56.63	TPQAANAPDLSDAIVK	[1] Phospho (ST)	UH1BL_MOUSE	UHRF1-binding protein 1-like OS=Mus musculus OX=10090 GN=Uhrf1bp1l PE=1 SV=2	68.1782	KCl	Media	1.32434e-07	68.576	1779.32	6250.29	11480.8	5299.79	80798.3	93201.4	100215	79863.6	43013.8	55735.9	61037.5	47699.7
51604	2	79.1287	2	772.852	1543.69	2.73513	39.73	VYENVGLMQQQR	[2] Phospho (Y)	PTN11_MOUSE	Tyrosine-protein phosphatase non-receptor type 11 OS=Mus musculus OX=10090 GN=Ptpn11 PE=1 SV=3	15.1329	KCl	Media	1.32603e-07	33.7331	3164.94	5997.46	3227.31	5634.49	8893.5	10809.7	10461	9489.03	6537.05	8140.76	7212.02	3497.62
4502	1	81.437	3	585.63	1753.87	1.95966	90.15	VFDKDGNGYISAAELR		CALM1_MOUSE	Calmodulin-1 OS=Mus musculus OX=10090 GN=Calm1 PE=1 SV=1	216.72	Media	pH	1.34172e-07	68.4088	252869	76690.9	151420	192432	62113.6	26626.8	23204.3	97771.6	8323	4523.57	3358.07	3887.09
5567	2	133.955	2	678.81	1355.6	2.69835	26.12	SPNELVDDLFK	[1] Phospho (ST)	NSF1C_MOUSE	NSFL1 cofactor p47 OS=Mus musculus OX=10090 GN=Nsfl1c PE=1 SV=1	7.77312	pH	Media	1.362e-07	26.7171	71420.2	51554.4	53354.2	55065.4	74509.1	147422	109739	121402	173962	143130	203546	243283
14731	1	136.342	3	1129.52	3385.53	2.24552	27.1	DLPAIPGVTSPTSDEPPMQASQSQLPSSPEDK	[13] Phospho (ST)	4EBP1_MOUSE	Eukaryotic translation initiation factor 4E-binding protein 1 OS=Mus musculus OX=10090 GN=Eif4ebp1 PE=1 SV=3	11.0747	KCl	Media	1.3671e-07	34.5222	134231	150745	210095	243312	555112	414908	338431	517433	309355	458402	456661	398801
29200	1	112.362	3	1291.13	3870.36	2.5338	49.12	YFEMGPPDAEEEEGSGQGEEDEEDEDEEAEEER	[15] Phospho (ST)	NISCH_MOUSE	Nischarin OS=Mus musculus OX=10090 GN=Nisch PE=1 SV=2	2.92798	pH	Media	1.37457e-07	15.5261	86488.3	100373	107689	125659	107418	106928	128844	96467.1	208632	219063	220313	194860
29200	1	112.362	3	1291.13	3870.36	2.5338	41.31	YFEMGPPDAEEEEGSGQGEEDEEDEDEEAEEER	[1] Phospho (Y)	NISCH_MOUSE	Nischarin OS=Mus musculus OX=10090 GN=Nisch PE=1 SV=2	2.92798	pH	Media	1.37457e-07	15.5261	86488.3	100373	107689	125659	107418	106928	128844	96467.1	208632	219063	220313	194860
50836	2	96.3465	3	1094.16	3279.46	3.1741	25.89	AYLGYQATPSGSSGSLSTSSSSSPPGTPSPADAK	[21] Phospho (ST)	CEBPB_MOUSE	CCAAT/enhancer-binding protein beta OS=Mus musculus OX=10090 GN=Cebpb PE=1 SV=1	34.9217	pH	Media	1.38091e-07	75.351	947.465	921.941	1948	1718.29	14769.4	26068.2	15444.4	25139.6	40296.7	30728	28967.8	24146.6
40325	2	113.907	2	993.443	1984.87	4.52636	101.99	LLSSSDDDANILSSPTDR	[5] Phospho (ST)	MED24_MOUSE	Mediator of RNA polymerase II transcription subunit 24 OS=Mus musculus OX=10090 GN=Med24 PE=1 SV=1	8.43668	pH	Media	1.39708e-07	29.7663	13006.9	7879.25	15233.9	10541	17107	28696.6	26063.1	21637.3	27297.1	25252.4	36973	27235.8
40325	2	113.907	2	993.443	1984.87	4.52636	57.12	LLSSSDDDANILSSPTDR	[3] Phospho (ST)	MED24_MOUSE	Mediator of RNA polymerase II transcription subunit 24 OS=Mus musculus OX=10090 GN=Med24 PE=1 SV=1	8.43668	pH	Media	1.39708e-07	29.7663	13006.9	7879.25	15233.9	10541	17107	28696.6	26063.1	21637.3	27297.1	25252.4	36973	27235.8
7924	2	74.586	3	542.583	1624.73	2.35703	62.25	SSPAEFSSSQHLLR	[2] Phospho (ST)	GAB2_MOUSE	GRB2-associated-binding protein 2 OS=Mus musculus OX=10090 GN=Gab2 PE=1 SV=2	4.67583	pH	Media	1.39892e-07	18.5624	30683.5	26014.4	29049.9	39517.4	56375.7	61321.1	56256	71633.4	120066	77074.2	111201	103502
702	1	35.7907	3	408.52	1222.54	1.05911	26.72	RRTPSPPPR	[3] Phospho (ST)|[5] Phospho (ST)	SRRM1_MOUSE	Serine/arginine repetitive matrix protein 1 OS=Mus musculus OX=10090 GN=Srrm1 PE=1 SV=2	2.52126	pH	Media	1.4044e-07	13.1034	1.09644e+06	872769	1.04169e+06	1.03813e+06	1.44601e+06	1.65983e+06	1.4636e+06	1.39773e+06	1.68252e+06	2.07615e+06	1.60938e+06	1.76944e+06
6022	2	66.0066	2	547.767	1093.52	2.85359	43.66	TPPVALSSSR	[1] Phospho (ST)	SRRM2_MOUSE	Serine/arginine repetitive matrix protein 2 OS=Mus musculus OX=10090 GN=Srrm2 PE=1 SV=3	10.4024	KCl	Media	1.40504e-07	33.0489	54444.7	44526	90986.9	55939.3	68459.3	117559	104907	89051	100564	75626.4	76276	57567.8
5224	2	72.6757	3	571.929	1712.77	2.21703	---	SSTPLPTVSSSAENTR	[2] Phospho (ST)	LAP2B_MOUSE	Lamina-associated polypeptide 2, isoforms beta/delta/epsilon/gamma OS=Mus musculus OX=10090 GN=Tmpo PE=1 SV=4	6.71662	VEH	Media	1.41119e-07	38.8382	196707	150117	112651	115928	157612	146353	150773	108772	34616.2	17660.6	25582.6	24040.2
5224	2	72.6757	3	571.929	1712.77	2.21703	46.96	SSTPLPTVSSSAENTR	[3] Phospho (ST)	LAP2B_MOUSE	Lamina-associated polypeptide 2, isoforms beta/delta/epsilon/gamma OS=Mus musculus OX=10090 GN=Tmpo PE=1 SV=4	6.71662	VEH	Media	1.41119e-07	38.8382	196707	150117	112651	115928	157612	146353	150773	108772	34616.2	17660.6	25582.6	24040.2
5224	2	72.6757	3	571.929	1712.77	2.21703	52.74	SSTPLPTVSSSAENTR	[7] Phospho (ST)	LAP2B_MOUSE	Lamina-associated polypeptide 2, isoforms beta/delta/epsilon/gamma OS=Mus musculus OX=10090 GN=Tmpo PE=1 SV=4	6.71662	VEH	Media	1.41119e-07	38.8382	196707	150117	112651	115928	157612	146353	150773	108772	34616.2	17660.6	25582.6	24040.2
5224	2	72.6757	3	571.929	1712.77	2.21703	---	SSTPLPTVSSSAENTR	[2] Phospho (ST)	LAP2A_MOUSE	Lamina-associated polypeptide 2, isoforms alpha/zeta OS=Mus musculus OX=10090 GN=Tmpo PE=1 SV=4	6.71662	VEH	Media	1.41119e-07	38.8382	196707	150117	112651	115928	157612	146353	150773	108772	34616.2	17660.6	25582.6	24040.2
5224	2	72.6757	3	571.929	1712.77	2.21703	46.96	SSTPLPTVSSSAENTR	[3] Phospho (ST)	LAP2A_MOUSE	Lamina-associated polypeptide 2, isoforms alpha/zeta OS=Mus musculus OX=10090 GN=Tmpo PE=1 SV=4	6.71662	VEH	Media	1.41119e-07	38.8382	196707	150117	112651	115928	157612	146353	150773	108772	34616.2	17660.6	25582.6	24040.2
5224	2	72.6757	3	571.929	1712.77	2.21703	52.74	SSTPLPTVSSSAENTR	[7] Phospho (ST)	LAP2A_MOUSE	Lamina-associated polypeptide 2, isoforms alpha/zeta OS=Mus musculus OX=10090 GN=Tmpo PE=1 SV=4	6.71662	VEH	Media	1.41119e-07	38.8382	196707	150117	112651	115928	157612	146353	150773	108772	34616.2	17660.6	25582.6	24040.2
14191	2	67.9568	2	772.336	1542.66	4.63294	28.03	YSTSPVPEHFGSR	[4] Phospho (ST)	IASPP_MOUSE	RelA-associated inhibitor OS=Mus musculus OX=10090 GN=Ppp1r13l PE=1 SV=1	3.07352	KCl	Media	1.41166e-07	16.9643	45529	39590.8	56549.9	56436.2	61888.9	81909.7	76355.4	77036.4	69034.3	63076.6	77412.3	64098
7757	2	76.5654	2	504.732	1007.45	2.52704	30.45	LSPSWNPK	[2] Phospho (ST)	ATG2B_MOUSE	Autophagy-related protein 2 homolog B OS=Mus musculus OX=10090 GN=Atg2b PE=1 SV=3	6.17044	pH	Media	1.41409e-07	30.0938	9516.62	7600.72	14529.7	14223.1	25549.7	40149.9	34044.8	42418.4	52260.6	49894.3	68347.9	50873.6
24028	2	85.0334	3	574.287	1719.84	2.38939	33.05	RIDFTPVSPAPSPTR	[14] Phospho (ST)	PBIR2_MOUSE	PABIR family member 2 OS=Mus musculus OX=10090 GN=Pabir2 PE=1 SV=2	3.62748	pH	Media	1.42025e-07	18.5099	12969.9	12130.9	13629	15465.3	17975.7	18353.8	19751.9	21528.8	31844.3	23216.8	36856.3	33389.8
54410	2	49.8777	2	534.741	1067.47	2.80925	29.11	VDVSPTSQR	[4] Phospho (ST)	ACON_MOUSE	Aconitate hydratase, mitochondrial OS=Mus musculus OX=10090 GN=Aco2 PE=1 SV=1	4.28764	pH	Media	1.42394e-07	25.2434	3619.99	3331.13	3409.14	4787.07	5365.87	5763.62	5111.42	6095.99	9090.94	7744.97	9417.49	8312.4
48824	1	84.1878	3	644.923	1931.75	2.24273	---	ISAAASDSGVESFDEGSSH	[12] Phospho (ST)	EPS8_MOUSE	Epidermal growth factor receptor kinase substrate 8 OS=Mus musculus OX=10090 GN=Eps8 PE=1 SV=2	42.1042	pH	Media	1.43571e-07	67.1005	617.691	650.385	655.654	448.205	19718.3	15194.9	15252.2	25787.5	15107.7	22556.9	19645.9	25004
2313	2	52.1091	3	830.04	2487.1	2.82656	96.39	KPDGVKESTESSNTTIEDEDVK	[9] Phospho (ST)	KCC2D_MOUSE	Calcium/calmodulin-dependent protein kinase type II subunit delta OS=Mus musculus OX=10090 GN=Camk2d PE=1 SV=1	8.84288	KCl	Media	1.43761e-07	33.0974	521985	311660	735522	522150	761468	943810	1.03405e+06	1.11881e+06	829705	702882	971585	776833
2313	2	52.1091	3	830.04	2487.1	2.82656	82.1	KPDGVKESTESSNTTIEDEDVK	[8] Phospho (ST)	KCC2D_MOUSE	Calcium/calmodulin-dependent protein kinase type II subunit delta OS=Mus musculus OX=10090 GN=Camk2d PE=1 SV=1	8.84288	KCl	Media	1.43761e-07	33.0974	521985	311660	735522	522150	761468	943810	1.03405e+06	1.11881e+06	829705	702882	971585	776833
43378	1	138.529	2	730.761	1459.51	2.12459	32.97	NSLESISSIDR	[2] Phospho (ST)|[5] Phospho (ST)|[8] Phospho (ST)	SCRIB_MOUSE	Protein scribble homolog OS=Mus musculus OX=10090 GN=Scrib PE=1 SV=2	8.82145	VEH	pH	1.43884e-07	35.2556	99164.1	106421	119333	83791.9	65081.6	77895.7	84017.5	57877.2	7425.03	9230.5	16572.2	13103.8
54388	2	99.7823	2	879.91	1757.81	4.04951	34.91	SSSAEFSAAAAPGSALVR	[3] Phospho (ST)	ZFY26_MOUSE	Zinc finger FYVE domain-containing protein 26 OS=Mus musculus OX=10090 GN=Zfyve26 PE=1 SV=2	18.0012	pH	Media	1.44982e-07	61.832	3950.91	3526.51	6404.69	4226.14	9354.53	14606.7	9758	12431.3	15614.6	14414.1	17258.2	14299
2651	2	72.1757	2	548.775	1095.54	2.87086	61.86	TTSISPALAR	[5] Phospho (ST)	TNIK_MOUSE	Traf2 and NCK-interacting protein kinase OS=Mus musculus OX=10090 GN=Tnik PE=1 SV=2	6.85863	pH	Media	1.45277e-07	37.3443	26448.7	29262.9	47102.6	58111.2	98798.3	146713	133993	155575	188878	192952	213648	193648
794	1	86.1085	4	1001.66	4002.63	2.24106	51.53	TETVEEPLEEDEAAKEEKEESDDEAAVEEEEEEK	[21] Phospho (ST)	ENPL_MOUSE	Endoplasmin OS=Mus musculus OX=10090 GN=Hsp90b1 PE=1 SV=2	28.5625	pH	Media	1.45434e-07	57.0014	933291	968055	999922	2.50773e+06	2.03662e+06	2.10422e+06	2.96435e+06	2.74533e+06	9.20117e+06	1.04578e+07	1.01926e+07	9.48906e+06
794	1	86.1085	4	1001.66	4002.63	2.24106	---	TETVEEPLEEDEAAKEEKEESDDEAAVEEEEEEK	[3] Phospho (ST)	ENPL_MOUSE	Endoplasmin OS=Mus musculus OX=10090 GN=Hsp90b1 PE=1 SV=2	28.5625	pH	Media	1.45434e-07	57.0014	933291	968055	999922	2.50773e+06	2.03662e+06	2.10422e+06	2.96435e+06	2.74533e+06	9.20117e+06	1.04578e+07	1.01926e+07	9.48906e+06
34002	1	95.073	3	703.619	2107.83	2.31823	---	DYNASASTISPPSSMEEDK	[10] Phospho (ST)	MAP1B_MOUSE	Microtubule-associated protein 1B OS=Mus musculus OX=10090 GN=Map1b PE=1 SV=2	4.30997	pH	Media	1.45656e-07	18.8628	32169.9	30086.4	33286.6	44315.5	70392.1	65410.6	64168.4	92624.5	76841.5	80792.3	99295.4	106102
15143	1	64.2088	3	622.584	1864.73	2.18876	32.51	KTSFDENDSEELEDK	[3] Phospho (ST)	IF2P_MOUSE	Eukaryotic translation initiation factor 5B OS=Mus musculus OX=10090 GN=Eif5b PE=1 SV=2	10.818	KCl	Media	1.45685e-07	36.6468	46968.4	36542.3	45401.5	47264.7	101603	103744	125517	150976	66622.4	73769.7	92564.7	100343
15143	1	64.2088	3	622.584	1864.73	2.18876	29.07	KTSFDENDSEELEDK	[2] Phospho (ST)	IF2P_MOUSE	Eukaryotic translation initiation factor 5B OS=Mus musculus OX=10090 GN=Eif5b PE=1 SV=2	10.818	KCl	Media	1.45685e-07	36.6468	46968.4	36542.3	45401.5	47264.7	101603	103744	125517	150976	66622.4	73769.7	92564.7	100343
40507	1	129.542	4	900.893	3599.54	3.20782	51.13	GNNSAVGSNADLTIEEDEEEEPVALQQAQQVR	[8] Phospho (ST)|[13] Phospho (ST)	CAVN2_MOUSE	Caveolae-associated protein 2 OS=Mus musculus OX=10090 GN=Cavin2 PE=1 SV=3	18.68	Media	KCl	1.45938e-07	48.4503	121426	85078.4	75488.1	103041	6881.47	5133.07	5584.79	8446.29	2246.25	7244.07	7258.79	10037.1
11172	1	130.691	3	1252.17	3753.48	2.1895	33.69	SLEETLHNVDLSSDDELPRDEEALEDSAEEK	[5] Phospho (ST)|[12] Phospho (ST)|[13] Phospho (ST)	CAVN2_MOUSE	Caveolae-associated protein 2 OS=Mus musculus OX=10090 GN=Cavin2 PE=1 SV=3	5.09752	Media	KCl	1.4623e-07	27.6833	1.23757e+06	1.66176e+06	911893	1.00929e+06	195867	318977	266991	232455	382239	438337	385844	555629
11172	1	130.691	3	1252.17	3753.48	2.1895	57.59	SLEETLHNVDLSSDDELPRDEEALEDSAEEK	[1] Phospho (ST)|[12] Phospho (ST)|[13] Phospho (ST)	CAVN2_MOUSE	Caveolae-associated protein 2 OS=Mus musculus OX=10090 GN=Cavin2 PE=1 SV=3	5.09752	Media	KCl	1.4623e-07	27.6833	1.23757e+06	1.66176e+06	911893	1.00929e+06	195867	318977	266991	232455	382239	438337	385844	555629
41	2	69.6851	3	796.645	2386.91	2.99582	78.95	ESDDKPEIEDVGSDEEEEEK	[13] Phospho (ST)	HS90A_MOUSE	Heat shock protein HSP 90-alpha OS=Mus musculus OX=10090 GN=Hsp90aa1 PE=1 SV=4	5.1453	pH	Media	1.46486e-07	19.3239	6.56382e+06	5.613e+06	6.95519e+06	8.40561e+06	1.02326e+07	1.47942e+07	1.23116e+07	1.39894e+07	2.4586e+07	1.54079e+07	2.24825e+07	1.96674e+07
5940	2	77.2065	3	559.611	1675.81	2.10791	42.34	KESAPQVLLPEEEK	[3] Phospho (ST)	ARHG7_MOUSE	Rho guanine nucleotide exchange factor 7 OS=Mus musculus OX=10090 GN=Arhgef7 PE=1 SV=2	6.07849	pH	Media	1.49298e-07	32.6262	52720.7	50930.7	68702.1	57849.5	87526.2	84327.9	111125	127404	124432	108086	150356	122224
14030	2	62.8363	2	517.223	1032.43	3.09479	33.49	SSSLPSYGR	[2] Phospho (ST)	DEMA_MOUSE	Dematin OS=Mus musculus OX=10090 GN=Dmtn PE=1 SV=1	12.265	pH	Media	1.49694e-07	49.6901	7619.95	5836.45	7581.65	8039.07	15701.8	21350.2	17610.8	20146.1	31666.9	30526.4	31753	32893
14030	2	62.8363	2	517.223	1032.43	3.09479	29.41	SSSLPSYGR	[3] Phospho (ST)	DEMA_MOUSE	Dematin OS=Mus musculus OX=10090 GN=Dmtn PE=1 SV=1	12.265	pH	Media	1.49694e-07	49.6901	7619.95	5836.45	7581.65	8039.07	15701.8	21350.2	17610.8	20146.1	31666.9	30526.4	31753	32893
603	1	125.993	4	939.379	3753.49	2.95977	52.31	SLEETLHNVDLSSDDELPRDEEALEDSAEEK	[12] Phospho (ST)|[13] Phospho (ST)|[27] Phospho (ST)	CAVN2_MOUSE	Caveolae-associated protein 2 OS=Mus musculus OX=10090 GN=Cavin2 PE=1 SV=3	3.69189	VEH	KCl	1.50252e-07	19.4814	9.83973e+06	9.91227e+06	7.05745e+06	6.99321e+06	2.03987e+06	2.62005e+06	2.23119e+06	2.26482e+06	3.23145e+06	3.79913e+06	3.1659e+06	4.25341e+06
15777	2	86.3226	2	667.795	1333.57	3.15378	50.76	TPVDDWTPPAR	[1] Phospho (ST)	TRI25_MOUSE	E3 ubiquitin/ISG15 ligase TRIM25 OS=Mus musculus OX=10090 GN=Trim25 PE=1 SV=2	13.7516	KCl	Media	1.5268e-07	36.3871	17373.3	10264.1	22631.2	11783.5	36852.3	73817.7	62157	66852.9	33457.1	34796	39727	28958.4
4928	2	67.4822	3	745.048	2232.12	2.9117	53.7	RAPAAQPPAAAAPSAVGSPAAAPR	[18] Phospho (ST)	CHCH2_MOUSE	Coiled-coil-helix-coiled-coil-helix domain-containing protein 2 OS=Mus musculus OX=10090 GN=Chchd2 PE=2 SV=1	3.70182	pH	Media	1.52957e-07	20.6822	109952	95333.6	112827	129664	211784	213956	169330	183900	284375	246616	336507	284587
27316	1	86.1085	2	751.249	1500.48	2.07309	54.56	SDSGGSSSEPFER	[1] Phospho (ST)|[6] Phospho (ST)	PRC2A_MOUSE	Protein PRRC2A OS=Mus musculus OX=10090 GN=Prrc2a PE=1 SV=1	3.86653	VEH	pH	1.53924e-07	19.0989	90635.5	100857	89912	80654.4	64211.6	73842.2	65099.6	53216.9	20642.7	21159.9	29246.6	22590.1
17875	2	79.4337	4	1239.68	4954.68	2.57064	50.01	AKSVAEEEDDEEEDEDDEDEDDEEEDDEDDDEEEEEEEPVK	[3] Phospho (ST)	NUCL_MOUSE	Nucleolin OS=Mus musculus OX=10090 GN=Ncl PE=1 SV=2	35.7178	KCl	Media	1.55465e-07	65.4584	196077	94354.1	196913	163746	509305	295299	326272	345498	117300	103992	67934	51004.3
8982	1	113.111	3	770.689	2309.05	1.20583	54.61	SISSSNPDLAVVPGSVDDEVSR	[5] Phospho (ST)	DOCK6_MOUSE	Dedicator of cytokinesis protein 6 OS=Mus musculus OX=10090 GN=Dock6 PE=1 SV=4	5.07693	Media	pH	1.56185e-07	20.3734	302023	335869	260635	354234	183744	151538	156250	113367	72610	114176	92831.8	85689.6
8982	1	113.111	3	770.689	2309.05	1.20583	39.05	SISSSNPDLAVVPGSVDDEVSR	[3] Phospho (ST)	DOCK6_MOUSE	Dedicator of cytokinesis protein 6 OS=Mus musculus OX=10090 GN=Dock6 PE=1 SV=4	5.07693	Media	pH	1.56185e-07	20.3734	302023	335869	260635	354234	183744	151538	156250	113367	72610	114176	92831.8	85689.6
15005	2	63.9141	3	403.225	1206.65	1.53198	33.73	IGKFPFAANSR		DLDH_MOUSE	Dihydrolipoyl dehydrogenase, mitochondrial OS=Mus musculus OX=10090 GN=Dld PE=1 SV=2	210.32	Media	pH	1.56445e-07	97.0686	10033	12377.3	10059.5	4249.37	1835.8	1891.39	363.611	1355.79	1016.86	199.838	231.499	208.452
6072	2	38.9273	2	513.717	1025.42	2.40621	47.88	SPDSTANVR	[1] Phospho (ST)	SRGP2_MOUSE	SLIT-ROBO Rho GTPase-activating protein 2 OS=Mus musculus OX=10090 GN=Srgap2 PE=1 SV=2	4.0123	KCl	Media	1.56709e-07	17.6255	34865.1	23142.8	28653.9	33084.4	55255.8	78167.5	63742.5	74431.3	66663.9	50504.6	59155.8	49992.2
7107	1	103.179	2	894.385	1786.75	0.609766	57.29	QNLLAPQNAVSSEEK	[11] Phospho (ST)|[12] Phospho (ST)	OSTP_MOUSE	Osteopontin OS=Mus musculus OX=10090 GN=Spp1 PE=1 SV=1	37.0625	Media	KCl	1.57526e-07	51.2774	203470	125752	143730	131232	74014.7	59343.7	66480.3	35671.2	52770.5	73668	67882.1	69046.2
2045	2	63.8644	3	737.999	2210.98	2.91604	27.78	ELSPEQSTAGKPSDGSSALDR	[3] Phospho (ST)	GNL3_MOUSE	Guanine nucleotide-binding protein-like 3 OS=Mus musculus OX=10090 GN=Gnl3 PE=1 SV=2	11.1887	pH	Media	1.57918e-07	39.31	255885	155388	192489	199366	272322	328412	306390	258657	799222	516107	752351	522630
34082	2	104.235	3	669.66	2005.96	3.03358	---	NYPLPSPAATEGGSLTPVR	[16] Phospho (ST)	RPTOR_MOUSE	Regulatory-associated protein of mTOR OS=Mus musculus OX=10090 GN=Rptor PE=1 SV=1	6.10974	KCl	Media	1.57927e-07	41.8053	10542.9	8238.72	9979.48	8278.71	27001.9	30566.8	30022.6	33768.3	23570.7	22433	27451.7	25953
20160	1	43.3751	3	546.918	1637.73	1.72073	27.94	SEQQAEALDSPQKK	[10] Phospho (ST)	LRRF1_MOUSE	Leucine-rich repeat flightless-interacting protein 1 OS=Mus musculus OX=10090 GN=Lrrfip1 PE=1 SV=2	6.99	pH	Media	1.58403e-07	26.7235	52493.7	33177	28930.9	39004.7	50196	34652.8	41213.6	31904.7	93837.4	64262	64285.2	68901.9
5576	2	73.1493	3	600.25	1797.73	2.85677	65.46	ENASPAPGTTAEEAMSR	[4] Phospho (ST)	BAG6_MOUSE	Large proline-rich protein BAG6 OS=Mus musculus OX=10090 GN=Bag6 PE=1 SV=1	3.08316	pH	Media	1.5886e-07	22.8435	41583.5	37853.3	40433.4	42645.5	66771.9	67612.5	58561	64849.8	123769	75123.3	108074	83689.7
9357	1	107.87	4	744.09	2972.33	2.17292	58.7	EVHDELEDLPSPPPPLSPPPTTSPHK	[11] Phospho (ST)|[17] Phospho (ST)	GEPH_MOUSE	Gephyrin OS=Mus musculus OX=10090 GN=Gphn PE=1 SV=2	3.73962	pH	VEH	1.58879e-07	22.6906	181875	140631	134748	216301	510607	429741	400266	451328	577938	618055	586724	736125
38680	1	109.627	3	851.644	2551.91	2.03633	39.36	VHPFEDSDSSEDEVDWQDTR	[9] Phospho (ST)|[10] Phospho (ST)	RIOK3_MOUSE	Serine/threonine-protein kinase RIO3 OS=Mus musculus OX=10090 GN=Riok3 PE=1 SV=3	7.30316	pH	VEH	1.5972e-07	29.9995	10302.6	17654.2	9928.25	16672.9	38170.8	62212.2	37485.3	48769.1	84913.4	110571	95738.8	107221
6729	2	93.8356	2	756.359	1510.7	2.9397	58.33	ITSPLMEPSSIEK	[3] Phospho (ST)	PSA5_MOUSE	Proteasome subunit alpha type-5 OS=Mus musculus OX=10090 GN=Psma5 PE=1 SV=1	8.33562	pH	Media	1.59899e-07	34.9755	20528.4	17881.1	28385	24019.8	70745.4	98316.2	105129	104640	110287	113017	188453	101484
5537	1	31.4126	2	383.168	764.322	0.683851	29.12	APSPASR	[3] Phospho (ST)	SRRM2_MOUSE	Serine/arginine repetitive matrix protein 2 OS=Mus musculus OX=10090 GN=Srrm2 PE=1 SV=3	10.7454	KCl	Media	1.59942e-07	38.22	114484	128871	191242	146383	194189	279602	329939	226367	162375	207200	143493	125293
15504	1	61.2437	2	535.204	1068.39	1.6277	30.9	DAYSSFGSR	[3] Phospho (Y)	DDX3L_MOUSE	Putative ATP-dependent RNA helicase Pl10 OS=Mus musculus OX=10090 GN=D1Pas1 PE=1 SV=1	28.3162	KCl	Media	1.60724e-07	55.0999	35050.7	40962.5	28978.9	31286.2	67887.3	80963.8	80919.1	66750.2	24830.2	35323.8	21197.6	21348.1
33439	2	74.0782	2	621.818	1241.62	2.9656	34.07	KFSGDVVLAAR	[3] Phospho (ST)	CBR1_MOUSE	Carbonyl reductase [NADPH] 1 OS=Mus musculus OX=10090 GN=Cbr1 PE=1 SV=3	8.99555	pH	Media	1.61405e-07	35.1485	3229.51	4406.79	5329.03	5243.56	9849.55	13900.5	11820	15019.6	19713.2	21330.6	30162.7	21741.7
5413	1	123.382	2	859.362	1716.71	1.79762	67.82	DLGQSNSDLDMPFAK	[5] Phospho (ST)	LIPB1_MOUSE	Liprin-beta-1 OS=Mus musculus OX=10090 GN=Ppfibp1 PE=1 SV=3	2.42012	KCl	Media	1.62395e-07	15.1959	435651	361791	466911	428451	520691	365297	425602	409955	219664	187757	207811	208619
1976	2	76.2243	2	533.254	1064.49	2.32274	31.01	SDISPLTPR	[7] Phospho (ST)	MAP1B_MOUSE	Microtubule-associated protein 1B OS=Mus musculus OX=10090 GN=Map1b PE=1 SV=2	6.57393	pH	Media	1.63231e-07	31.7634	132448	91258.4	176239	96046	275160	321932	352017	337177	311067	221695	449008	335150
5868	1	117.023	2	802.831	1603.65	2.27725	40.88	SPSFASEWDEIEK	[1] Phospho (ST)	ANS1A_MOUSE	Ankyrin repeat and SAM domain-containing protein 1A OS=Mus musculus OX=10090 GN=Anks1a PE=1 SV=3	2.57529	pH	Media	1.63892e-07	13.215	245382	247954	256430	257834	348617	362215	413669	299266	411706	507702	506743	466491
5868	1	117.023	2	802.831	1603.65	2.27725	63.58	SPSFASEWDEIEK	[3] Phospho (ST)	ANS1A_MOUSE	Ankyrin repeat and SAM domain-containing protein 1A OS=Mus musculus OX=10090 GN=Anks1a PE=1 SV=3	2.57529	pH	Media	1.63892e-07	13.215	245382	247954	256430	257834	348617	362215	413669	299266	411706	507702	506743	466491
40907	1	107.864	2	930.388	1858.76	2.83684	27.24	LISWYDNEYGYSNR	[9] Phospho (Y)	G3P_MOUSE	Glyceraldehyde-3-phosphate dehydrogenase OS=Mus musculus OX=10090 GN=Gapdh PE=1 SV=2	5.02328	pH	Media	1.64392e-07	31.9049	11154	18568.4	16615.8	24925	62412.8	54521.9	66650.9	63797.8	65494.3	77481.2	78238.2	73033.9
31740	1	89.315	2	553.269	1104.52	1.93665	36.77	VDLEPISPR	[7] Phospho (ST)	NCK5L_MOUSE	Nck-associated protein 5-like OS=Mus musculus OX=10090 GN=Nckap5l PE=1 SV=1	64.7689	KCl	Media	1.64898e-07	68.3827	3534.3	1793.91	603.795	2803.37	20561.3	22941.5	29627.4	23851.1	16181.9	17291.6	21755.7	20801.7
96016	1	121.063	2	952.856	1903.7	1.89993	42.95	SSSFSSWDDGADSYWK	[3] Phospho (ST)	ARFG3_MOUSE	ADP-ribosylation factor GTPase-activating protein 3 OS=Mus musculus OX=10090 GN=Arfgap3 PE=1 SV=2	23.176	VEH	pH	1.65115e-07	61.8846	18321.2	16857.1	22226.5	13733	24749.9	11819.2	15373.8	11583.4	387.676	1253.4	1095.29	333.083
3850	2	49.2962	3	604.62	1810.84	2.50394	56.1	RRSESSGNLPSVADTR	[3] Phospho (ST)	AKAP1_MOUSE	A-kinase anchor protein 1, mitochondrial OS=Mus musculus OX=10090 GN=Akap1 PE=1 SV=4	4.96168	pH	Media	1.65563e-07	28.9807	102931	92024.9	87823.4	118088	134011	134810	114896	137931	351430	316893	395384	355842
3850	2	49.2962	3	604.62	1810.84	2.50394	51.95	RRSESSGNLPSVADTR	[6] Phospho (ST)	AKAP1_MOUSE	A-kinase anchor protein 1, mitochondrial OS=Mus musculus OX=10090 GN=Akap1 PE=1 SV=4	4.96168	pH	Media	1.65563e-07	28.9807	102931	92024.9	87823.4	118088	134011	134810	114896	137931	351430	316893	395384	355842
3845	2	35.8608	2	434.695	867.375	1.75489	47.24	ASAVSPEK	[5] Phospho (ST)	TCOF_MOUSE	Treacle protein OS=Mus musculus OX=10090 GN=Tcof1 PE=1 SV=1	7.03758	pH	Media	1.66366e-07	25.484	65396	49862.2	58093.4	56760	75565.5	124922	105196	87767.7	172580	134220	128609	90673.3
1678	1	78.3802	2	549.748	1097.48	1.94953	31.81	SFDQPPLSK	[1] Phospho (ST)	ARAP3_MOUSE	Arf-GAP with Rho-GAP domain, ANK repeat and PH domain-containing protein 3 OS=Mus musculus OX=10090 GN=Arap3 PE=1 SV=3	4.65964	KCl	Media	1.67024e-07	21.9639	386056	363611	531818	524318	529369	553626	615654	548898	278679	413802	325270	336331
4070	2	61.1144	3	479.229	1434.66	1.86847	39.42	RQDSAGPILDGAR	[4] Phospho (ST)	CGNL1_MOUSE	Cingulin-like protein 1 OS=Mus musculus OX=10090 GN=Cgnl1 PE=1 SV=2	7.41846	pH	Media	1.67212e-07	32.4494	60163.6	35813.5	73009.6	63192.3	77056.2	93775.8	80800.2	91929.3	92172.4	74526.4	97634.2	80910
3981	2	108.08	2	660.283	1318.55	2.83133	30.32	AFSDPFVEAEK	[3] Phospho (ST)	HSP74_MOUSE	Heat shock 70 kDa protein 4 OS=Mus musculus OX=10090 GN=Hspa4 PE=1 SV=1	11.1515	pH	Media	1.68864e-07	37.9344	53213	34111.8	58238.7	56183.9	89972.6	149141	118926	136194	202871	182219	260124	217860
360	2	66.2817	3	483.234	1446.68	2.49621	28.93	EKSPELPEPSVR	[3] Phospho (ST)	SRRM1_MOUSE	Serine/arginine repetitive matrix protein 1 OS=Mus musculus OX=10090 GN=Srrm1 PE=1 SV=2	4.02875	pH	Media	1.68921e-07	20.4553	714112	586661	792634	814164	985461	1.53235e+06	1.30776e+06	1.2635e+06	1.77917e+06	1.45331e+06	1.52388e+06	1.38681e+06
20439	2	112.447	2	889.42	1776.82	3.6087	35.69	EVLESILSPGEPGDQK	[8] Phospho (ST)	PPR18_MOUSE	Phostensin OS=Mus musculus OX=10090 GN=Ppp1r18 PE=1 SV=1	8.31373	KCl	Media	1.69329e-07	33.6964	17374.8	15441.1	23979	10307.7	49115.2	72341.5	75887.1	77944.3	35979.6	36319.5	42076.3	34338.2
101469	1	122.115	3	1366.58	4096.71	4.55661	---	LEDQMQEDREEGSFTEGLSEASLPSGLMEGSAEDAEK	[5] Oxidation (M)|[13] Phospho (ST)	CAVN2_MOUSE	Caveolae-associated protein 2 OS=Mus musculus OX=10090 GN=Cavin2 PE=1 SV=3	14.3208	VEH	KCl	1.71149e-07	43.9673	110228	122033	80290.2	101149	5707.15	6202.06	11931.9	5047.06	21772.3	20412	21427.4	13426.6
1404	1	32.9956	3	427.527	1279.56	1.05852	29.68	RRSPSPPPAR	[3] Phospho (ST)|[5] Phospho (ST)	SRRM1_MOUSE	Serine/arginine repetitive matrix protein 1 OS=Mus musculus OX=10090 GN=Srrm1 PE=1 SV=2	2.84033	pH	Media	1.71216e-07	15.7681	786047	553221	596475	633564	921841	1.06634e+06	980293	924431	1.13994e+06	1.34896e+06	1.02602e+06	1.12303e+06
109251	1	100.573	3	564.274	1689.8	1.60569	41.26	TPQAANAPDLSDAIVK	[1] Phospho (ST)	UH1BL_MOUSE	UHRF1-binding protein 1-like OS=Mus musculus OX=10090 GN=Uhrf1bp1l PE=1 SV=2	22.9254	KCl	Media	1.72242e-07	77.5494	200.421	515.256	365.626	303.73	6715.88	4334.45	4052.7	6262.48	2605.02	2819.57	3114.99	3295.08
81717	2	113.821	2	784.879	1567.74	3.19663	30.03	EETDSVVLIENLK	[5] Phospho (ST)	I13R1_MOUSE	Interleukin-13 receptor subunit alpha-1 OS=Mus musculus OX=10090 GN=Il13ra1 PE=2 SV=1	10.3557	pH	VEH	1.7401e-07	30.5272	1125.79	1554.23	1011.44	800.404	2186.57	4101.02	3453.91	2675.51	11573.7	8543.57	14351.3	12047.5
800	2	90.1919	3	746.364	2236.07	3.47799	69.24	TVGTPIASVPGSTNTGTVPGSEK	[4] Phospho (ST)	PSMD1_MOUSE	26S proteasome non-ATPase regulatory subunit 1 OS=Mus musculus OX=10090 GN=Psmd1 PE=1 SV=1	8.61357	KCl	Media	1.74634e-07	34.3395	329076	225758	460762	343768	1.11398e+06	1.77118e+06	1.52791e+06	1.93214e+06	1.36018e+06	1.01508e+06	1.54004e+06	1.36018e+06
3124	1	96.2035	2	731.785	1461.56	2.53442	69.07	GSVSDEEMMELR	[2] Phospho (ST)	PLSL_MOUSE	Plastin-2 OS=Mus musculus OX=10090 GN=Lcp1 PE=1 SV=4	2.1899	pH	VEH	1.7475e-07	13.4885	226403	222302	228687	225586	370200	386771	418545	497282	457827	506922	573853	438826
1936	2	78.965	2	646.32	1290.63	2.62594	42.25	SLSIEIGHEVK	[3] Phospho (ST)	BET1_MOUSE	BET1 homolog OS=Mus musculus OX=10090 GN=Bet1 PE=1 SV=1	16.3509	KCl	Media	1.75466e-07	40.9517	119659	93772.6	238382	171890	254917	437324	376407	418596	146341	127304	238272	167664
1936	2	78.965	2	646.32	1290.63	2.62594	32.59	SLSIEIGHEVK	[1] Phospho (ST)	BET1_MOUSE	BET1 homolog OS=Mus musculus OX=10090 GN=Bet1 PE=1 SV=1	16.3509	KCl	Media	1.75466e-07	40.9517	119659	93772.6	238382	171890	254917	437324	376407	418596	146341	127304	238272	167664
20675	2	99.3852	4	712.117	2844.44	2.94097	30.66	LIRPEYAWIVQPASGAVSDRPGASPK	[24] Phospho (ST)	NU160_MOUSE	Nuclear pore complex protein Nup160 OS=Mus musculus OX=10090 GN=Nup160 PE=1 SV=2	4.81409	pH	Media	1.76336e-07	22.4372	20926.8	20801.9	32679.3	27242.7	47559.8	44590.2	41911.2	41505.2	58073.7	56228.2	83496.1	67893.4
238	2	52.939	2	418.7	835.386	2.06805	40.09	SASPGLPK	[3] Phospho (ST)	SET_MOUSE	Protein SET OS=Mus musculus OX=10090 GN=Set PE=1 SV=1	4.33911	pH	Media	1.78919e-07	17.9113	508642	440012	551681	603861	626104	944202	876484	871804	1.16016e+06	989821	1.49422e+06	1.12975e+06
5542	2	59.0363	2	599.262	1196.51	2.36144	62.97	GESPVTADVSR	[3] Phospho (ST)	STIM2_MOUSE	Stromal interaction molecule 2 OS=Mus musculus OX=10090 GN=Stim2 PE=1 SV=2	7.44932	KCl	Media	1.79509e-07	37.911	43304.6	39173.9	62289.9	48466.7	112019	169965	133182	165610	161229	121333	143868	131328
9425	2	41.7139	2	449.673	897.332	1.86514	42.75	SPDGMSPK	[6] Phospho (ST)	MYO9B_MOUSE	Unconventional myosin-IXb OS=Mus musculus OX=10090 GN=Myo9b PE=1 SV=2	3.56427	pH	Media	1.79828e-07	16.542	18554.2	20420.1	17376.1	24195	21733.3	21656.7	26918.1	25712.2	44986.4	39610.7	49850.1	39997.3
18388	2	65.6688	2	696.844	1391.67	2.85342	25.37	KLSVGGDSDPPLK	[3] Phospho (ST)	ZC11A_MOUSE	Zinc finger CCCH domain-containing protein 11A OS=Mus musculus OX=10090 GN=Zc3h11a PE=1 SV=1	59.862	KCl	Media	1.8039e-07	70.9176	21003.3	13106.2	30933.5	12883.6	34415.5	57388.1	49404.5	55509.4	23151.5	31604.4	18752.3	13690.3
22835	2	118.974	3	752.708	2255.1	2.7661	36.52	SSAAAAAAAAAEGALLPQTPPSPR	[22] Phospho (ST)	RGPS2_MOUSE	Ras-specific guanine nucleotide-releasing factor RalGPS2 OS=Mus musculus OX=10090 GN=Ralgps2 PE=1 SV=2	5.26886	pH	Media	1.80562e-07	24.9452	21740.5	17923.1	27084.1	29288.6	31202.8	37358.2	31568.4	39249.1	55110.2	35327.4	57581.5	37551.7
9240	2	64.4191	2	624.781	1247.55	2.59602	40.34	ATETVYSEIR	[6] Phospho (Y)	PECA1_MOUSE	Platelet endothelial cell adhesion molecule OS=Mus musculus OX=10090 GN=Pecam1 PE=1 SV=1	7.64358	KCl	Media	1.81627e-07	37.8506	61304.3	50613.1	45526.6	42398.7	90681.5	117198	88513.2	118507	85325.9	73543.7	76486.5	67421.8
9240	2	64.4191	2	624.781	1247.55	2.59602	36.93	ATETVYSEIR	[7] Phospho (ST)	PECA1_MOUSE	Platelet endothelial cell adhesion molecule OS=Mus musculus OX=10090 GN=Pecam1 PE=1 SV=1	7.64358	KCl	Media	1.81627e-07	37.8506	61304.3	50613.1	45526.6	42398.7	90681.5	117198	88513.2	118507	85325.9	73543.7	76486.5	67421.8
2168	2	72.3806	2	600.291	1198.57	2.63678	62.77	LNSPPSTIYK	[3] Phospho (ST)	FND3B_MOUSE	Fibronectin type III domain-containing protein 3B OS=Mus musculus OX=10090 GN=Fndc3b PE=1 SV=1	5.15088	pH	Media	1.82521e-07	23.961	124193	100039	155621	160050	218966	290601	263168	298088	457326	374838	473958	427976
38397	2	52.9722	3	408.221	1221.64	2.41917	---	KQESPLLVTK	[4] Phospho (ST)	RUBIC_MOUSE	Run domain Beclin-1-interacting and cysteine-rich domain-containing protein OS=Mus musculus OX=10090 GN=Rubcn PE=1 SV=2	5.59722	pH	Media	1.82762e-07	23.2282	3433.74	2719.1	2561.71	3752.69	7548.6	4572.54	4983.3	6251.74	10263.3	8141.83	11460.3	9573.12
12289	1	56.2805	2	459.174	916.334	1.24272	44.83	SDSFPER	[3] Phospho (ST)	NELFE_MOUSE	Negative elongation factor E OS=Mus musculus OX=10090 GN=Nelfe PE=1 SV=2	8.83656	KCl	Media	1.83637e-07	40.5729	67228.8	72489.9	76829.6	76189.2	94283.9	116134	122472	101239	39669.9	76694.9	51069.5	48141.2
16728	1	86.9495	3	576.93	1727.77	1.76406	32.98	TRSPSPTLGESLAPR	[3] Phospho (ST)|[7] Phospho (ST)	PHLB1_MOUSE	Pleckstrin homology-like domain family B member 1 OS=Mus musculus OX=10090 GN=Phldb1 PE=1 SV=1	4.61107	pH	Media	1.84546e-07	17.2526	48952.1	37326.9	37637.8	51941.8	48503.3	53397.8	40435.2	51039.4	67197.5	92389.7	95167.8	102706
16728	1	86.9495	3	576.93	1727.77	1.76406	35.78	TRSPSPTLGESLAPR	[3] Phospho (ST)|[5] Phospho (ST)	PHLB1_MOUSE	Pleckstrin homology-like domain family B member 1 OS=Mus musculus OX=10090 GN=Phldb1 PE=1 SV=1	4.61107	pH	Media	1.84546e-07	17.2526	48952.1	37326.9	37637.8	51941.8	48503.3	53397.8	40435.2	51039.4	67197.5	92389.7	95167.8	102706
21882	2	86.343	2	679.81	1357.61	2.98665	46.12	LSIISEESEGSK	[5] Phospho (ST)	I10R2_MOUSE	Interleukin-10 receptor subunit beta OS=Mus musculus OX=10090 GN=Il10rb PE=1 SV=1	7.21612	pH	Media	1.84571e-07	28.4747	10584.5	10468.3	13627.6	12987.8	12253.6	21426.6	15234	15687.4	44778.8	36906.3	39232.4	38421.1
8131	2	42.202	2	865.352	1728.69	2.94947	49.06	SQSSDTEQPSPTSGGGK	[3] Phospho (ST)	IF4B_MOUSE	Eukaryotic translation initiation factor 4B OS=Mus musculus OX=10090 GN=Eif4b PE=1 SV=1	12.1841	KCl	Media	1.85051e-07	48.3619	96195.8	49439.6	97420.8	100384	89626.1	159306	128174	138619	143294	104230	129433	104825
1441	2	69.6653	2	1194.46	2386.91	2.22579	---	ESDDKPEIEDVGSDEEEEEK	[13] Phospho (ST)	HS90A_MOUSE	Heat shock protein HSP 90-alpha OS=Mus musculus OX=10090 GN=Hsp90aa1 PE=1 SV=4	5.60124	pH	Media	1.85454e-07	25.9537	413843	436880	616344	705074	786116	1.24126e+06	1.06943e+06	1.04722e+06	1.82823e+06	1.69746e+06	2.05272e+06	1.60346e+06
20064	2	94.5273	3	884.095	2649.26	3.41481	30.17	KEELVSSEDDAQALTPVTQGLPSR	[7] Phospho (ST)	BRE1B_MOUSE	E3 ubiquitin-protein ligase BRE1B OS=Mus musculus OX=10090 GN=Rnf40 PE=1 SV=2	40.7144	KCl	Media	1.85551e-07	71.9345	6576.84	3326.8	16560.4	5890.31	41963.4	82044	92833.1	96851.7	31571.8	29803	46299	34518.6
20064	2	94.5273	3	884.095	2649.26	3.41481	61.17	KEELVSSEDDAQALTPVTQGLPSR	[15] Phospho (ST)	BRE1B_MOUSE	E3 ubiquitin-protein ligase BRE1B OS=Mus musculus OX=10090 GN=Rnf40 PE=1 SV=2	40.7144	KCl	Media	1.85551e-07	71.9345	6576.84	3326.8	16560.4	5890.31	41963.4	82044	92833.1	96851.7	31571.8	29803	46299	34518.6
26431	1	62.3239	2	876.298	1750.58	2.45541	28.75	ESLKEEDESDDDNM	[2] Phospho (ST)|[14] Oxidation (M)	PSA3_MOUSE	Proteasome subunit alpha type-3 OS=Mus musculus OX=10090 GN=Psma3 PE=1 SV=3	4.80687	pH	Media	1.86654e-07	30.5018	135860	124861	127276	158781	150606	194722	175212	163255	283056	302548	322952	307021
17430	2	47.5383	3	658.952	1973.83	3.0703	46.83	SGKVTEEEEDMKQEQK	[5] Phospho (ST)	HIRP3_MOUSE	HIRA-interacting protein 3 OS=Mus musculus OX=10090 GN=Hirip3 PE=1 SV=1	9.90942	pH	Media	1.86883e-07	36.5715	32441	23977.1	21394.1	45728.7	96715.4	82034.7	88571.5	94581.6	154344	172106	92602.4	140297
2240	2	57.8252	3	694.625	2080.85	2.81723	45.15	ERDHSPTPSVFNSDEER	[5] Phospho (ST)	FIP1_MOUSE	Pre-mRNA 3'-end-processing factor FIP1 OS=Mus musculus OX=10090 GN=Fip1l1 PE=1 SV=1	3.92275	pH	Media	1.87975e-07	21.2631	204023	164069	201455	182152	251636	340033	270311	288758	499162	422515	408034	344106
2240	2	57.8252	3	694.625	2080.85	2.81723	37.31	ERDHSPTPSVFNSDEER	[7] Phospho (ST)	FIP1_MOUSE	Pre-mRNA 3'-end-processing factor FIP1 OS=Mus musculus OX=10090 GN=Fip1l1 PE=1 SV=1	3.92275	pH	Media	1.87975e-07	21.2631	204023	164069	201455	182152	251636	340033	270311	288758	499162	422515	408034	344106
10986	1	59.2355	2	648.796	1295.58	1.55008	42.47	ATGAALTPTEER	[7] Phospho (ST)	MYO9B_MOUSE	Unconventional myosin-IXb OS=Mus musculus OX=10090 GN=Myo9b PE=1 SV=2	6.91607	pH	Media	1.88403e-07	34.7787	53799.5	38932.9	60785.4	61522.6	67166.9	72346.3	95170.7	76988.9	92154	103781	71633.9	99422.4
27751	2	62.265	2	933.373	1864.73	3.93442	25.91	KTSFDENDSEELEDK	[3] Phospho (ST)	IF2P_MOUSE	Eukaryotic translation initiation factor 5B OS=Mus musculus OX=10090 GN=Eif5b PE=1 SV=2	30.0847	KCl	Media	1.90956e-07	54.4332	9543.97	6550.68	18336.6	15060.3	25140.6	61321.7	51572.3	58039.1	31292.4	36213.1	46666.6	32950.4
5233	2	87.8189	2	784.374	1566.73	2.66699	61.77	TISSSPSIESLPGGR	[7] Phospho (ST)	TBCD5_MOUSE	TBC1 domain family member 5 OS=Mus musculus OX=10090 GN=Tbc1d5 PE=1 SV=2	4.95687	KCl	Media	1.92371e-07	23.8644	97312.5	91820.9	144136	143141	207674	252302	232698	263681	185210	183411	223380	166481
21912	2	66.5278	2	589.264	1176.51	2.491	53.82	IGSMSSVTSTK	[3] Phospho (ST)	ITPI2_MOUSE	Protein ITPRID2 OS=Mus musculus OX=10090 GN=Itprid2 PE=1 SV=3	7.26668	KCl	Media	1.93089e-07	28.7195	7079.37	6655.45	7205.9	11634.2	12084.2	13547.6	13986.7	16493.9	16238.5	17748.8	11962.1	9740.31
7410	2	71.491	4	519.502	2073.98	2.35948	---	DKSPVREPIDNLTPEER	[3] Phospho (ST)	RBM39_MOUSE	RNA-binding protein 39 OS=Mus musculus OX=10090 GN=Rbm39 PE=1 SV=2	3.25656	pH	Media	1.94087e-07	22.8444	48282.3	35739.7	41567.3	45963.9	77162.3	74792.5	67768.2	77352	109146	63876.1	78722.9	79977.9
18430	2	92.8535	2	666.312	1330.61	3.15003	50.96	VSPYSLEISEK	[2] Phospho (ST)	ANKZ1_MOUSE	Ankyrin repeat and zinc finger domain-containing protein 1 OS=Mus musculus OX=10090 GN=Ankzf1 PE=1 SV=2	5.42761	pH	Media	1.95098e-07	28.551	8141.34	7779.32	10475.4	11478	17102.5	24349.9	24737.6	26448.3	37224.1	31603.6	38431.6	31850.5
22549	1	45.0352	2	493.216	984.418	1.07805	45.3	SSSASPELK	[5] Phospho (ST)	SRRM2_MOUSE	Serine/arginine repetitive matrix protein 2 OS=Mus musculus OX=10090 GN=Srrm2 PE=1 SV=3	61.046	pH	Media	1.95321e-07	47.2948	4348.4	5128.02	8697.75	6256.14	10642.2	11262	2806.62	12505.2	61765.6	45678	39103.2	34512.3
16859	2	57.4198	3	743.33	2226.97	3.07508	68.89	KTEMDKSPFNSPSPQDSPR	[7] Phospho (ST)	NFIC_MOUSE	Nuclear factor 1 C-type OS=Mus musculus OX=10090 GN=Nfic PE=1 SV=1	4.17807	pH	Media	1.9585e-07	20.7195	18670.8	20148.1	21827	24897.9	35562.3	47161.4	42274.2	37921	83364	76887.7	96222.2	59300.2
1677	2	38.5702	2	618.27	1234.53	1.97988	43.05	EAGIVHSDAEK	[7] Phospho (ST)	PININ_MOUSE	Pinin OS=Mus musculus OX=10090 GN=Pnn PE=1 SV=4	8.1997	KCl	Media	1.95874e-07	31.2078	261570	190867	312127	194668	303585	468596	511435	506740	414051	354997	293803	372551
26934	2	135.589	3	790.71	2369.11	2.99218	45.31	SVNVSLTQEELDSGLDELSVR	[1] Phospho (ST)	AKAP2_MOUSE	A-kinase anchor protein 2 OS=Mus musculus OX=10090 GN=Akap2 PE=1 SV=3	6.95533	KCl	Media	1.96165e-07	37.4303	40333.5	16010.3	33479.9	24048.7	37868.2	31296.8	39376.3	44398.8	34509.9	28387.2	31423.3	28687.8
26934	2	135.589	3	790.71	2369.11	2.99218	36.89	SVNVSLTQEELDSGLDELSVR	[5] Phospho (ST)	AKAP2_MOUSE	A-kinase anchor protein 2 OS=Mus musculus OX=10090 GN=Akap2 PE=1 SV=3	6.95533	KCl	Media	1.96165e-07	37.4303	40333.5	16010.3	33479.9	24048.7	37868.2	31296.8	39376.3	44398.8	34509.9	28387.2	31423.3	28687.8
26934	2	135.589	3	790.71	2369.11	2.99218	30.54	SVNVSLTQEELDSGLDELSVR	[7] Phospho (ST)	AKAP2_MOUSE	A-kinase anchor protein 2 OS=Mus musculus OX=10090 GN=Akap2 PE=1 SV=3	6.95533	KCl	Media	1.96165e-07	37.4303	40333.5	16010.3	33479.9	24048.7	37868.2	31296.8	39376.3	44398.8	34509.9	28387.2	31423.3	28687.8
558	1	46.2599	2	562.256	1122.5	1.201	40.26	EVQSPEQVK	[4] Phospho (ST)	BCLF1_MOUSE	Bcl-2-associated transcription factor 1 OS=Mus musculus OX=10090 GN=Bclaf1 PE=1 SV=2	4.06333	KCl	Media	1.96201e-07	21.5738	901434	853248	1.13895e+06	672045	1.11836e+06	1.14987e+06	1.32755e+06	1.22013e+06	1.32376e+06	1.30907e+06	982257	1.05458e+06
979	1	126.447	2	684.265	1366.52	2.15639	31.18	SLMSSPEDLTK	[4] Phospho (ST)|[5] Phospho (ST)	MAP1B_MOUSE	Microtubule-associated protein 1B OS=Mus musculus OX=10090 GN=Map1b PE=1 SV=2	2.51455	pH	Media	1.97317e-07	18.097	1.2097e+06	1.22646e+06	1.14267e+06	1.1407e+06	1.12953e+06	1.29855e+06	1.18708e+06	1.14789e+06	1.62996e+06	1.7559e+06	1.78144e+06	1.87638e+06
42381	1	123.798	3	1014.76	3041.26	2.01205	45.58	ILSDREEEEEEEEEAEEALEAAEQR	[3] Phospho (ST)	PLCD3_MOUSE	1-phosphatidylinositol 4,5-bisphosphate phosphodiesterase delta-3 OS=Mus musculus OX=10090 GN=Plcd3 PE=1 SV=2	3.64625	VEH	Media	1.97702e-07	18.0146	65113.2	92094	80201	92256.2	62092.4	57766.3	82570.3	58335.8	70847.9	85614.8	80186.4	64311
2393	2	88.3803	3	918.401	2752.18	3.304	33.18	STSSEEAVATEAGGSSLDELQENHPK	[4] Phospho (ST)	RMP_MOUSE	Unconventional prefoldin RPB5 interactor OS=Mus musculus OX=10090 GN=Uri1 PE=1 SV=2	17.9527	pH	Media	1.98214e-07	60.2314	294890	177106	290220	260103	366169	484416	453510	463338	564801	445958	778522	529919
2393	2	88.3803	3	918.401	2752.18	3.304	71.9	STSSEEAVATEAGGSSLDELQENHPK	[3] Phospho (ST)	RMP_MOUSE	Unconventional prefoldin RPB5 interactor OS=Mus musculus OX=10090 GN=Uri1 PE=1 SV=2	17.9527	pH	Media	1.98214e-07	60.2314	294890	177106	290220	260103	366169	484416	453510	463338	564801	445958	778522	529919
27436	1	71.8986	2	537.731	1073.45	1.70757	61.62	NSSELSVMK	[2] Phospho (ST)	EPS8_MOUSE	Epidermal growth factor receptor kinase substrate 8 OS=Mus musculus OX=10090 GN=Eps8 PE=1 SV=2	55.4777	pH	VEH	1.98344e-07	124.715	1026.24	667.333	959.721	707.587	31185.7	19251.2	28976.9	31933.1	48232.4	43473.9	46445.4	48302.1
37570	2	121.837	3	555.92	1664.74	2.298	---	LASTDDGYIDLQFK	[4] Phospho (ST)	TM230_MOUSE	Transmembrane protein 230 OS=Mus musculus OX=10090 GN=Tmem230 PE=1 SV=1	19.0609	pH	Media	1.9962e-07	39.609	5791.3	2660.48	6161.84	6820.2	7031.25	7578.85	6869.08	9030.28	15355.2	5369.92	11284.4	9687.26
37570	2	121.837	3	555.92	1664.74	2.298	---	LASTDDGYIDLQFK	[3] Phospho (ST)	TM230_MOUSE	Transmembrane protein 230 OS=Mus musculus OX=10090 GN=Tmem230 PE=1 SV=1	19.0609	pH	Media	1.9962e-07	39.609	5791.3	2660.48	6161.84	6820.2	7031.25	7578.85	6869.08	9030.28	15355.2	5369.92	11284.4	9687.26
39093	2	138.477	3	731.358	2191.05	3.00634	25.84	RFSFPLSLFQGSGDGVEIR	[7] Phospho (ST)	EI2BE_MOUSE	Translation initiation factor eIF-2B subunit epsilon OS=Mus musculus OX=10090 GN=Eif2b5 PE=1 SV=1	8.4368	pH	Media	1.99879e-07	32.0289	8616.01	12371.7	9765.62	17270.6	31622.5	41801	33860.2	51654	65293.4	46571.3	85168.2	68822.7
3269	2	106.783	3	668.335	2001.98	3.0901	---	SAVLDSGLAPPGEAVTSPVR	[16] Phospho (ST)	MILK2_MOUSE	MICAL-like protein 2 OS=Mus musculus OX=10090 GN=Micall2 PE=1 SV=1	13.9055	pH	Media	1.99945e-07	38.4578	60877.3	32908.5	74267.5	54296.1	178000	282149	254952	384657	367188	228994	430208	321195
3995	2	73.7364	2	578.275	1154.54	2.62579	54.57	SVSELSLQGR	[6] Phospho (ST)	RAIN_MOUSE	Ras-interacting protein 1 OS=Mus musculus OX=10090 GN=Rasip1 PE=1 SV=3	5.25536	VEH	Media	2.00658e-07	28.2479	118834	90020.5	88212	69341.3	86565.3	95237.7	77711.3	73426.6	31593.8	19323.6	40173.6	30085
43669	1	95.5716	2	856.883	1711.75	3.86723	31.87	TNPSPTNPFSSDLQK	[4] Phospho (ST)	NUMB_MOUSE	Protein numb homolog OS=Mus musculus OX=10090 GN=Numb PE=1 SV=1	16.174	KCl	Media	2.01441e-07	59.233	4780.06	4186.02	5809.02	13058.6	32169.4	28417	44283.7	38356.4	17506.4	33686	33387.8	32713.9
13474	2	62.6833	3	712.992	2135.95	2.79125	35.84	AASGGAALASPGPGSGSGTPTGSGGK	[10] Phospho (ST)	RAIN_MOUSE	Ras-interacting protein 1 OS=Mus musculus OX=10090 GN=Rasip1 PE=1 SV=3	5.50543	VEH	pH	2.0165e-07	26.2487	102942	88428.6	77151.5	66596.3	55847.4	47071.7	54052	44275.5	19399.7	13828.5	14137.6	13504.6
1727	2	69.5178	2	816.39	1630.76	2.75695	83.5	SPAPSNPTLSPSTPAK	[10] Phospho (ST)	MBB1A_MOUSE	Myb-binding protein 1A OS=Mus musculus OX=10090 GN=Mybbp1a PE=1 SV=2	7.82876	pH	Media	2.02767e-07	29.5633	293473	236284	371378	338839	340939	583136	532008	458905	856982	718204	1.05465e+06	830819
8350	2	72.0536	3	604.266	1809.78	2.59729	38.04	FLQDHGSDSFLAEHK	[9] Phospho (ST)	FKBP3_MOUSE	Peptidyl-prolyl cis-trans isomerase FKBP3 OS=Mus musculus OX=10090 GN=Fkbp3 PE=1 SV=2	2.65744	pH	Media	2.02831e-07	14.0374	44516.7	35318.7	37343.5	43694.6	52918.2	61524.5	60711.8	71097.4	82025.3	80994.5	92111.6	84895.6
3530	1	131.691	4	1438.06	5748.22	2.62167	48.11	LSLNIDPEAQVEEEPEEEPEDTSEDAEDSEQDEGEEMDAGTEEEEEETEK	[23] Phospho (ST)	ENPL_MOUSE	Endoplasmin OS=Mus musculus OX=10090 GN=Hsp90b1 PE=1 SV=2	5.96725	pH	Media	2.03724e-07	29.1212	805510	946874	1.09149e+06	1.54241e+06	2.00813e+06	1.90767e+06	1.89152e+06	2.12531e+06	3.76942e+06	4.76238e+06	4.33913e+06	4.31328e+06
3530	1	131.691	4	1438.06	5748.22	2.62167	44.03	LSLNIDPEAQVEEEPEEEPEDTSEDAEDSEQDEGEEMDAGTEEEEEETEK	[29] Phospho (ST)	ENPL_MOUSE	Endoplasmin OS=Mus musculus OX=10090 GN=Hsp90b1 PE=1 SV=2	5.96725	pH	Media	2.03724e-07	29.1212	805510	946874	1.09149e+06	1.54241e+06	2.00813e+06	1.90767e+06	1.89152e+06	2.12531e+06	3.76942e+06	4.76238e+06	4.33913e+06	4.31328e+06
5615	1	98.997	4	859.1	3432.37	2.40183	---	EGDTEEEAGPQAAEPSTPSGPESGPTPASAEQNE	[19] Phospho (ST)	MRP_MOUSE	MARCKS-related protein OS=Mus musculus OX=10090 GN=Marcksl1 PE=1 SV=2	5.10538	KCl	Media	2.04335e-07	23.3665	378846	288589	289019	268175	784059	790247	596499	796397	390861	489640	586888	682743
5615	1	98.997	4	859.1	3432.37	2.40183	34.12	EGDTEEEAGPQAAEPSTPSGPESGPTPASAEQNE	[23] Phospho (ST)	MRP_MOUSE	MARCKS-related protein OS=Mus musculus OX=10090 GN=Marcksl1 PE=1 SV=2	5.10538	KCl	Media	2.04335e-07	23.3665	378846	288589	289019	268175	784059	790247	596499	796397	390861	489640	586888	682743
37545	1	38.4279	2	489.732	977.45	1.50701	33.59	AMQDAEVSK		GRP75_MOUSE	Stress-70 protein, mitochondrial OS=Mus musculus OX=10090 GN=Hspa9 PE=1 SV=3	67.8085	pH	Media	2.04902e-07	58.8513	7430.78	4712.44	5079.66	1701.18	9937.72	4811.48	6234.36	6445.54	30849.8	11491.5	13950.8	9742.03
2294	1	54.6648	2	642.262	1282.51	1.59774	69.48	TLDSEEEQPR	[4] Phospho (ST)	HIRP3_MOUSE	HIRA-interacting protein 3 OS=Mus musculus OX=10090 GN=Hirip3 PE=1 SV=1	4.79125	pH	Media	2.05472e-07	31.6949	161710	151931	217998	294468	364633	407953	483016	403746	461856	485337	631974	523915
24139	2	78.119	2	876.369	1750.72	3.01231	48.91	VVSSTSEEEEAFTEK	[5] Phospho (ST)	OXR1_MOUSE	Oxidation resistance protein 1 OS=Mus musculus OX=10090 GN=Oxr1 PE=1 SV=3	9.81656	pH	Media	2.05595e-07	36.3327	15089.7	14248.4	25003.3	20254.8	24626.4	45955.3	46169.7	65034	51666.8	44620.3	58444.4	50029.3
33104	2	85.583	3	633.623	1897.85	2.38699	31.94	TSVQTEDDQLIAGQSAR	[5] Phospho (ST)	CTNA1_MOUSE	Catenin alpha-1 OS=Mus musculus OX=10090 GN=Ctnna1 PE=1 SV=1	3.93155	pH	Media	2.05912e-07	24.3552	14717.5	17372.4	16584.6	18246.4	29901.5	34672.8	27575	28242.3	41031.6	26870	35843.7	24278
6643	1	110.77	3	921.005	2759.99	2.60451	79.99	TEEAGALAQDEYEEDSSDEEDIR	[16] Phospho (ST)|[17] Phospho (ST)	BOP1_MOUSE	Ribosome biogenesis protein BOP1 OS=Mus musculus OX=10090 GN=Bop1 PE=1 SV=1	2.84323	pH	Media	2.07013e-07	15.6715	525710	564202	441395	459496	571382	815837	658377	627679	762366	954472	905274	963981
18511	2	71.244	2	973.402	1944.79	3.27505	44.58	LEEALSTEGAEDTGNSDK	[6] Phospho (ST)	PPM1G_MOUSE	Protein phosphatase 1G OS=Mus musculus OX=10090 GN=Ppm1g PE=1 SV=3	18.1245	KCl	Media	2.0741e-07	45.605	25276.9	13507.1	31216.2	28780.8	74941	130919	114218	110549	57668.1	50014	73134.9	51223
5536	1	89.6779	3	775.014	2322.02	0.751475	32.26	RLSSASTGKPPLSVEDDFEK	[3] Phospho (ST)|[6] Phospho (ST)	ZC11A_MOUSE	Zinc finger CCCH domain-containing protein 11A OS=Mus musculus OX=10090 GN=Zc3h11a PE=1 SV=1	13.8395	KCl	Media	2.07929e-07	49.2114	226437	115830	79713.1	105320	230725	384447	413778	415541	251114	419564	323702	295202
5536	1	89.6779	3	775.014	2322.02	0.751475	34.8	RLSSASTGKPPLSVEDDFEK	[4] Phospho (ST)|[7] Phospho (ST)	ZC11A_MOUSE	Zinc finger CCCH domain-containing protein 11A OS=Mus musculus OX=10090 GN=Zc3h11a PE=1 SV=1	13.8395	KCl	Media	2.07929e-07	49.2114	226437	115830	79713.1	105320	230725	384447	413778	415541	251114	419564	323702	295202
14247	2	72.3806	2	685.745	1369.48	2.87306	33.64	EYFDDSTEER	[6] Phospho (ST)	SRFB1_MOUSE	Serum response factor-binding protein 1 OS=Mus musculus OX=10090 GN=Srfbp1 PE=1 SV=1	5.92037	pH	Media	2.08002e-07	29.7399	20230.5	15764.3	17354.6	17898.7	26646.8	43734.3	31035	36054.9	66225.1	50265.1	48901.8	42232.5
16179	2	116.533	2	746.35	1490.68	2.87877	42.09	DTPVSPADPPLFR	[5] Phospho (ST)	TTC28_MOUSE	Tetratricopeptide repeat protein 28 OS=Mus musculus OX=10090 GN=Ttc28 PE=1 SV=3	9.22785	pH	Media	2.08411e-07	34.3389	24702	15672.2	30807.1	24375.1	33313.3	55315.6	51403.1	51538.2	52233.2	43511	61021.4	49880.6
17036	2	43.9712	3	425.851	1274.53	1.84207	---	ELSTSGPPHDR	[5] Phospho (ST)	E2AK2_MOUSE	Interferon-induced, double-stranded RNA-activated protein kinase OS=Mus musculus OX=10090 GN=Eif2ak2 PE=1 SV=2	3.59617	pH	Media	2.09052e-07	19.2789	10747.3	15170.1	9947.31	11813	20709.6	15497.1	15706.4	15262.7	23362.3	19913.4	19467.8	18335.2
17036	2	43.9712	3	425.851	1274.53	1.84207	---	ELSTSGPPHDR	[4] Phospho (ST)	E2AK2_MOUSE	Interferon-induced, double-stranded RNA-activated protein kinase OS=Mus musculus OX=10090 GN=Eif2ak2 PE=1 SV=2	3.59617	pH	Media	2.09052e-07	19.2789	10747.3	15170.1	9947.31	11813	20709.6	15497.1	15706.4	15262.7	23362.3	19913.4	19467.8	18335.2
17036	2	43.9712	3	425.851	1274.53	1.84207	---	ELSTSGPPHDR	[3] Phospho (ST)	E2AK2_MOUSE	Interferon-induced, double-stranded RNA-activated protein kinase OS=Mus musculus OX=10090 GN=Eif2ak2 PE=1 SV=2	3.59617	pH	Media	2.09052e-07	19.2789	10747.3	15170.1	9947.31	11813	20709.6	15497.1	15706.4	15262.7	23362.3	19913.4	19467.8	18335.2
19269	2	91.7289	3	872.739	2615.2	3.62494	57.23	TVGTPGQDNPGVSLHPLSTDSVDSR	[4] Phospho (ST)	ARHG1_MOUSE	Rho guanine nucleotide exchange factor 1 OS=Mus musculus OX=10090 GN=Arhgef1 PE=1 SV=2	34.8837	KCl	Media	2.09251e-07	53.798	39265.2	22338.2	36372.5	15045	75406.1	95034.8	84704.3	100458	43959.6	21290.4	50590.9	34970.7
33148	2	42.9577	2	479.706	957.398	2.16479	36.4	TNSPGFQK	[3] Phospho (ST)	RBM26_MOUSE	RNA-binding protein 26 OS=Mus musculus OX=10090 GN=Rbm26 PE=1 SV=2	5.32931	KCl	Media	2.09955e-07	27.9753	9128.14	9823.52	8927.32	8592.31	11539.4	19044.4	14293.6	16886.4	6680.77	5040.01	4111.85	3585.02
997	2	46.9067	3	646.271	1935.79	2.62011	107.04	APDRTPPSEEDSAEAER	[5] Phospho (ST)	SGTA_MOUSE	Small glutamine-rich tetratricopeptide repeat-containing protein alpha OS=Mus musculus OX=10090 GN=Sgta PE=1 SV=2	3.43571	pH	Media	2.10469e-07	18.1304	565581	529083	697516	780271	1.02861e+06	1.15945e+06	1.22332e+06	1.33242e+06	2.22257e+06	1.64711e+06	2.16384e+06	1.71706e+06
14970	2	99.3678	2	896.902	1791.79	3.50198	55.29	LFGGFNSSDTVTSPQR	[13] Phospho (ST)	SRC_MOUSE	Neuronal proto-oncogene tyrosine-protein kinase Src OS=Mus musculus OX=10090 GN=Src PE=1 SV=5	29.1716	KCl	Media	2.11323e-07	59.3874	12628.1	6004.66	16632.9	10344.6	72243	146411	109281	132371	78897.3	77744.2	92832.7	65631.2
74120	2	98.8445	3	584.62	1750.84	2.94595	---	TLAGMGLQPGNISPTSK	[15] Phospho (ST)	KPCL_MOUSE	Protein kinase C eta type OS=Mus musculus OX=10090 GN=Prkch PE=1 SV=2	2.97943	KCl	Media	2.12239e-07	15.6074	3014.39	3299.92	3081.34	4161.35	6955.91	6396.51	5594.94	6976.55	6473.65	4996.66	5016.25	5084.72
74120	2	98.8445	3	584.62	1750.84	2.94595	---	TLAGMGLQPGNISPTSK	[16] Phospho (ST)	KPCL_MOUSE	Protein kinase C eta type OS=Mus musculus OX=10090 GN=Prkch PE=1 SV=2	2.97943	KCl	Media	2.12239e-07	15.6074	3014.39	3299.92	3081.34	4161.35	6955.91	6396.51	5594.94	6976.55	6473.65	4996.66	5016.25	5084.72
13036	2	74.3179	3	509.908	1526.7	2.31069	---	ATSPSTLVSTGPSSR	[3] Phospho (ST)	MAP4_MOUSE	Microtubule-associated protein 4 OS=Mus musculus OX=10090 GN=Map4 PE=1 SV=3	4.37127	KCl	Media	2.13569e-07	22.1105	32330.4	21312.7	25997.7	20198.9	51420.5	68483.6	47983	73772.4	58148.2	43214.4	69503	55084.4
13036	2	74.3179	3	509.908	1526.7	2.31069	37.36	ATSPSTLVSTGPSSR	[6] Phospho (ST)	MAP4_MOUSE	Microtubule-associated protein 4 OS=Mus musculus OX=10090 GN=Map4 PE=1 SV=3	4.37127	KCl	Media	2.13569e-07	22.1105	32330.4	21312.7	25997.7	20198.9	51420.5	68483.6	47983	73772.4	58148.2	43214.4	69503	55084.4
40811	2	101.869	3	683.29	2046.85	3.25996	30.02	STETSDFENIESPLNER	[12] Phospho (ST)	UBP47_MOUSE	Ubiquitin carboxyl-terminal hydrolase 47 OS=Mus musculus OX=10090 GN=Usp47 PE=1 SV=2	10.5877	pH	Media	2.14168e-07	35.71	3730.35	2057.67	2925.14	3002.46	10515	18663.1	11791.2	22426.1	20370.8	12096.3	21637.3	14788.4
36079	1	110.41	2	683.309	1364.6	1.83929	28.54	DGGSVVGASVFYK	[4] Phospho (ST)	JIP4_MOUSE	C-Jun-amino-terminal kinase-interacting protein 4 OS=Mus musculus OX=10090 GN=Spag9 PE=1 SV=2	9.65467	KCl	Media	2.16235e-07	41.7258	2262.08	7516.25	5434.58	5755.49	22415	26274.5	20469.3	23242.4	14960.6	22387.3	24672.1	22403.6
8417	1	70.4597	2	855.882	1709.75	2.38565	35.48	NTTPTGAAPPAGMTSTR	[3] Phospho (ST)	MAP4_MOUSE	Microtubule-associated protein 4 OS=Mus musculus OX=10090 GN=Map4 PE=1 SV=3	4.13269	pH	Media	2.17917e-07	25.7585	278504	203149	237625	212730	381209	356956	432367	392935	419242	509158	519134	420978
19399	2	76.3748	3	550.94	1649.8	3.28429	52.78	GAKLTPEEEEILNK	[5] Phospho (ST)	RS8_MOUSE	40S ribosomal protein S8 OS=Mus musculus OX=10090 GN=Rps8 PE=1 SV=2	6.78912	pH	Media	2.1812e-07	28.3503	8338.12	5134.27	8686.98	10790.9	20385.6	24234.1	22860.3	34653.4	38743.3	26219.3	47174.3	39130.5
10126	2	60.5516	3	520.932	1559.77	2.10705	36.89	APDTVSVVKPGSPAR	[12] Phospho (ST)	REXO1_MOUSE	RNA exonuclease 1 homolog OS=Mus musculus OX=10090 GN=Rexo1 PE=1 SV=1	6.32552	pH	Media	2.18216e-07	28.5156	11784.9	10168.5	19021.2	16442.5	27944.6	43407.9	44580.1	43891.5	67022.2	48340.1	74321.8	57050.1
735	2	76.0884	2	896.894	1791.77	3.13697	96.66	SSSVGSSSSYPISSAGPR	[3] Phospho (ST)	PLEC_MOUSE	Plectin OS=Mus musculus OX=10090 GN=Plec PE=1 SV=3	6.51032	pH	Media	2.19815e-07	22.9389	932013	628604	1.12353e+06	1.01108e+06	790182	1.2691e+06	990060	1.21588e+06	2.58184e+06	1.86106e+06	2.70378e+06	1.90032e+06
735	2	76.0884	2	896.894	1791.77	3.13697	---	SSSVGSSSSYPISSAGPR	[9] Phospho (ST)	PLEC_MOUSE	Plectin OS=Mus musculus OX=10090 GN=Plec PE=1 SV=3	6.51032	pH	Media	2.19815e-07	22.9389	932013	628604	1.12353e+06	1.01108e+06	790182	1.2691e+06	990060	1.21588e+06	2.58184e+06	1.86106e+06	2.70378e+06	1.90032e+06
735	2	76.0884	2	896.894	1791.77	3.13697	---	SSSVGSSSSYPISSAGPR	[8] Phospho (ST)	PLEC_MOUSE	Plectin OS=Mus musculus OX=10090 GN=Plec PE=1 SV=3	6.51032	pH	Media	2.19815e-07	22.9389	932013	628604	1.12353e+06	1.01108e+06	790182	1.2691e+06	990060	1.21588e+06	2.58184e+06	1.86106e+06	2.70378e+06	1.90032e+06
7237	2	85.5765	3	941.44	2821.3	2.47362	39.02	RPTAPSTPDSSRPDPGVPLEDAPAPAGS	[7] Phospho (ST)	MBRL_MOUSE	Membralin OS=Mus musculus OX=10090 GN=Tmem259 PE=1 SV=2	22.7343	pH	Media	2.20525e-07	68.1682	38258.5	29163.5	67481.4	48648.3	185314	289107	280171	310319	247571	218300	349583	255784
59162	1	92.5317	3	1105.47	3313.38	1.84772	30.73	SLSSGFSPEEAQQQDEEFEKKTPVGEDR	[4] Phospho (ST)|[22] Phospho (ST)	TB182_MOUSE	182 kDa tankyrase-1-binding protein OS=Mus musculus OX=10090 GN=Tnks1bp1 PE=1 SV=2	17.1764	KCl	Media	2.20546e-07	55.5839	6440.45	4919.26	15445.6	7201.2	39973.8	40688.5	60317.3	51209.2	14992.8	27495.3	36380.2	23269.4
44651	1	92.3166	2	1098.43	2194.84	2.30049	31.11	SRSSSVGSSSSYPISSAGPR	[1] Phospho (ST)|[3] Phospho (ST)|[8] Phospho (ST)	PLEC_MOUSE	Plectin OS=Mus musculus OX=10090 GN=Plec PE=1 SV=3	48.5648	KCl	Media	2.23805e-07	64.3508	10192.6	44061.7	60369.5	23298.1	74575.5	59432.4	102729	45939.9	32055.4	36567.4	49139.9	32490.8
44651	1	92.3166	2	1098.43	2194.84	2.30049	---	SRSSSVGSSSSYPISSAGPR	[4] Phospho (ST)|[5] Phospho (ST)|[10] Phospho (ST)	PLEC_MOUSE	Plectin OS=Mus musculus OX=10090 GN=Plec PE=1 SV=3	48.5648	KCl	Media	2.23805e-07	64.3508	10192.6	44061.7	60369.5	23298.1	74575.5	59432.4	102729	45939.9	32055.4	36567.4	49139.9	32490.8
44651	1	92.3166	2	1098.43	2194.84	2.30049	---	SRSSSVGSSSSYPISSAGPR	[3] Phospho (ST)|[5] Phospho (ST)|[9] Phospho (ST)	PLEC_MOUSE	Plectin OS=Mus musculus OX=10090 GN=Plec PE=1 SV=3	48.5648	KCl	Media	2.23805e-07	64.3508	10192.6	44061.7	60369.5	23298.1	74575.5	59432.4	102729	45939.9	32055.4	36567.4	49139.9	32490.8
44651	1	92.3166	2	1098.43	2194.84	2.30049	---	SRSSSVGSSSSYPISSAGPR	[5] Phospho (ST)|[9] Phospho (ST)|[11] Phospho (ST)	PLEC_MOUSE	Plectin OS=Mus musculus OX=10090 GN=Plec PE=1 SV=3	48.5648	KCl	Media	2.23805e-07	64.3508	10192.6	44061.7	60369.5	23298.1	74575.5	59432.4	102729	45939.9	32055.4	36567.4	49139.9	32490.8
44651	1	92.3166	2	1098.43	2194.84	2.30049	43.27	SRSSSVGSSSSYPISSAGPR	[3] Phospho (ST)|[4] Phospho (ST)|[8] Phospho (ST)	PLEC_MOUSE	Plectin OS=Mus musculus OX=10090 GN=Plec PE=1 SV=3	48.5648	KCl	Media	2.23805e-07	64.3508	10192.6	44061.7	60369.5	23298.1	74575.5	59432.4	102729	45939.9	32055.4	36567.4	49139.9	32490.8
27464	2	43.0214	3	472.218	1413.63	1.97181	32.26	SGRSPEPDPAPPK	[4] Phospho (ST)	C170B_MOUSE	Centrosomal protein of 170 kDa protein B OS=Mus musculus OX=10090 GN=Cep170b PE=1 SV=2	5.97015	pH	Media	2.24403e-07	24.8784	5337.04	6722.8	3890.35	6987.62	12486.6	8823.95	7073.65	10922.2	16173.5	10971.2	12492	14941.6
43257	2	70.7826	2	577.754	1153.49	2.58588	28.03	DGEESPTVLK	[5] Phospho (ST)	S22A5_MOUSE	Solute carrier family 22 member 5 OS=Mus musculus OX=10090 GN=Slc22a5 PE=1 SV=1	3.23985	pH	Media	2.25037e-07	17.7014	3494.99	2621.08	2318.06	2951.3	5082.28	6294.33	4717.6	5191.16	6794.6	5669.75	7369.11	4970.31
2681	1	90.9621	2	530.74	1059.47	1.53572	32.12	LESFESLR	[3] Phospho (ST)	ARHG2_MOUSE	Rho guanine nucleotide exchange factor 2 OS=Mus musculus OX=10090 GN=Arhgef2 PE=1 SV=4	4.86464	pH	Media	2.25655e-07	27.701	126694	123504	162321	142134	221542	219155	287763	258719	301671	375107	372395	399875
14779	2	88.4665	3	663.932	1988.77	3.17226	32.47	DTFEHDPSESIDEFNK	[10] Phospho (ST)	BCLF1_MOUSE	Bcl-2-associated transcription factor 1 OS=Mus musculus OX=10090 GN=Bclaf1 PE=1 SV=2	24.5999	KCl	Media	2.26889e-07	52.9578	31201.2	18187.1	39237.8	19463	46125.4	77734.6	62730.6	74944.7	26180.2	20890.7	17292.5	16686.6
8870	2	106.366	3	697.342	2089	2.956	---	ALPTATEDGSPVLGEGPASLK	[10] Phospho (ST)	AGRA2_MOUSE	Adhesion G protein-coupled receptor A2 OS=Mus musculus OX=10090 GN=Adgra2 PE=1 SV=2	2.79783	pH	Media	2.29273e-07	15.7991	61245	51345.9	52902.7	70003.1	66306.7	59446	69044.2	66344.3	124156	110402	119746	109509
6683	2	80.3828	2	716.325	1430.64	2.37525	57.61	YSALLSPSEQEK	[8] Phospho (ST)	ACAP2_MOUSE	Arf-GAP with coiled-coil, ANK repeat and PH domain-containing protein 2 OS=Mus musculus OX=10090 GN=Acap2 PE=1 SV=2	12.1803	KCl	Media	2.30633e-07	43.7725	38239.5	18881.1	51173.4	29815.2	132209	127952	159459	205733	146812	119871	207744	148130
54903	1	62.4966	2	607.765	1213.52	2.0241	31.49	HDTPDLSPPR	[7] Phospho (ST)	BUD13_MOUSE	BUD13 homolog OS=Mus musculus OX=10090 GN=Bud13 PE=1 SV=1	8.6834	pH	Media	2.31667e-07	47.3456	4895.69	6170.25	6611.54	7035.32	13770.6	19325.9	18021.8	15710.3	47976.1	52023.7	49611.9	49080.2
25960	1	70.187	2	859.365	1716.72	0.645489	49.05	ARPTTDSFDDYPPR	[7] Phospho (ST)	IF4B_MOUSE	Eukaryotic translation initiation factor 4B OS=Mus musculus OX=10090 GN=Eif4b PE=1 SV=1	5.23335	KCl	Media	2.31976e-07	28.878	203229	204461	271733	180867	242504	332412	454178	271231	58988.4	101834	79862.1	72437.4
35894	2	69.2088	2	453.745	905.476	2.14158	25.99	VQTPLLR	[3] Phospho (ST)	SEPT9_MOUSE	Septin-9 OS=Mus musculus OX=10090 GN=Septin9 PE=1 SV=1	3.17899	VEH	pH	2.33666e-07	22.2192	8918.46	9977.85	10192.4	9884.03	4982.72	4670.14	4773.69	3669.85	3367.39	2900.23	2937.42	3054.44
165346	2	89.0023	2	623.855	1245.7	2.26031	32.27	TIVTTLQDSIR		TSP1_MOUSE	Thrombospondin-1 OS=Mus musculus OX=10090 GN=Thbs1 PE=1 SV=1	Infinity	Media	pH	2.33718e-07	121.915	814.321	1531.19	74.1664	220.854	386.875	22.1038	122.385	28.9408	0	0	0	0
2084	2	51.9391	2	987.441	1972.87	2.44446	27.38	SRLTPTTPESSSTGTEDK	[4] Phospho (ST)	SQSTM_MOUSE	Sequestosome-1 OS=Mus musculus OX=10090 GN=Sqstm1 PE=1 SV=1	17.7439	pH	Media	2.34199e-07	53.8972	83044.4	86167.2	248895	163917	358856	651789	583152	533353	1.11007e+06	1.46165e+06	1.59197e+06	1.44723e+06
2084	2	51.9391	2	987.441	1972.87	2.44446	39.99	SRLTPTTPESSSTGTEDK	[7] Phospho (ST)	SQSTM_MOUSE	Sequestosome-1 OS=Mus musculus OX=10090 GN=Sqstm1 PE=1 SV=1	17.7439	pH	Media	2.34199e-07	53.8972	83044.4	86167.2	248895	163917	358856	651789	583152	533353	1.11007e+06	1.46165e+06	1.59197e+06	1.44723e+06
9857	1	97.5777	4	1031.89	4123.54	2.21941	43.61	VLDEEGSEREFEEDSDEKEEEGDDDEEEVVYER	[7] Phospho (ST)|[15] Phospho (ST)	HTSF1_MOUSE	HIV Tat-specific factor 1 homolog OS=Mus musculus OX=10090 GN=Htatsf1 PE=1 SV=1	6.55147	pH	Media	2.34298e-07	30.1373	284617	252901	219885	422173	530080	500092	489315	516523	1.18342e+06	1.29407e+06	1.48536e+06	1.45309e+06
57387	2	93.2915	3	739.679	2216.02	2.23325	31.07	TDGSISGDRQPVTVADYISR	[4] Phospho (ST)	FXR2_MOUSE	Fragile X mental retardation syndrome-related protein 2 OS=Mus musculus OX=10090 GN=Fxr2 PE=1 SV=1	11.2077	pH	Media	2.3457e-07	37.1498	2582.59	1790.17	3421.25	1972.7	4340.78	4760.89	4315.4	3247.58	18725.6	17534.1	27852.8	29386.4
5707	1	90.8307	3	656.631	1966.87	1.34947	39.9	LHSSNPNLSTLDFGEEK	[4] Phospho (ST)	OSBL3_MOUSE	Oxysterol-binding protein-related protein 3 OS=Mus musculus OX=10090 GN=Osbpl3 PE=1 SV=2	4.30066	pH	Media	2.35697e-07	22.6804	206418	198933	187682	275425	285542	214910	250959	238079	437409	442052	508275	565655
5707	1	90.8307	3	656.631	1966.87	1.34947	29.88	LHSSNPNLSTLDFGEEK	[3] Phospho (ST)	OSBL3_MOUSE	Oxysterol-binding protein-related protein 3 OS=Mus musculus OX=10090 GN=Osbpl3 PE=1 SV=2	4.30066	pH	Media	2.35697e-07	22.6804	206418	198933	187682	275425	285542	214910	250959	238079	437409	442052	508275	565655
31893	2	117.486	3	671.974	2012.9	3.03067	---	SESLIDASEDSQLEAAIR	[3] Phospho (ST)	UBXN7_MOUSE	UBX domain-containing protein 7 OS=Mus musculus OX=10090 GN=Ubxn7 PE=1 SV=2	15.6631	pH	Media	2.35984e-07	40.1909	9610.37	4890.72	8486.2	7538.27	9757.24	13392.7	18769.7	17026.4	35917.4	29227.3	42962	26248.4
8392	1	79.8128	3	749.967	2246.88	1.7911	32.79	DEVEVSDDDEKEPEVDYR	[6] Phospho (ST)	MYLK_MOUSE	Myosin light chain kinase, smooth muscle OS=Mus musculus OX=10090 GN=Mylk PE=1 SV=3	6.55614	Media	pH	2.37307e-07	29.0856	238021	264904	340269	347394	165902	118474	191499	138842	73394.3	141550	86825.3	114046
19	2	60.8765	2	421.759	841.504	2.13654	27.62	VKTSLPR	[2] Acetyl (K)	SRBP1_MOUSE	Sterol regulatory element-binding protein 1 OS=Mus musculus OX=10090 GN=Srebf1 PE=1 SV=4	8.46442	Media	KCl	2.37872e-07	29.7263	2.50658e+06	4.47391e+06	3.05767e+06	2.49535e+06	1.81139e+06	1.30583e+06	1.19431e+06	1.62437e+06	1.29584e+06	2.3124e+06	1.77317e+06	1.61735e+06
3280	2	51.8876	2	560.733	1119.45	2.42646	44.19	ASETSPSFSK	[5] Phospho (ST)	ATX2_MOUSE	Ataxin-2 OS=Mus musculus OX=10090 GN=Atxn2 PE=1 SV=1	3.7372	pH	Media	2.3901e-07	17.5376	60106.2	49651.7	70793.5	74388	60421.6	83381.8	74364.5	85570	132748	116623	148214	123724
24780	2	87.6771	2	629.352	1256.69	2.54597	50.41	LLTLDTEEVPK		TSN18_MOUSE	Tetraspanin-18 OS=Mus musculus OX=10090 GN=Tspan18 PE=2 SV=1	26.9684	Media	pH	2.39289e-07	44.737	9643.28	10631.5	7176.77	4483.22	3118.49	1666.67	1239.31	1786.01	1439.87	2194.48	1140.19	898.978
1498	2	37.3475	2	501.725	1001.44	2.37806	28.1	ELSHSPPR	[5] Phospho (ST)	SRRM2_MOUSE	Serine/arginine repetitive matrix protein 2 OS=Mus musculus OX=10090 GN=Srrm2 PE=1 SV=3	12.9446	KCl	Media	2.41968e-07	39.2109	167586	160174	355677	242417	359054	593936	641779	572985	435776	358047	357645	241495
5397	1	63.0119	3	691.968	2072.88	1.60087	---	KLEEALSTEGAEDTGNSDK	[7] Phospho (ST)	PPM1G_MOUSE	Protein phosphatase 1G OS=Mus musculus OX=10090 GN=Ppm1g PE=1 SV=3	14.3203	KCl	Media	2.42178e-07	39.3864	102234	95351.3	142433	154669	326312	335363	371438	434723	114980	163047	170241	141979
490	2	77.0161	3	649.279	1944.81	2.16001	63.23	GLLYDSSEEDEERPAR	[6] Phospho (ST)	MCM2_MOUSE	DNA replication licensing factor MCM2 OS=Mus musculus OX=10090 GN=Mcm2 PE=1 SV=3	3.77576	pH	Media	2.44058e-07	17.5763	875383	722118	796092	1.057e+06	1.0296e+06	1.38555e+06	1.36593e+06	1.3202e+06	1.75544e+06	1.39266e+06	1.84589e+06	1.55988e+06
36761	1	70.7921	2	775.356	1548.7	2.41106	59.15	NSSSPVSPASVPGQR	[7] Phospho (ST)	I2BPL_MOUSE	Probable E3 ubiquitin-protein ligase IRF2BPL OS=Mus musculus OX=10090 GN=Irf2bpl PE=1 SV=1	13.2132	pH	Media	2.44698e-07	59.2536	2787.61	4079.89	4331.83	6218.18	25840.5	28472.9	23421.4	21609.7	29584.6	29088.4	34473.8	31000.8
9231	2	38.0581	2	631.8	1261.58	2.52225	---	SAVRPSPSPER	[8] Phospho (ST)	SRRM2_MOUSE	Serine/arginine repetitive matrix protein 2 OS=Mus musculus OX=10090 GN=Srrm2 PE=1 SV=3	18.1596	pH	Media	2.447e-07	39.2437	13643.1	8692.4	23347.6	17054.3	27364.6	43465	48513.2	44869.1	206599	131579	155514	106548
12529	2	84.4665	3	827.668	2479.98	3.17489	25.25	SKFDSDEEDEDAENLEAVSSGK	[1] Phospho (ST)	PNISR_MOUSE	Arginine/serine-rich protein PNISR OS=Mus musculus OX=10090 GN=Pnisr PE=1 SV=1	17.7473	pH	Media	2.44966e-07	41.3076	40709.3	28370.9	47408.3	64411.9	63220.4	114750	82427	114024	160746	93464.9	127644	99779.5
8186	2	140.379	3	740.041	2217.1	3.02224	---	EPTPSIASDISLPIATQELR	[8] Phospho (ST)	ESYT2_MOUSE	Extended synaptotagmin-2 OS=Mus musculus OX=10090 GN=Esyt2 PE=1 SV=1	13.7309	pH	Media	2.45581e-07	32.1034	56032.7	31380.4	53242.4	33164.3	68532	88306	64804.7	78490.3	245649	128287	225590	181474
1355	2	97.2367	3	475.888	1424.64	2.36567	32.74	ELFDYSPPLHK	[6] Phospho (ST)	BCLF1_MOUSE	Bcl-2-associated transcription factor 1 OS=Mus musculus OX=10090 GN=Bclaf1 PE=1 SV=2	6.27245	KCl	Media	2.46318e-07	34.3643	208911	184913	367976	213126	361659	547067	513831	582905	550183	468576	466750	402695
2238	1	44.1665	3	767.642	2299.91	1.87166	30.12	HSTPSNSSNPSGPPSPNSPHR	[2] Phospho (ST)|[15] Phospho (ST)	MRCKB_MOUSE	Serine/threonine-protein kinase MRCK beta OS=Mus musculus OX=10090 GN=Cdc42bpb PE=1 SV=2	2.1421	KCl	Media	2.5082e-07	18.0361	749231	623196	692804	680520	1.36304e+06	1.36363e+06	1.49245e+06	1.46062e+06	1.01467e+06	1.37286e+06	1.58543e+06	1.45862e+06
2238	1	44.1665	3	767.642	2299.91	1.87166	47.04	HSTPSNSSNPSGPPSPNSPHR	[15] Phospho (ST)|[18] Phospho (ST)	MRCKB_MOUSE	Serine/threonine-protein kinase MRCK beta OS=Mus musculus OX=10090 GN=Cdc42bpb PE=1 SV=2	2.1421	KCl	Media	2.5082e-07	18.0361	749231	623196	692804	680520	1.36304e+06	1.36363e+06	1.49245e+06	1.46062e+06	1.01467e+06	1.37286e+06	1.58543e+06	1.45862e+06
2238	1	44.1665	3	767.642	2299.91	1.87166	41.78	HSTPSNSSNPSGPPSPNSPHR	[11] Phospho (ST)|[15] Phospho (ST)	MRCKB_MOUSE	Serine/threonine-protein kinase MRCK beta OS=Mus musculus OX=10090 GN=Cdc42bpb PE=1 SV=2	2.1421	KCl	Media	2.5082e-07	18.0361	749231	623196	692804	680520	1.36304e+06	1.36363e+06	1.49245e+06	1.46062e+06	1.01467e+06	1.37286e+06	1.58543e+06	1.45862e+06
1239	2	65.3859	4	429.25	1712.97	-4.58327	27.92	KTEQITKNIQELLR		GIT2_MOUSE	ARF GTPase-activating protein GIT2 OS=Mus musculus OX=10090 GN=Git2 PE=1 SV=2	60.5398	Media	pH	2.50985e-07	55.1137	145727	157937	116149	59787.2	76848.9	59250.5	18994.8	33128.3	13131.5	20363.4	10590.5	13083.4
19833	1	107.896	3	901.678	2702.01	-0.0287706	43.66	SFQVSDEQYPDATDEDLTSHMK	[1] Phospho (ST)|[5] Phospho (ST)	OSTP_MOUSE	Osteopontin OS=Mus musculus OX=10090 GN=Spp1 PE=1 SV=1	21.8697	Media	KCl	2.56677e-07	48.8316	10685.6	26646	40339.5	42373.4	27939.7	21436.8	22062	18962.5	43056.2	37484.4	46176.9	44009.3
19833	1	107.896	3	901.678	2702.01	-0.0287706	50.55	SFQVSDEQYPDATDEDLTSHMK	[5] Phospho (ST)|[9] Phospho (Y)	OSTP_MOUSE	Osteopontin OS=Mus musculus OX=10090 GN=Spp1 PE=1 SV=1	21.8697	Media	KCl	2.56677e-07	48.8316	10685.6	26646	40339.5	42373.4	27939.7	21436.8	22062	18962.5	43056.2	37484.4	46176.9	44009.3
43143	1	98.5065	2	925.915	1849.81	2.90408	52.02	DGGEALVSPDGTVTEAPR	[8] Phospho (ST)	SAHH3_MOUSE	Putative adenosylhomocysteinase 3 OS=Mus musculus OX=10090 GN=Ahcyl2 PE=1 SV=1	11.3194	KCl	Media	2.57136e-07	44.1025	5431.21	7334.37	11429.9	8474.58	41124.1	59284.2	69152.7	66997.7	30901.2	36908.8	56179.4	40369.6
223	2	59.2979	2	506.23	1010.45	2.29981	65.73	ASVSDLSPR	[7] Phospho (ST)	TR150_MOUSE	Thyroid hormone receptor-associated protein 3 OS=Mus musculus OX=10090 GN=Thrap3 PE=1 SV=1	5.24582	KCl	Media	2.6155e-07	22.8967	718271	574943	976986	691534	1.18108e+06	1.88287e+06	1.57276e+06	1.83362e+06	1.84414e+06	1.69946e+06	1.45619e+06	1.19449e+06
10720	2	87.0025	3	576.264	1725.77	2.83208	---	TLDRSGDLGDMEPLK	[5] Phospho (ST)	CTND1_MOUSE	Catenin delta-1 OS=Mus musculus OX=10090 GN=Ctnnd1 PE=1 SV=2	19.5403	pH	Media	2.621e-07	53.464	18926	11528.1	8445.89	15325.1	32613.4	21332.3	18488.7	25246.1	136449	128915	155484	157155
14052	2	47.5313	3	524.243	1569.71	1.98003	28.76	RDSETEVEELRK	[3] Phospho (ST)	OXR1_MOUSE	Oxidation resistance protein 1 OS=Mus musculus OX=10090 GN=Oxr1 PE=1 SV=3	7.62973	pH	Media	2.62125e-07	31.8411	19308.2	19339.9	15562.7	25581.6	35115.4	34139.8	28670.5	44362.6	89795.5	56758.7	73887.9	77630
18029	1	94.9425	2	644.282	1286.55	2.55918	25.18	SLMSSPEDLTK	[5] Phospho (ST)	MAP1B_MOUSE	Microtubule-associated protein 1B OS=Mus musculus OX=10090 GN=Map1b PE=1 SV=2	2.48555	pH	Media	2.63071e-07	15.0195	25353.1	31443.5	26860.4	35150.1	47688.5	46121.9	46065.4	47111.1	50795.2	67516.9	52983.6	64578.8
15622	2	90.3608	2	459.721	917.428	2.56115	35.76	LFSSSGLK	[3] Phospho (ST)	AKA12_MOUSE	A-kinase anchor protein 12 OS=Mus musculus OX=10090 GN=Akap12 PE=1 SV=1	9.81791	VEH	Media	2.64267e-07	34.591	22610.4	18469.7	27042.6	20660.8	7687.85	17874.9	14270.7	18954.6	3703.28	4412.6	6291.73	5921.47
14366	2	42.5925	3	531.915	1592.72	2.16128	---	KEPAISSQNSPEAR	[7] Phospho (ST)	TCEA1_MOUSE	Transcription elongation factor A protein 1 OS=Mus musculus OX=10090 GN=Tcea1 PE=1 SV=2	4.47462	pH	Media	2.64422e-07	18.5394	26718.6	19818.1	21425.3	26757.5	32123.8	48319.7	35680.6	41689.3	64777.2	41539.1	62417.1	56611.4
14366	2	42.5925	3	531.915	1592.72	2.16128	---	KEPAISSQNSPEAR	[10] Phospho (ST)	TCEA1_MOUSE	Transcription elongation factor A protein 1 OS=Mus musculus OX=10090 GN=Tcea1 PE=1 SV=2	4.47462	pH	Media	2.64422e-07	18.5394	26718.6	19818.1	21425.3	26757.5	32123.8	48319.7	35680.6	41689.3	64777.2	41539.1	62417.1	56611.4
99564	1	130.73	2	840.803	1679.59	2.20212	25.88	LTSVSSSVDFDQR	[5] Phospho (ST)|[6] Phospho (ST)|[7] Phospho (ST)	CSCL2_MOUSE	CSC1-like protein 2 OS=Mus musculus OX=10090 GN=Tmem63b PE=1 SV=1	16.921	pH	Media	2.65321e-07	40.5431	14021.3	9683.82	16165.2	16367.1	26247.7	38787.7	48058.9	35106.2	40872.9	57490.4	70290.1	55055.4
649	2	75.6017	2	614.286	1226.56	2.81435	58.01	SSSPVTELTAR	[3] Phospho (ST)	SRRM2_MOUSE	Serine/arginine repetitive matrix protein 2 OS=Mus musculus OX=10090 GN=Srrm2 PE=1 SV=3	10.7962	KCl	Media	2.66142e-07	34.4183	342670	257374	513200	341835	476720	1.01598e+06	805986	805763	879473	718500	746419	508012
36648	2	50.3869	2	599.263	1196.51	3.06901	28.38	SGLSPANDTGAK	[4] Phospho (ST)	NMT1_MOUSE	Glycylpeptide N-tetradecanoyltransferase 1 OS=Mus musculus OX=10090 GN=Nmt1 PE=1 SV=1	3.84653	pH	Media	2.66231e-07	20.1344	3614.81	4049.32	4473.95	5259.41	11706.8	9803.54	8832.44	10667.2	17511.5	12499.4	16713.3	11906.4
10830	2	86.7176	2	852.877	1703.74	3.16455	46.69	TSMGGTQQQFVEGVR	[2] Phospho (ST)	CTNB1_MOUSE	Catenin beta-1 OS=Mus musculus OX=10090 GN=Ctnnb1 PE=1 SV=1	20.6106	pH	Media	2.68218e-07	52.1842	21489.8	10957.5	14935.4	5179.85	24792.9	27866.4	26885.9	24372.7	171344	172163	225225	162891
1745	2	50.6424	3	566.275	1695.8	2.16523	34.41	IHRASDPGLPAEEPK	[5] Phospho (ST)	PYR1_MOUSE	CAD protein OS=Mus musculus OX=10090 GN=Cad PE=1 SV=1	38.2846	pH	Media	2.68975e-07	60.4145	69713.9	63414.4	34465.1	90139.6	147246	62364	78107.8	125985	792135	609590	1.10077e+06	1.07288e+06
31653	1	105.739	3	1079.14	3234.4	1.7333	44.85	RSNSVDTGPSSSLSTPTEPLSPTSSLGEER	[4] Phospho (ST)|[21] Phospho (ST)	GYS1_MOUSE	Glycogen [starch] synthase, muscle OS=Mus musculus OX=10090 GN=Gys1 PE=1 SV=2	55.6818	pH	Media	2.69195e-07	55.3563	3887.24	16852.3	24322.2	21061.9	96511.6	75689.9	84676.8	75928.4	86934.8	102252	97221.1	91649.7
12142	1	53.5719	3	618.587	1852.74	1.41796	42.77	AVESTDEDHQTDLDAK	[5] Phospho (ST)	HIRP3_MOUSE	HIRA-interacting protein 3 OS=Mus musculus OX=10090 GN=Hirip3 PE=1 SV=1	6.65677	pH	Media	2.69358e-07	42.0976	19925	19073.6	25534.4	43520.8	75646.1	87025.9	95533.1	81403.3	81032	91883.1	91432.9	100625
12142	1	53.5719	3	618.587	1852.74	1.41796	37.54	AVESTDEDHQTDLDAK	[11] Phospho (ST)	HIRP3_MOUSE	HIRA-interacting protein 3 OS=Mus musculus OX=10090 GN=Hirip3 PE=1 SV=1	6.65677	pH	Media	2.69358e-07	42.0976	19925	19073.6	25534.4	43520.8	75646.1	87025.9	95533.1	81403.3	81032	91883.1	91432.9	100625
12142	1	53.5719	3	618.587	1852.74	1.41796	29.7	AVESTDEDHQTDLDAK	[4] Phospho (ST)	HIRP3_MOUSE	HIRA-interacting protein 3 OS=Mus musculus OX=10090 GN=Hirip3 PE=1 SV=1	6.65677	pH	Media	2.69358e-07	42.0976	19925	19073.6	25534.4	43520.8	75646.1	87025.9	95533.1	81403.3	81032	91883.1	91432.9	100625
7179	1	48.3586	2	578.767	1155.52	1.43398	64.02	SGTGATATVSPK	[1] Phospho (ST)	SETD3_MOUSE	Actin-histidine N-methyltransferase OS=Mus musculus OX=10090 GN=Setd3 PE=1 SV=1	86.4794	KCl	Media	2.71198e-07	58.3548	147138	76105.9	106721	70666.3	323174	313108	240675	277662	71457.4	94497.1	64817.5	60799.3
7179	1	48.3586	2	578.767	1155.52	1.43398	48.02	SGTGATATVSPK	[3] Phospho (ST)	SETD3_MOUSE	Actin-histidine N-methyltransferase OS=Mus musculus OX=10090 GN=Setd3 PE=1 SV=1	86.4794	KCl	Media	2.71198e-07	58.3548	147138	76105.9	106721	70666.3	323174	313108	240675	277662	71457.4	94497.1	64817.5	60799.3
2608	2	51.5183	3	614.963	1841.87	2.29811	66.03	RKESSNTDSAGALGTLR	[4] Phospho (ST)	NOS3_MOUSE	Nitric oxide synthase, endothelial OS=Mus musculus OX=10090 GN=Nos3 PE=1 SV=4	15.4629	pH	Media	2.72693e-07	43.9536	80416.1	36069.3	56538.1	60868.2	118811	91435.2	80467.2	118153	469958	421560	637987	756447
2608	2	51.5183	3	614.963	1841.87	2.29811	57.89	RKESSNTDSAGALGTLR	[5] Phospho (ST)	NOS3_MOUSE	Nitric oxide synthase, endothelial OS=Mus musculus OX=10090 GN=Nos3 PE=1 SV=4	15.4629	pH	Media	2.72693e-07	43.9536	80416.1	36069.3	56538.1	60868.2	118811	91435.2	80467.2	118153	469958	421560	637987	756447
20647	2	53.4935	3	603.281	1806.82	3.29613	28.31	TPVASTHSISSATTPDR	[14] Phospho (ST)	MARK3_MOUSE	MAP/microtubule affinity-regulating kinase 3 OS=Mus musculus OX=10090 GN=Mark3 PE=1 SV=2	5.0254	pH	Media	2.72855e-07	22.9129	21015.8	14064	14349.1	15197.5	36566.1	27895.1	26379.4	27585.6	45373.5	27210.3	33410.9	30979.6
10840	2	43.3482	2	478.235	954.456	2.82852	35.05	KLSSGDLR	[3] Phospho (ST)	PHLB1_MOUSE	Pleckstrin homology-like domain family B member 1 OS=Mus musculus OX=10090 GN=Phldb1 PE=1 SV=1	10.1177	pH	Media	2.73016e-07	41.75	16720.6	17067.8	18294.7	26588.4	21870.1	35569.5	26681.3	26891.7	56783.4	51457.6	53605.2	41569
16486	2	59.3448	2	584.775	1167.54	2.35267	42.79	SPFLKPDER	[1] Phospho (ST)	SFR19_MOUSE	Splicing factor, arginine/serine-rich 19 OS=Mus musculus OX=10090 GN=Scaf1 PE=1 SV=1	4.08339	KCl	Media	2.73332e-07	27.1494	25635.3	14561.3	22955.3	15929.2	24393.6	29691.8	24632.4	27972.5	26349.6	23944.7	23806.6	20575.2
23057	2	35.2728	2	438.171	874.327	1.90085	25.89	MGSSIER	[1] Oxidation (M)|[4] Phospho (ST)	HNRPM_MOUSE	Heterogeneous nuclear ribonucleoprotein M OS=Mus musculus OX=10090 GN=Hnrnpm PE=1 SV=3	72.0948	KCl	Media	2.75659e-07	70.7311	9118.19	14901.7	10633.5	11066.5	36732.2	84876.6	42231.2	64624.6	14970.4	12049.1	8000.14	5797.15
10919	1	45.73	2	805.335	1608.66	1.87785	88.31	GVQAGNSDTEGGQPGR	[7] Phospho (ST)	ACINU_MOUSE	Apoptotic chromatin condensation inducer in the nucleus OS=Mus musculus OX=10090 GN=Acin1 PE=1 SV=3	39.6644	KCl	Media	2.75705e-07	59.1946	123223	120651	132346	87231.5	192182	282463	259819	254745	53015	106022	35698.7	33533.5
6893	2	57.8681	3	710.62	2128.84	3.03104	56	AQAVSEEEEEEEGQSSSPK	[5] Phospho (ST)	DDX24_MOUSE	ATP-dependent RNA helicase DDX24 OS=Mus musculus OX=10090 GN=Ddx24 PE=1 SV=2	6.77795	pH	Media	2.76968e-07	33.5542	68415.2	43771.1	60618	58418.6	95084.4	142452	113669	130708	170630	115723	143224	112820
9827	2	38.7685	2	629.789	1257.56	2.33296	36.2	SKSETSLPSSR	[3] Phospho (ST)	GGTA1_MOUSE	N-acetyllactosaminide alpha-1,3-galactosyltransferase OS=Mus musculus OX=10090 GN=Ggta1 PE=2 SV=1	12.7348	pH	Media	2.77077e-07	55.5502	29504.3	28898.4	40581.5	44001.7	33523	58200.8	49221.8	36609.2	47284.2	47796.4	60871.4	42509.9
1907	2	39.0453	3	313.176	936.506	1.6141	35.81	AKTPVTLK	[3] Phospho (ST)	LAP2B_MOUSE	Lamina-associated polypeptide 2, isoforms beta/delta/epsilon/gamma OS=Mus musculus OX=10090 GN=Tmpo PE=1 SV=4	7.35626	KCl	Media	2.77112e-07	34.4976	39138.2	40926.5	58985.6	54152.4	102718	143861	148843	132803	113742	110465	141964	113574
2703	2	46.9136	3	513.255	1536.74	1.9082	28.2	RLSSTSLASGHSVR	[4] Phospho (ST)	KPCD2_MOUSE	Serine/threonine-protein kinase D2 OS=Mus musculus OX=10090 GN=Prkd2 PE=1 SV=1	3.91688	pH	VEH	2.79046e-07	17.7766	67187.3	64389.3	89640.3	88519.8	128334	95508.6	98042.5	121493	281729	257712	335062	338699
2703	2	46.9136	3	513.255	1536.74	1.9082	37.99	RLSSTSLASGHSVR	[6] Phospho (ST)	KPCD2_MOUSE	Serine/threonine-protein kinase D2 OS=Mus musculus OX=10090 GN=Prkd2 PE=1 SV=1	3.91688	pH	VEH	2.79046e-07	17.7766	67187.3	64389.3	89640.3	88519.8	128334	95508.6	98042.5	121493	281729	257712	335062	338699
2703	2	46.9136	3	513.255	1536.74	1.9082	49.73	RLSSTSLASGHSVR	[3] Phospho (ST)	KPCD2_MOUSE	Serine/threonine-protein kinase D2 OS=Mus musculus OX=10090 GN=Prkd2 PE=1 SV=1	3.91688	pH	VEH	2.79046e-07	17.7766	67187.3	64389.3	89640.3	88519.8	128334	95508.6	98042.5	121493	281729	257712	335062	338699
7470	2	33.7277	2	615.294	1228.57	2.34198	25.46	RQPSPQPSPR	[8] Phospho (ST)	SRRM2_MOUSE	Serine/arginine repetitive matrix protein 2 OS=Mus musculus OX=10090 GN=Srrm2 PE=1 SV=3	19.0267	KCl	Media	2.79739e-07	56.3011	35483	43618.2	114039	58358.3	110332	184339	197518	175273	174401	161771	178260	126234
903	1	35.2464	3	477.878	1430.61	1.25881	43.47	HRPSSPATPPPK	[4] Phospho (ST)|[8] Phospho (ST)	SRRM1_MOUSE	Serine/arginine repetitive matrix protein 1 OS=Mus musculus OX=10090 GN=Srrm1 PE=1 SV=2	2.34847	pH	Media	2.80327e-07	12.6572	1.38362e+06	1.14529e+06	1.34819e+06	1.29705e+06	1.77105e+06	2.16563e+06	1.80885e+06	1.75675e+06	1.95524e+06	2.24795e+06	1.66495e+06	1.84731e+06
903	1	35.2464	3	477.878	1430.61	1.25881	35.21	HRPSSPATPPPK	[5] Phospho (ST)|[8] Phospho (ST)	SRRM1_MOUSE	Serine/arginine repetitive matrix protein 1 OS=Mus musculus OX=10090 GN=Srrm1 PE=1 SV=2	2.34847	pH	Media	2.80327e-07	12.6572	1.38362e+06	1.14529e+06	1.34819e+06	1.29705e+06	1.77105e+06	2.16563e+06	1.80885e+06	1.75675e+06	1.95524e+06	2.24795e+06	1.66495e+06	1.84731e+06
1454	2	70.643	2	611.257	1220.5	2.40923	40.76	STSFTENDLK	[3] Phospho (ST)	SYNPO_MOUSE	Synaptopodin OS=Mus musculus OX=10090 GN=Synpo PE=1 SV=2	7.29757	KCl	Media	2.80422e-07	38.31	233660	163698	277729	184449	319718	494177	338100	375861	103249	100040	79605.3	93104.5
448	1	54.6461	2	418.7	835.385	1.00427	44.08	SASPGLPK	[3] Phospho (ST)	SET_MOUSE	Protein SET OS=Mus musculus OX=10090 GN=Set PE=1 SV=1	2.78412	pH	Media	2.81065e-07	15.355	642962	636894	699655	871281	774311	719770	894004	779155	977363	1.00454e+06	1.22497e+06	1.07502e+06
12689	1	72.7481	2	554.232	1106.45	1.61761	34.44	SPDPEMVPR	[1] Phospho (ST)	SC16A_MOUSE	Protein transport protein Sec16A OS=Mus musculus OX=10090 GN=Sec16a PE=1 SV=1	17.3988	KCl	Media	2.82059e-07	59.5835	30711.3	28064	31324.8	30935	156939	146825	175996	143344	74806.3	76271.5	91818	80019
42636	2	113.752	3	835.409	2503.21	3.9747	28.82	ELVQVQGPGVVPGVDNESASSSIR	[22] Phospho (ST)	PACC1_MOUSE	Proton-activated chloride channel OS=Mus musculus OX=10090 GN=Pacc1 PE=1 SV=1	8.26615	pH	Media	2.83582e-07	39.0841	5999.81	5214.85	7202.09	7193.16	17296.3	25115.3	20609.4	19672.7	30116.8	16296.5	28346.5	22098.8
44026	1	74.4509	3	919.4	2755.18	1.81665	43.48	AAAAGLGHPSSPGGSEDGPPISGDEDTAR	[10] Phospho (ST)	ARI3A_MOUSE	AT-rich interactive domain-containing protein 3A OS=Mus musculus OX=10090 GN=Arid3a PE=1 SV=1	5.86471	pH	Media	2.83983e-07	27.1209	14027.7	20985.7	21521	17333.3	53382.9	86419.9	59327.9	52522	73359.9	57772	63441.2	99888.3
20379	2	84.4228	4	882.119	3524.45	2.80588	38.34	MLPHAPGVQMQAIPEDAVHEDSGDEDGEDPDK	[10] Oxidation (M)|[22] Phospho (ST)	HDAC2_MOUSE	Histone deacetylase 2 OS=Mus musculus OX=10090 GN=Hdac2 PE=1 SV=1	5.06573	pH	Media	2.84416e-07	27.8487	49524.3	35064.6	33828.5	41491.2	40991.5	50841.7	48921.1	46926.8	138567	101995	122867	113207
3847	2	60.3405	2	601.269	1200.52	2.6563	25.85	RISMEDLNK	[3] Phospho (ST)|[4] Oxidation (M)	CDK17_MOUSE	Cyclin-dependent kinase 17 OS=Mus musculus OX=10090 GN=Cdk17 PE=1 SV=2	10.4436	KCl	Media	2.86203e-07	42.0795	72067.9	60601.7	91610.8	99060.5	83492.8	137575	131794	140983	137596	92876.5	95666.3	85065.7
6142	2	68.1031	2	469.734	937.454	2.42311	43.38	SPVVELSK	[1] Phospho (ST)	ARBK1_MOUSE	Beta-adrenergic receptor kinase 1 OS=Mus musculus OX=10090 GN=Grk2 PE=1 SV=2	9.13774	KCl	Media	2.89976e-07	33.5931	23451.1	14601.4	28129.1	23277.1	39902.8	76318.3	60363.1	68804.6	50394.2	41590.8	52992.7	37492.4
7183	1	87.0614	2	682.786	1363.56	2.19689	84.44	TDSDSDLQLYK	[3] Phospho (ST)	AMPD2_MOUSE	AMP deaminase 2 OS=Mus musculus OX=10090 GN=Ampd2 PE=1 SV=1	5.36851	KCl	Media	2.90009e-07	24.5864	110915	115438	155047	140532	325927	220392	250446	244615	128670	184850	163443	191871
6765	1	118.25	3	964.053	2889.14	2.44923	50.95	EMLLEDVGSEEEPEEDDEAPFQEK	[2] Oxidation (M)|[9] Phospho (ST)	NUCKS_MOUSE	Nuclear ubiquitous casein and cyclin-dependent kinase substrate 1 OS=Mus musculus OX=10090 GN=Nucks1 PE=1 SV=1	10.787	Media	pH	2.90358e-07	47.2143	651883	926843	990544	1.00936e+06	623006	736202	699767	533015	274493	351007	336431	442557
3223	2	60.8317	2	487.23	972.445	2.21694	47.7	GPPSVSPPR	[6] Phospho (ST)	PEAR1_MOUSE	Platelet endothelial aggregation receptor 1 OS=Mus musculus OX=10090 GN=Pear1 PE=1 SV=1	4.79223	pH	Media	2.93502e-07	21.0627	119851	107807	160930	157007	150597	208053	205392	186558	376749	317059	448053	380503
14909	2	54.1237	2	627.248	1252.48	2.19877	30.6	AQTPEPMEDR	[3] Phospho (ST)	CCD9B_MOUSE	Coiled-coil domain-containing protein 9B OS=Mus musculus OX=10090 GN=Ccdc9b PE=1 SV=1	3.97875	pH	Media	2.95089e-07	26.2059	28634.5	29570.6	28151.1	31726.1	34969	29875.4	39454.2	38070.6	39901.7	37260	40935.4	28942.6
20707	1	38.7559	2	682.319	1362.62	1.41343	---	RRTASPPPPPK	[3] Phospho (ST)|[5] Phospho (ST)	SRRM1_MOUSE	Serine/arginine repetitive matrix protein 1 OS=Mus musculus OX=10090 GN=Srrm1 PE=1 SV=2	13.1476	pH	Media	2.95503e-07	40.2358	60692.9	65626.1	38801.1	45480.6	74851.8	51998.1	72839.5	83027.9	273836	174704	170639	161116
53069	2	59.3448	3	621.251	1860.73	2.58748	---	SASSDTSEELNSQDSPK	[4] Phospho (ST)	NHRF1_MOUSE	Na(+)/H(+) exchange regulatory cofactor NHE-RF1 OS=Mus musculus OX=10090 GN=Slc9a3r1 PE=1 SV=3	13.1064	pH	Media	2.96657e-07	41.2175	6740.64	3933.6	3723.69	4050.38	6897.77	8458.52	7392.56	8546.9	15936	5974.43	11471.6	8956.76
53069	2	59.3448	3	621.251	1860.73	2.58748	---	SASSDTSEELNSQDSPK	[3] Phospho (ST)	NHRF1_MOUSE	Na(+)/H(+) exchange regulatory cofactor NHE-RF1 OS=Mus musculus OX=10090 GN=Slc9a3r1 PE=1 SV=3	13.1064	pH	Media	2.96657e-07	41.2175	6740.64	3933.6	3723.69	4050.38	6897.77	8458.52	7392.56	8546.9	15936	5974.43	11471.6	8956.76
18658	1	106.868	3	649.292	1944.85	1.54326	37.93	EDPIYDEPEGLAPAPPR	[5] Phospho (Y)	DOK1_MOUSE	Docking protein 1 OS=Mus musculus OX=10090 GN=Dok1 PE=1 SV=2	2.41735	VEH	pH	2.98032e-07	20.2605	87008.8	88400.9	83351.5	101404	87270.8	78938.2	71370.8	85658.4	35313.7	34245.3	40113.2	39319.7
14622	2	66.5571	2	872.912	1743.81	3.21744	40.85	TSPTVATQTGASVTSTR	[2] Phospho (ST)	F117B_MOUSE	Protein FAM117B OS=Mus musculus OX=10090 GN=Fam117b PE=1 SV=1	6.03929	pH	Media	2.98058e-07	35.1561	32850.9	26406.8	32658.2	30666.7	29041.2	42828.9	29540.5	32303.3	121258	101694	119341	93898.6
14622	2	66.5571	2	872.912	1743.81	3.21744	---	TSPTVATQTGASVTSTR	[7] Phospho (ST)	F117B_MOUSE	Protein FAM117B OS=Mus musculus OX=10090 GN=Fam117b PE=1 SV=1	6.03929	pH	Media	2.98058e-07	35.1561	32850.9	26406.8	32658.2	30666.7	29041.2	42828.9	29540.5	32303.3	121258	101694	119341	93898.6
5176	2	57.3985	2	633.312	1264.61	2.84268	61.78	KLSGDLEAGAPK	[3] Phospho (ST)	TCOF_MOUSE	Treacle protein OS=Mus musculus OX=10090 GN=Tcof1 PE=1 SV=1	8.46091	pH	Media	2.98565e-07	31.2263	44470	35781.6	38325.5	36622	68436.4	118397	85211.7	108766	168473	121283	109798	78702.1
3140	1	46.1822	2	435.192	868.37	0.709441	33.47	SSPELTR	[2] Phospho (ST)	SRRM2_MOUSE	Serine/arginine repetitive matrix protein 2 OS=Mus musculus OX=10090 GN=Srrm2 PE=1 SV=3	6.93803	KCl	Media	2.99888e-07	27.5602	115417	123604	193023	115095	218858	204707	253409	210589	206547	145374	129763	115937
2783	1	63.7675	2	712.79	1423.56	2.09051	63.9	QISEDVDGPDNR	[3] Phospho (ST)	NEDD4_MOUSE	E3 ubiquitin-protein ligase NEDD4 OS=Mus musculus OX=10090 GN=Nedd4 PE=1 SV=3	9.48539	KCl	Media	3.02955e-07	35.5706	188165	214092	263358	307506	514376	667567	641951	508377	176783	268079	357752	220835
926	1	121.396	2	799.873	1597.73	2.39691	49.47	SIEVENDFLPVEK	[1] Phospho (ST)	SH3K1_MOUSE	SH3 domain-containing kinase-binding protein 1 OS=Mus musculus OX=10090 GN=Sh3kbp1 PE=1 SV=1	3.04218	pH	Media	3.0307e-07	17.7858	912334	967689	894988	843989	859038	1.14344e+06	1.11157e+06	866964	1.63678e+06	1.6305e+06	1.83598e+06	1.6395e+06
15114	1	65.498	3	703.662	2107.96	1.398	64.46	KSPLIESTANMENNQPQK	[2] Phospho (ST)	MYPT1_MOUSE	Protein phosphatase 1 regulatory subunit 12A OS=Mus musculus OX=10090 GN=Ppp1r12a PE=1 SV=2	5.40405	pH	VEH	3.03877e-07	35.9174	25904.6	29334.4	31176.4	28493.4	136645	137758	143582	183516	163799	85557.2	221372	150245
49210	2	52.5716	3	370.53	1108.57	2.38431	---	KLGVSVSPSR	[7] Phospho (ST)	ZCH18_MOUSE	Zinc finger CCCH domain-containing protein 18 OS=Mus musculus OX=10090 GN=Zc3h18 PE=1 SV=1	12.6191	pH	Media	3.05094e-07	44.1691	913.803	586.322	758.193	998.534	2857.63	1995.39	2065.03	2250.11	6110.57	3621.95	5647.59	3388.11
49210	2	52.5716	3	370.53	1108.57	2.38431	---	KLGVSVSPSR	[5] Phospho (ST)	ZCH18_MOUSE	Zinc finger CCCH domain-containing protein 18 OS=Mus musculus OX=10090 GN=Zc3h18 PE=1 SV=1	12.6191	pH	Media	3.05094e-07	44.1691	913.803	586.322	758.193	998.534	2857.63	1995.39	2065.03	2250.11	6110.57	3621.95	5647.59	3388.11
592	2	69.4338	2	645.786	1289.56	2.75263	33.54	ASDPGLPAEEPK	[2] Phospho (ST)	PYR1_MOUSE	CAD protein OS=Mus musculus OX=10090 GN=Cad PE=1 SV=1	7.97592	pH	Media	3.07293e-07	25.7623	426552	306963	490866	566997	457249	841271	683084	750950	1.1919e+06	925726	1.331e+06	1.03325e+06
5315	1	40.6115	3	585.245	1752.71	1.58186	48.74	AAADDGEEPKSEPETK	[11] Phospho (ST)	APEX1_MOUSE	DNA-(apurinic or apyrimidinic site) endonuclease OS=Mus musculus OX=10090 GN=Apex1 PE=1 SV=2	2.88126	pH	Media	3.07322e-07	14.2376	180933	167198	193911	230540	252826	260416	313297	266627	255134	283852	321304	352997
5315	1	40.6115	3	585.245	1752.71	1.58186	---	AAADDGEEPKSEPETK	[15] Phospho (ST)	APEX1_MOUSE	DNA-(apurinic or apyrimidinic site) endonuclease OS=Mus musculus OX=10090 GN=Apex1 PE=1 SV=2	2.88126	pH	Media	3.07322e-07	14.2376	180933	167198	193911	230540	252826	260416	313297	266627	255134	283852	321304	352997
40824	2	53.8655	2	750.824	1499.63	2.77714	27.01	YNSHSLENESIK	[3] Phospho (ST)	MTM1_MOUSE	Myotubularin OS=Mus musculus OX=10090 GN=Mtm1 PE=1 SV=2	4.46892	KCl	Media	3.1028e-07	32.6429	5717.1	4620.55	9731	7970.55	13004.4	17927.8	16584.3	16012.6	14890.6	16322.6	16062.9	15817.4
19596	1	124.952	3	887.374	2659.1	0.952329	29.51	DDPFAQPDQSAPSSFDSLTSPDQK	[17] Phospho (ST)	DAB2_MOUSE	Disabled homolog 2 OS=Mus musculus OX=10090 GN=Dab2 PE=1 SV=2	12.5542	KCl	Media	3.10862e-07	37.1545	64644.5	57402.7	73174	80053.4	129569	185924	215513	119435	41567.8	66844.5	68174.7	55999.1
19596	1	124.952	3	887.374	2659.1	0.952329	40.74	DDPFAQPDQSAPSSFDSLTSPDQK	[14] Phospho (ST)	DAB2_MOUSE	Disabled homolog 2 OS=Mus musculus OX=10090 GN=Dab2 PE=1 SV=2	12.5542	KCl	Media	3.10862e-07	37.1545	64644.5	57402.7	73174	80053.4	129569	185924	215513	119435	41567.8	66844.5	68174.7	55999.1
17447	2	67.7453	2	772.356	1542.7	2.47494	38.8	TSSVSSISQVSPER	[11] Phospho (ST)	PI4KA_MOUSE	Phosphatidylinositol 4-kinase alpha OS=Mus musculus OX=10090 GN=Pi4ka PE=1 SV=2	4.27924	pH	Media	3.12758e-07	21.2465	19362.3	16902.9	24308.7	27190.4	29518.4	49478.8	41309.8	45407.3	54839.1	45143.6	55957.8	50603.7
24477	2	101.256	2	672.342	1342.67	3.05533	29.74	NSAEIAPPLPVR	[2] Phospho (ST)	DOCK5_MOUSE	Dedicator of cytokinesis protein 5 OS=Mus musculus OX=10090 GN=Dock5 PE=1 SV=2	6.87778	pH	Media	3.13187e-07	28.7421	13800.7	9748.06	12266.5	12258.3	6928.74	13116.1	7945.14	10235.2	26789.8	18287.8	26826.4	22156.6
51211	2	122.957	2	741.356	1480.7	3.24643	34.73	ANDQDSLISGILR	[6] Phospho (ST)	TBC15_MOUSE	TBC1 domain family member 15 OS=Mus musculus OX=10090 GN=Tbc1d15 PE=1 SV=1	26.6636	pH	Media	3.1403e-07	43.1362	1435.93	422.151	1316.09	1505.9	3974.4	9187.92	7425.4	9997.75	12103.6	9189.3	15271.7	11956.9
9555	1	98.82	3	888.726	2663.16	1.96723	32.44	QISEDVDGPDNRESPENWEIVR	[14] Phospho (ST)	NEDD4_MOUSE	E3 ubiquitin-protein ligase NEDD4 OS=Mus musculus OX=10090 GN=Nedd4 PE=1 SV=3	5.07448	pH	Media	3.14532e-07	23.5755	167148	133723	118642	200675	288106	272886	312183	230412	401500	442633	623006	498742
5240	2	69.299	2	418.221	834.427	2.22843	44.35	TPISPLK	[4] Phospho (ST)	KS6B2_MOUSE	Ribosomal protein S6 kinase beta-2 OS=Mus musculus OX=10090 GN=Rps6kb2 PE=1 SV=1	6.18459	pH	Media	3.1521e-07	28.4314	22324.4	18879	30587.5	29090.8	30173.9	46940.1	41817.9	47704.5	66195.5	62637.7	74493.7	65433.7
2187	1	76.575	3	621.627	1861.86	1.65719	31.79	VPSDSSLGTPDGRPELR	[3] Phospho (ST)	CIP4_MOUSE	Cdc42-interacting protein 4 OS=Mus musculus OX=10090 GN=Trip10 PE=1 SV=2	3.10279	pH	Media	3.15656e-07	14.9553	673875	604556	768567	852420	922126	793187	1.03691e+06	893827	1.4429e+06	1.3656e+06	1.75998e+06	1.69942e+06
9070	1	70.2796	2	556.282	1110.55	1.64893	31.28	SPGPPPPVGVK	[1] Phospho (ST)	I2BPL_MOUSE	Probable E3 ubiquitin-protein ligase IRF2BPL OS=Mus musculus OX=10090 GN=Irf2bpl PE=1 SV=1	6.64217	KCl	Media	3.18353e-07	38.4415	46517.7	52294	56149.4	61621.2	159329	206397	176673	172420	173347	172458	189513	173467
6735	2	60.8189	3	587.605	1759.79	2.46448	33.37	SGSDAGEVRPPTPASPR	[1] Phospho (ST)	SIPA1_MOUSE	Signal-induced proliferation-associated protein 1 OS=Mus musculus OX=10090 GN=Sipa1 PE=1 SV=2	4.60388	KCl	Media	3.19913e-07	24.3001	101674	72281.6	93580.7	73828.9	148915	238302	173806	184082	132727	121415	118786	105669
6735	2	60.8189	3	587.605	1759.79	2.46448	38.41	SGSDAGEVRPPTPASPR	[3] Phospho (ST)	SIPA1_MOUSE	Signal-induced proliferation-associated protein 1 OS=Mus musculus OX=10090 GN=Sipa1 PE=1 SV=2	4.60388	KCl	Media	3.19913e-07	24.3001	101674	72281.6	93580.7	73828.9	148915	238302	173806	184082	132727	121415	118786	105669
6756	2	71.6838	4	695.293	2777.14	2.60966	26.06	FTGSFDDDAEIHRDPYGEEADRR	[2] Phospho (ST)	SC16A_MOUSE	Protein transport protein Sec16A OS=Mus musculus OX=10090 GN=Sec16a PE=1 SV=1	29.2508	pH	Media	3.20388e-07	51.1174	36617.7	18820.5	34129.1	66511.9	101443	79731	88590.2	138771	336293	302963	432663	348108
85169	1	117.159	3	646.271	1935.79	2.04616	---	SSLAETLDSTGSLDPQR	[9] Phospho (ST)|[12] Phospho (ST)	S23A2_MOUSE	Solute carrier family 23 member 2 OS=Mus musculus OX=10090 GN=Slc23a2 PE=1 SV=2	8.40527	pH	Media	3.21748e-07	47.2617	4816.7	3464.35	3563.68	4417.91	11710.9	12232.6	9287.22	13561.1	16758	24146.8	23240.8	27317.1
85169	1	117.159	3	646.271	1935.79	2.04616	28.78	SSLAETLDSTGSLDPQR	[10] Phospho (ST)|[12] Phospho (ST)	S23A2_MOUSE	Solute carrier family 23 member 2 OS=Mus musculus OX=10090 GN=Slc23a2 PE=1 SV=2	8.40527	pH	Media	3.21748e-07	47.2617	4816.7	3464.35	3563.68	4417.91	11710.9	12232.6	9287.22	13561.1	16758	24146.8	23240.8	27317.1
15868	2	50.489	2	605.268	1208.52	3.07369	26.12	GAGLGAQTPDSR	[8] Phospho (ST)	BICRA_MOUSE	BRD4-interacting chromatin-remodeling complex-associated protein OS=Mus musculus OX=10090 GN=Bicra PE=1 SV=1	5.64229	KCl	Media	3.2231e-07	25.4702	17573.1	16963.8	14246.1	14868.4	22974.3	34749.1	29946.5	27176.4	23661	22655.6	17537.1	13084.4
7777	2	50.0606	2	400.19	798.365	1.4696	44.39	LSSSLGR	[4] Phospho (ST)	RTKN_MOUSE	Rhotekin OS=Mus musculus OX=10090 GN=Rtkn PE=1 SV=3	2.87225	VEH	KCl	3.23994e-07	18.2606	20900.7	20575.9	24417.3	27488.2	8585.01	7841.87	8151.17	7933.8	15820	11054.8	16579	12887.3
74538	2	85.4227	2	819.875	1637.74	3.82875	30.47	VLGTSPEAIDSAENR	[5] Phospho (ST)	PYR1_MOUSE	CAD protein OS=Mus musculus OX=10090 GN=Cad PE=1 SV=1	15.5931	pH	Media	3.25795e-07	39.3819	5177.89	5120.15	4573.77	8136.96	3684.88	11118.2	7987.3	8490.72	19311.5	13884.5	24999.4	16571.2
38427	2	63.0932	3	568.262	1701.76	1.48465	39.83	RPYGSSLSVDTSPEK	[8] Phospho (ST)	US6NL_MOUSE	USP6 N-terminal-like protein OS=Mus musculus OX=10090 GN=Usp6nl PE=1 SV=2	7.47235	VEH	Media	3.27141e-07	45.843	15984.5	12702.2	16529.7	13303.3	11257.4	13044.6	15185.3	16377.2	7792.07	3194.8	4027.43	3552.01
3201	2	121.855	2	833.376	1664.74	2.96719	39.46	LASTDDGYIDLQFK	[4] Phospho (ST)	TM230_MOUSE	Transmembrane protein 230 OS=Mus musculus OX=10090 GN=Tmem230 PE=1 SV=1	8.37726	pH	Media	3.28598e-07	30.897	198852	127165	272386	258228	232963	352781	291537	328668	481429	298839	502441	381852
3201	2	121.855	2	833.376	1664.74	2.96719	39.6	LASTDDGYIDLQFK	[3] Phospho (ST)	TM230_MOUSE	Transmembrane protein 230 OS=Mus musculus OX=10090 GN=Tmem230 PE=1 SV=1	8.37726	pH	Media	3.28598e-07	30.897	198852	127165	272386	258228	232963	352781	291537	328668	481429	298839	502441	381852
30147	1	141.945	3	764.291	2289.85	1.78915	70.17	DEGSDIDDEDMEELLNDTR	[4] Phospho (ST)	DDX55_MOUSE	ATP-dependent RNA helicase DDX55 OS=Mus musculus OX=10090 GN=Ddx55 PE=1 SV=2	3.90452	pH	Media	3.29459e-07	22.7041	46694.9	37931.3	37424	59446.7	51672.8	59202.9	50579.8	53365.9	90289.4	84271.1	110309	113363
11688	2	37.1595	3	332.503	994.488	-5.91842	28.08	AATLMMLGR	[5] Oxidation (M)|[6] Oxidation (M)	DNJC7_MOUSE	DnaJ homolog subfamily C member 7 OS=Mus musculus OX=10090 GN=Dnajc7 PE=1 SV=2	9.70849	pH	Media	3.29602e-07	43.6153	13638.2	7968.5	18540.2	7578.55	35633.1	33188.9	24680.1	29910.8	32283.9	37646.6	47968.8	41777.1
14164	1	126.759	2	664.806	1327.6	2.19967	31.79	SAGSIPLSPLAR	[1] Phospho (ST)|[8] Phospho (ST)	MAST4_MOUSE	Microtubule-associated serine/threonine-protein kinase 4 OS=Mus musculus OX=10090 GN=Mast4 PE=1 SV=3	4.1233	KCl	Media	3.30267e-07	22.2313	34202.4	26212.9	27820.4	25071.5	48922.7	81706.2	83740.4	76980.9	47876.3	72870.8	75886	71175.4
14164	1	126.759	2	664.806	1327.6	2.19967	36.47	SAGSIPLSPLAR	[1] Phospho (ST)|[4] Phospho (ST)	MAST4_MOUSE	Microtubule-associated serine/threonine-protein kinase 4 OS=Mus musculus OX=10090 GN=Mast4 PE=1 SV=3	4.1233	KCl	Media	3.30267e-07	22.2313	34202.4	26212.9	27820.4	25071.5	48922.7	81706.2	83740.4	76980.9	47876.3	72870.8	75886	71175.4
37044	1	80.8306	2	1066.47	2130.93	1.59832	43.54	DEASSPAQSVPQDPAQTAPR	[5] Phospho (ST)	APBA3_MOUSE	Amyloid-beta A4 precursor protein-binding family A member 3 OS=Mus musculus OX=10090 GN=Apba3 PE=1 SV=1	8.15874	pH	Media	3.30316e-07	41.4471	9585.28	7458.35	19029.7	15846.1	42727.6	64030.9	78170	43930	60000.4	74220.8	84367.1	63065.1
39213	2	90.5151	3	722.999	2165.97	3.52678	32.72	VSSPLPSPSAMSDAANSQAAAK	[3] Phospho (ST)	P66B_MOUSE	Transcriptional repressor p66-beta OS=Mus musculus OX=10090 GN=Gatad2b PE=1 SV=1	4.54836	KCl	pH	3.30532e-07	35.1293	17837.4	14395.3	18956.1	19252.1	22497	25040.6	21528.4	20198.9	7471.6	3820.56	4338.58	3995.01
2267	2	44.6349	3	603.612	1807.81	2.21691	44.98	AQDKPESPSGSTQIQR	[7] Phospho (ST)	MYO9B_MOUSE	Unconventional myosin-IXb OS=Mus musculus OX=10090 GN=Myo9b PE=1 SV=2	3.70754	pH	Media	3.3225e-07	17.5126	165379	141328	214723	178055	224163	297568	271796	278016	500452	376945	532878	419121
2267	2	44.6349	3	603.612	1807.81	-1.82112	26.02	DAGKSAAAGACAVPKTK	[4] Acetyl (K)|[5] Phospho (ST)|[11] Carbamidomethyl (C)|[15] Acetyl (K)|[17] Acetyl (K)	HAUS8_MOUSE	HAUS augmin-like complex subunit 8 OS=Mus musculus OX=10090 GN=Haus8 PE=1 SV=2	3.70754	pH	Media	3.3225e-07	17.5126	165379	141328	214723	178055	224163	297568	271796	278016	500452	376945	532878	419121
3683	2	79.6357	2	599.288	1196.56	2.73839	33.58	SYQVAPLSPR	[8] Phospho (ST)	DLGP5_MOUSE	Disks large-associated protein 5 OS=Mus musculus OX=10090 GN=Dlgap5 PE=1 SV=2	6.17322	pH	Media	3.35883e-07	32.479	57526	47287	58210.5	70987.5	96047.3	159255	146062	155772	189937	163315	222587	176246
10651	2	111.738	3	770.69	2309.05	2.76987	39.52	SISSSNPDLAVVPGSVDDEVSR	[3] Phospho (ST)	DOCK6_MOUSE	Dedicator of cytokinesis protein 6 OS=Mus musculus OX=10090 GN=Dock6 PE=1 SV=4	2.96496	Media	pH	3.42117e-07	19.259	90719.8	68584.2	69302.5	78092	46974.4	55472.5	42852.3	41322.9	43217.5	29367.3	31926.7	30037.2
25499	2	88.7511	2	724.347	1446.68	2.86252	36.73	EQIEVIAPSPER	[9] Phospho (ST)	E2AK3_MOUSE	Eukaryotic translation initiation factor 2-alpha kinase 3 OS=Mus musculus OX=10090 GN=Eif2ak3 PE=1 SV=1	11.6427	pH	Media	3.42161e-07	30.6538	5674.85	4439.28	8019.38	7630.37	11393.9	16378.4	15910.2	23891.6	31978.5	24072.6	44975	28601.1
4390	2	34.8756	2	596.239	1190.46	2.388	46.89	RDSFSENEK	[3] Phospho (ST)	CWC22_MOUSE	Pre-mRNA-splicing factor CWC22 homolog OS=Mus musculus OX=10090 GN=Cwc22 PE=1 SV=1	6.27495	pH	Media	3.43029e-07	29.6741	62442.5	46753.9	84956	74251.8	86872.3	141203	110727	126140	163998	107696	134470	118862
22491	2	82.5388	2	838.885	1675.75	3.03143	76.62	KFSEEPEVAANFTK	[3] Phospho (ST)	NOP56_MOUSE	Nucleolar protein 56 OS=Mus musculus OX=10090 GN=Nop56 PE=1 SV=2	11.1697	KCl	Media	3.43638e-07	39.4102	13299.1	6486.2	17054.9	9597.95	32392	47814.3	37516.4	45712.7	29040.8	46755.6	28689.9	21680.1
17703	2	37.4877	2	522.225	1042.44	2.00124	32.62	SASDTNLQK	[3] Phospho (ST)	UH1BL_MOUSE	UHRF1-binding protein 1-like OS=Mus musculus OX=10090 GN=Uhrf1bp1l PE=1 SV=2	15.2571	KCl	Media	3.4714e-07	41.2279	7391.84	2912.46	9091.89	9231.65	25054.7	38015.2	30441.9	35922.7	22779.9	15745.7	23333.7	13508.6
15628	2	61.4543	3	626.286	1875.84	2.99728	61.48	RTSMGGTQQQFVEGVR	[4] Oxidation (M)|[7] Phospho (ST)	CTNB1_MOUSE	Catenin beta-1 OS=Mus musculus OX=10090 GN=Ctnnb1 PE=1 SV=1	25.6517	pH	Media	3.496e-07	60.4086	35228.9	18235.1	26879.7	18718.4	37909.7	42439.7	35724.3	43556.4	271763	222893	430607	354631
25645	2	55.7575	3	603.269	1806.78	3.22562	---	SSSSSQESLNRPFSSK	[4] Phospho (ST)	CLAP2_MOUSE	CLIP-associating protein 2 OS=Mus musculus OX=10090 GN=Clasp2 PE=1 SV=1	11.8261	pH	Media	3.50965e-07	43.3899	6744.36	3287.94	4852.59	7624.25	16472.2	18063.7	14355	18359.1	32439.8	23846.8	32259.9	28206
137222	1	122.949	2	1392.06	2782.1	2.49872	---	GPPDFSSDEEREPTPVLGSGASVGR	[6] Phospho (ST)|[7] Phospho (ST)|[14] Phospho (ST)	LAP2B_MOUSE	Lamina-associated polypeptide 2, isoforms beta/delta/epsilon/gamma OS=Mus musculus OX=10090 GN=Tmpo PE=1 SV=4	18.8885	KCl	Media	3.51302e-07	41.6201	8295.21	9597.88	6723.93	8021.59	38106.9	75644.3	61549.6	35026.9	32735.5	35990.2	30089	13968
137222	1	122.949	2	1392.06	2782.1	2.49872	---	GPPDFSSDEEREPTPVLGSGASVGR	[6] Phospho (ST)|[7] Phospho (ST)|[14] Phospho (ST)	LAP2A_MOUSE	Lamina-associated polypeptide 2, isoforms alpha/zeta OS=Mus musculus OX=10090 GN=Tmpo PE=1 SV=4	18.8885	KCl	Media	3.51302e-07	41.6201	8295.21	9597.88	6723.93	8021.59	38106.9	75644.3	61549.6	35026.9	32735.5	35990.2	30089	13968
32857	1	130.116	3	717.964	2150.87	2.29624	36.29	RNDSSELEDLSELEDLK	[4] Phospho (ST)|[5] Phospho (ST)	SMRCD_MOUSE	SWI/SNF-related matrix-associated actin-dependent regulator of chromatin subfamily A containing DEAD/H box 1 OS=Mus musculus OX=10090 GN=Smarcad1 PE=1 SV=2	2.09131	pH	Media	3.51575e-07	13.2252	29025	28019.2	27722	34006.7	31946.3	40606.9	30621.4	32827	56142.3	62373.7	59700.8	60104.6
6842	2	41.9642	2	564.272	1126.53	2.39249	56.87	KISTEDINK	[3] Phospho (ST)	CDK16_MOUSE	Cyclin-dependent kinase 16 OS=Mus musculus OX=10090 GN=Cdk16 PE=1 SV=1	7.83576	pH	Media	3.51975e-07	36.947	13703.4	12224.5	19419.1	20879.2	43619.7	66032.6	56163.7	66441.5	79230.3	56377.9	77561	70527.9
6842	2	41.9642	2	564.272	1126.53	2.39249	41.6	KISTEDINK	[4] Phospho (ST)	CDK16_MOUSE	Cyclin-dependent kinase 16 OS=Mus musculus OX=10090 GN=Cdk16 PE=1 SV=1	7.83576	pH	Media	3.51975e-07	36.947	13703.4	12224.5	19419.1	20879.2	43619.7	66032.6	56163.7	66441.5	79230.3	56377.9	77561	70527.9
13923	1	76.6017	3	582.574	1744.7	1.8011	---	SREEEWDPEYTPK	[1] Phospho (ST)	TR150_MOUSE	Thyroid hormone receptor-associated protein 3 OS=Mus musculus OX=10090 GN=Thrap3 PE=1 SV=1	59.6041	KCl	Media	3.54272e-07	63.6059	45024.4	18580.9	69113.5	19153.9	96078.8	101569	155946	157093	48767.3	48751.8	58810.3	38073.3
14599	2	54.1652	2	527.254	1052.49	2.31491	27.39	SLSNSPQLK	[5] Phospho (ST)	FGD5_MOUSE	FYVE, RhoGEF and PH domain-containing protein 5 OS=Mus musculus OX=10090 GN=Fgd5 PE=1 SV=2	5.43084	Media	KCl	3.54795e-07	26.6036	25658	20360.6	16723.1	14694	8915.96	11301.2	9918.15	7618.97	11463	6317.32	11558.7	8574.63
25354	1	73.8418	2	824.872	1647.73	2.19674	51.12	ADLNQGIGEPQSPSR	[12] Phospho (ST)	EFHD2_MOUSE	EF-hand domain-containing protein D2 OS=Mus musculus OX=10090 GN=Efhd2 PE=1 SV=1	3.24585	KCl	pH	3.55772e-07	24.2673	93618.7	111017	114398	126304	121068	128851	138424	135851	39884.3	43217.8	42167.5	36226.8
3594	2	51.261	3	751.343	2251.01	2.50948	37.91	DKTPVQSQQPSATTPSGADEK	[3] Phospho (ST)	PSMD2_MOUSE	26S proteasome non-ATPase regulatory subunit 2 OS=Mus musculus OX=10090 GN=Psmd2 PE=1 SV=1	7.30174	KCl	Media	3.59182e-07	40.3836	77812.3	54573.8	92237.9	82026.2	214275	310309	284897	292787	243081	222101	341361	224025
3594	2	51.261	3	751.343	2251.01	2.50948	36.24	DKTPVQSQQPSATTPSGADEK	[7] Phospho (ST)	PSMD2_MOUSE	26S proteasome non-ATPase regulatory subunit 2 OS=Mus musculus OX=10090 GN=Psmd2 PE=1 SV=1	7.30174	KCl	Media	3.59182e-07	40.3836	77812.3	54573.8	92237.9	82026.2	214275	310309	284897	292787	243081	222101	341361	224025
21222	2	69.2898	3	626.285	1875.83	2.3963	66.2	RTSMGGTQQQFVEGVR	[4] Oxidation (M)|[7] Phospho (ST)	CTNB1_MOUSE	Catenin beta-1 OS=Mus musculus OX=10090 GN=Ctnnb1 PE=1 SV=1	38.5454	pH	Media	3.59207e-07	58.9781	8892.78	3319.18	3621.97	3069.2	8805.22	5868.69	7043.02	8466.2	78781.9	54661.9	106911	86864.4
22237	1	79.9556	2	558.243	1114.47	1.63479	27.25	TPSGEFLER	[3] Phospho (ST)	FAF1_MOUSE	FAS-associated factor 1 OS=Mus musculus OX=10090 GN=Faf1 PE=1 SV=2	2.62853	pH	Media	3.60876e-07	16.7179	34310.8	32269.9	36875.4	46434.5	39431.8	45646.5	45142.9	48407.4	47742.5	57043.5	57626.9	64398.7
23890	2	56.7537	4	676.293	2701.14	2.55839	30.99	DGAERESPRPPAAAEAPAGSDGEDGGR	[7] Phospho (ST)	LARP1_MOUSE	La-related protein 1 OS=Mus musculus OX=10090 GN=Larp1 PE=1 SV=3	7.84457	pH	Media	3.60893e-07	31.861	15179	17818.8	24852.1	23731.5	36899.9	38264.2	34246.4	47540.2	65030.7	42829.1	54053.6	57528.1
66153	2	83.4915	3	777.343	2329.01	3.01608	26.38	FQSSHHSTDITSLDQYVER	[8] Phospho (ST)	ENPL_MOUSE	Endoplasmin OS=Mus musculus OX=10090 GN=Hsp90b1 PE=1 SV=2	5.82207	pH	Media	3.61331e-07	39.7725	4318.79	3085.64	5018.5	4633.04	9261.94	12003.9	12847.3	11083.2	17904.1	17261.4	24771	20295.7
66153	2	83.4915	3	777.343	2329.01	3.01608	49.85	FQSSHHSTDITSLDQYVER	[3] Phospho (ST)	ENPL_MOUSE	Endoplasmin OS=Mus musculus OX=10090 GN=Hsp90b1 PE=1 SV=2	5.82207	pH	Media	3.61331e-07	39.7725	4318.79	3085.64	5018.5	4633.04	9261.94	12003.9	12847.3	11083.2	17904.1	17261.4	24771	20295.7
30585	1	90.8448	2	984.443	1966.87	2.07395	36.3	LHSSNPNLSTLDFGEEK	[4] Phospho (ST)	OSBL3_MOUSE	Oxysterol-binding protein-related protein 3 OS=Mus musculus OX=10090 GN=Osbpl3 PE=1 SV=2	7.24213	pH	Media	3.63826e-07	31.9142	26843.8	44934.4	47594.4	62124.9	64666	53276.5	72542.9	48808	111340	125944	156230	128802
30585	1	90.8448	2	984.443	1966.87	2.07395	---	LHSSNPNLSTLDFGEEK	[3] Phospho (ST)	OSBL3_MOUSE	Oxysterol-binding protein-related protein 3 OS=Mus musculus OX=10090 GN=Osbpl3 PE=1 SV=2	7.24213	pH	Media	3.63826e-07	31.9142	26843.8	44934.4	47594.4	62124.9	64666	53276.5	72542.9	48808	111340	125944	156230	128802
6262	1	94.916	3	582.246	1743.72	1.9344	37.69	DLQSPDFTAGFHSDK	[4] Phospho (ST)	IBTK_MOUSE	Inhibitor of Bruton tyrosine kinase OS=Mus musculus OX=10090 GN=Ibtk PE=1 SV=3	3.31243	pH	Media	3.65288e-07	18.7843	65944.1	78936.4	78546.2	102620	96472.3	107825	116415	95187.7	149005	169149	161897	206080
76622	1	137.076	3	595.298	1782.87	1.75721	26.75	VASEEEEVPLVVYLK	[3] Phospho (ST)	SYNPO_MOUSE	Synaptopodin OS=Mus musculus OX=10090 GN=Synpo PE=1 SV=2	34.7572	KCl	Media	3.69782e-07	47.7671	13347.8	5216.76	9231.48	5075.23	33836.6	21388.9	22349	33044.7	2207.71	3265.47	806.632	2518.25
9784	2	77.9681	3	840.384	2518.13	2.72624	41.27	SESPTADSDASSLHEQPQQIAIK	[3] Phospho (ST)	MFA3L_MOUSE	Microfibrillar-associated protein 3-like OS=Mus musculus OX=10090 GN=Mfap3l PE=1 SV=1	26.2662	pH	Media	3.69837e-07	58.4119	6814.49	8351.72	10324	19332.1	51499.3	120001	103333	107227	132851	125679	139920	104066
9784	2	77.9681	3	840.384	2518.13	2.72624	28.87	SESPTADSDASSLHEQPQQIAIK	[1] Phospho (ST)	MFA3L_MOUSE	Microfibrillar-associated protein 3-like OS=Mus musculus OX=10090 GN=Mfap3l PE=1 SV=1	26.2662	pH	Media	3.69837e-07	58.4119	6814.49	8351.72	10324	19332.1	51499.3	120001	103333	107227	132851	125679	139920	104066
12363	1	56.4502	2	603.769	1205.52	2.00244	40.27	ATETVYSEVK	[6] Phospho (Y)	CEAM1_MOUSE	Carcinoembryonic antigen-related cell adhesion molecule 1 OS=Mus musculus OX=10090 GN=Ceacam1 PE=1 SV=1	26.2635	KCl	Media	3.71294e-07	50.9845	73676.5	75286.4	36228.6	40687.6	98511.8	95102	87250.7	92788.9	63425.7	89755	62923.8	63403.3
12363	1	56.4502	2	603.769	1205.52	2.00244	39.7	ATETVYSEVK	[7] Phospho (ST)	CEAM1_MOUSE	Carcinoembryonic antigen-related cell adhesion molecule 1 OS=Mus musculus OX=10090 GN=Ceacam1 PE=1 SV=1	26.2635	KCl	Media	3.71294e-07	50.9845	73676.5	75286.4	36228.6	40687.6	98511.8	95102	87250.7	92788.9	63425.7	89755	62923.8	63403.3
33278	1	74.1542	3	1070.44	3208.28	1.91941	58.75	LQEEGGSEEEEAGNPSEDGMQSGPTQAPPR	[7] Phospho (ST)|[20] Oxidation (M)	PWP1_MOUSE	Periodic tryptophan protein 1 homolog OS=Mus musculus OX=10090 GN=Pwp1 PE=1 SV=1	3.26196	pH	Media	3.71677e-07	17.9575	202725	170282	179321	214198	191938	265182	279061	208612	277264	313270	326561	352115
114719	1	126.789	3	935.658	2803.95	2.78855	25.71	IHDLEDDLEMSSDASDASGEEGSR	[12] Phospho (ST)|[15] Phospho (ST)|[18] Phospho (ST)	T2FA_MOUSE	General transcription factor IIF subunit 1 OS=Mus musculus OX=10090 GN=Gtf2f1 PE=1 SV=2	20.4096	pH	Media	3.72389e-07	46.2582	4331.13	4845.46	4819.06	9082.07	16024.1	17302.1	21749.3	16420	76354.3	82426.6	98727.3	81179.2
2929	1	48.4648	2	562.705	1123.4	0.980787	30.49	SGSISSSPSR	[3] Phospho (ST)|[7] Phospho (ST)	LBR_MOUSE	Delta(14)-sterol reductase LBR OS=Mus musculus OX=10090 GN=Lbr PE=1 SV=2	2.77146	KCl	Media	3.72984e-07	18.6494	283184	195603	223239	193638	347383	331276	332625	366147	419265	315475	285505	319580
2929	1	48.4648	2	562.705	1123.4	0.980787	27.34	SGSISSSPSR	[3] Phospho (ST)|[9] Phospho (ST)	LBR_MOUSE	Delta(14)-sterol reductase LBR OS=Mus musculus OX=10090 GN=Lbr PE=1 SV=2	2.77146	KCl	Media	3.72984e-07	18.6494	283184	195603	223239	193638	347383	331276	332625	366147	419265	315475	285505	319580
20289	2	35.0999	2	407.192	812.369	1.55839	27.43	TTPTVSK	[2] Phospho (ST)	MAP4_MOUSE	Microtubule-associated protein 4 OS=Mus musculus OX=10090 GN=Map4 PE=1 SV=3	10.4999	KCl	Media	3.73079e-07	41.4678	10569.1	6519.39	7005.89	6366.82	13466.1	19457.1	15093.7	20593	11047.4	8884.16	8781.69	7697.66
16075	2	69.4476	2	761.353	1520.69	2.54275	44.1	VSPVVDAPAQESSR	[2] Phospho (ST)	MILK2_MOUSE	MICAL-like protein 2 OS=Mus musculus OX=10090 GN=Micall2 PE=1 SV=1	4.26607	KCl	Media	3.73185e-07	28.2495	14311	11142.1	14044.4	17803.8	30865.7	53019.5	48062.5	64149.6	52907.5	39074.6	59096.1	40634.7
20264	1	98.2406	3	1121.55	3361.63	2.06047	---	LPEDDEPPARPPAPAGASPLAEPAAPPSTPAAPK	[18] Phospho (ST)	RTN4_MOUSE	Reticulon-4 OS=Mus musculus OX=10090 GN=Rtn4 PE=1 SV=2	9.1539	KCl	Media	3.73675e-07	34.617	177399	153994	197032	198362	481713	314317	376125	679958	113366	147262	178373	153193
8598	1	86.2695	4	798.596	3190.36	2.08527	27.23	TVSSTPNSTAEEEAHDLTEHHNSSPLLK	[1] Phospho (ST)|[24] Phospho (ST)	PTN12_MOUSE	Tyrosine-protein phosphatase non-receptor type 12 OS=Mus musculus OX=10090 GN=Ptpn12 PE=1 SV=3	4.58844	pH	Media	3.73869e-07	29.0856	135937	89437.3	135819	124697	317764	379355	353835	582419	419714	362488	552796	559030
17774	2	66.6671	3	449.542	1345.61	1.98252	28.36	SVDIHDSIQPR	[1] Phospho (ST)	BIG1_MOUSE	Brefeldin A-inhibited guanine nucleotide-exchange protein 1 OS=Mus musculus OX=10090 GN=Arfgef1 PE=1 SV=1	4.71077	KCl	Media	3.74601e-07	20.2476	9278.75	6337.29	8661.55	8635.6	17320.2	24167.2	17447.8	22858.9	13289.4	8150.78	12493.9	10881.8
27047	1	118.178	2	794.348	1586.68	2.39987	51.16	SQDVGFWEGEVVR	[1] Phospho (ST)	LIMA1_MOUSE	LIM domain and actin-binding protein 1 OS=Mus musculus OX=10090 GN=Lima1 PE=1 SV=3	21.9909	KCl	Media	3.76036e-07	47.4142	69591.2	38436	43881.1	20198.9	80372.1	84440.2	81044.1	55525.3	5084.96	12624.6	5276.65	7102.02
670	1	97.9176	4	1044.43	4173.68	2.35639	53.49	YGPSSVEDTTGSGAADAKDDDDIDLFGSDDEEESEEAKK	[28] Phospho (ST)	EF1B_MOUSE	Elongation factor 1-beta OS=Mus musculus OX=10090 GN=Eef1b PE=1 SV=5	16.0986	pH	Media	3.77605e-07	40.4213	1.83233e+06	1.25151e+06	827648	1.51839e+06	2.71491e+06	1.48802e+06	1.52475e+06	2.41659e+06	9.70867e+06	1.38313e+07	1.36716e+07	9.47932e+06
4329	2	52.791	2	607.776	1213.54	2.80678	48.17	AISPTSATSSGR	[3] Phospho (ST)	MYO5A_MOUSE	Unconventional myosin-Va OS=Mus musculus OX=10090 GN=Myo5a PE=1 SV=2	6.42169	KCl	Media	3.78667e-07	33.1535	48467.2	33714.1	53761.4	38591.9	90973.5	152142	106863	127568	110204	82059	136915	109691
2453	2	84.7822	2	842.872	1683.73	2.91873	60.34	IAVDLSDQEEETAGK	[6] Phospho (ST)	TRM1_MOUSE	tRNA (guanine(26)-N(2))-dimethyltransferase OS=Mus musculus OX=10090 GN=Trmt1 PE=1 SV=2	6.41801	pH	Media	3.8031e-07	27.0438	211486	131970	206244	220723	291993	475946	402614	402248	629175	499145	742588	643111
84562	2	103.441	3	556.266	1665.78	2.65683	---	NLGSINTELQDVQR	[4] Phospho (ST)	SC22B_MOUSE	Vesicle-trafficking protein SEC22b OS=Mus musculus OX=10090 GN=Sec22b PE=1 SV=3	12.0752	KCl	Media	3.80622e-07	44.1241	960.079	526.759	773.124	890.587	3050.55	6316.96	3049.2	4847.13	4131.77	2282.04	4103.02	3184.33
10731	2	81.0262	3	660.639	1978.9	2.86234	45.82	SGQSFHGNSEVNAILSPR	[16] Phospho (ST)	PUM2_MOUSE	Pumilio homolog 2 OS=Mus musculus OX=10090 GN=Pum2 PE=1 SV=2	4.34412	pH	Media	3.81573e-07	20.4568	55319.4	38903	58480.4	60432.3	86792.8	100686	96519.2	113264	131434	127955	183801	172003
21235	2	56.1008	2	820.852	1639.69	3.29442	34.74	EGSQGELTPANSQSR	[3] Phospho (ST)	CSN1_MOUSE	COP9 signalosome complex subunit 1 OS=Mus musculus OX=10090 GN=Gps1 PE=1 SV=1	6.87003	pH	Media	3.81655e-07	38.1122	13876.7	10328.2	12594.6	13426.6	26120.8	52344.2	35273.1	43561	56424.3	47922.9	61592.4	47026.2
1400	2	74.3893	2	764.358	1526.7	2.79509	86.74	ATSPSTLVSTGPSSR	[3] Phospho (ST)	MAP4_MOUSE	Microtubule-associated protein 4 OS=Mus musculus OX=10090 GN=Map4 PE=1 SV=3	5.12282	KCl	Media	3.83394e-07	26.3624	448966	315166	489031	345800	723898	1.23402e+06	804903	1.18665e+06	923848	868146	1.23011e+06	894020
1400	2	74.3893	2	764.358	1526.7	2.79509	---	ATSPSTLVSTGPSSR	[6] Phospho (ST)	MAP4_MOUSE	Microtubule-associated protein 4 OS=Mus musculus OX=10090 GN=Map4 PE=1 SV=3	5.12282	KCl	Media	3.83394e-07	26.3624	448966	315166	489031	345800	723898	1.23402e+06	804903	1.18665e+06	923848	868146	1.23011e+06	894020
47983	2	48.9406	2	687.287	1372.56	2.53824	---	SQSPHYFQSGR	[3] Phospho (ST)	GPTC8_MOUSE	G patch domain-containing protein 8 OS=Mus musculus OX=10090 GN=Gpatch8 PE=1 SV=1	39.9858	pH	Media	3.85287e-07	59.8442	5023.77	1974.1	1770.6	6316.8	3239.62	6779.09	10393.7	9648.94	16337.5	11069.1	13566	11911.7
14943	2	88.7737	4	1054.72	4214.86	3.49093	56.79	AVNVYGTSEPSQESELTAVGEKPEEPKDEVEVSDDDEK	[33] Phospho (ST)	MYLK_MOUSE	Myosin light chain kinase, smooth muscle OS=Mus musculus OX=10090 GN=Mylk PE=1 SV=3	7.91277	Media	pH	3.87052e-07	36.0918	118370	92222.7	120529	123359	50797.3	58457.6	49202.8	57258.9	31608.2	18953.4	31577.4	47514.9
3464	2	93.4749	3	875.063	2622.17	3.21941	46.21	GPPDFSSDEEREPTPVLGSGASVGR	[7] Phospho (ST)	LAP2B_MOUSE	Lamina-associated polypeptide 2, isoforms beta/delta/epsilon/gamma OS=Mus musculus OX=10090 GN=Tmpo PE=1 SV=4	6.13139	KCl	Media	3.87172e-07	33.0236	400269	286054	352815	296949	494621	871541	665230	703341	635834	532115	566503	474557
3464	2	93.4749	3	875.063	2622.17	3.21941	54.66	GPPDFSSDEEREPTPVLGSGASVGR	[6] Phospho (ST)	LAP2B_MOUSE	Lamina-associated polypeptide 2, isoforms beta/delta/epsilon/gamma OS=Mus musculus OX=10090 GN=Tmpo PE=1 SV=4	6.13139	KCl	Media	3.87172e-07	33.0236	400269	286054	352815	296949	494621	871541	665230	703341	635834	532115	566503	474557
3464	2	93.4749	3	875.063	2622.17	3.21941	46.21	GPPDFSSDEEREPTPVLGSGASVGR	[7] Phospho (ST)	LAP2A_MOUSE	Lamina-associated polypeptide 2, isoforms alpha/zeta OS=Mus musculus OX=10090 GN=Tmpo PE=1 SV=4	6.13139	KCl	Media	3.87172e-07	33.0236	400269	286054	352815	296949	494621	871541	665230	703341	635834	532115	566503	474557
3464	2	93.4749	3	875.063	2622.17	3.21941	54.66	GPPDFSSDEEREPTPVLGSGASVGR	[6] Phospho (ST)	LAP2A_MOUSE	Lamina-associated polypeptide 2, isoforms alpha/zeta OS=Mus musculus OX=10090 GN=Tmpo PE=1 SV=4	6.13139	KCl	Media	3.87172e-07	33.0236	400269	286054	352815	296949	494621	871541	665230	703341	635834	532115	566503	474557
27414	1	104.968	2	944.413	1886.81	2.32528	25.16	NLATSADTPPSTIPGTGK	[5] Phospho (ST)|[12] Phospho (ST)	SMG1_MOUSE	Serine/threonine-protein kinase SMG1 OS=Mus musculus OX=10090 GN=Smg1 PE=1 SV=3	2.27196	pH	Media	3.88185e-07	10.8077	83675.5	101008	106161	106487	102847	108643	89430.9	88899.3	131262	160877	160413	141446
27414	1	104.968	2	944.413	1886.81	2.32528	38.1	NLATSADTPPSTIPGTGK	[5] Phospho (ST)|[8] Phospho (ST)	SMG1_MOUSE	Serine/threonine-protein kinase SMG1 OS=Mus musculus OX=10090 GN=Smg1 PE=1 SV=3	2.27196	pH	Media	3.88185e-07	10.8077	83675.5	101008	106161	106487	102847	108643	89430.9	88899.3	131262	160877	160413	141446
3079	2	84.5212	2	602.296	1202.58	2.82185	60.66	VPAPFSPPPSK	[6] Phospho (ST)	K1522_MOUSE	Uncharacterized protein KIAA1522 OS=Mus musculus OX=10090 GN=Kiaa1522 PE=1 SV=1	6.22642	pH	Media	3.89776e-07	29.7612	138243	148354	212401	233267	228286	321418	312189	316522	423920	383674	501762	437308
12933	1	123.662	4	1155	4615.97	1.93345	38.08	EVDPAVPEVENQPPTGSNPSPESEGSMVPTQPEETEETWDSK	[15] Phospho (ST)	IF4G1_MOUSE	Eukaryotic translation initiation factor 4 gamma 1 OS=Mus musculus OX=10090 GN=Eif4g1 PE=1 SV=1	4.47233	KCl	Media	3.92258e-07	28.0585	181559	141350	193239	273526	552025	538564	496891	644054	428776	431587	570118	453550
75166	1	98.5298	3	617.612	1849.81	2.19669	---	DGGEALVSPDGTVTEAPR	[8] Phospho (ST)	SAHH3_MOUSE	Putative adenosylhomocysteinase 3 OS=Mus musculus OX=10090 GN=Ahcyl2 PE=1 SV=1	21.5776	KCl	Media	3.93644e-07	83.4501	3116.51	653.793	943.38	839.005	8607.32	9073	8880.68	14033.6	6119.73	7032.09	9623.32	10583.8
31540	2	86.2047	3	753.34	2257	3.28247	27.69	DTTVISHSPNTSYDTALEAR	[3] Phospho (ST)	AMOT_MOUSE	Angiomotin OS=Mus musculus OX=10090 GN=Amot PE=1 SV=3	4.53843	KCl	Media	3.94124e-07	25.6833	6503.57	6648.36	10094.1	8212.86	23677	29234.9	22055.6	28553.3	28007.3	22443.4	17510	19995.3
31540	2	86.2047	3	753.34	2257	3.28247	40.4	DTTVISHSPNTSYDTALEAR	[6] Phospho (ST)	AMOT_MOUSE	Angiomotin OS=Mus musculus OX=10090 GN=Amot PE=1 SV=3	4.53843	KCl	Media	3.94124e-07	25.6833	6503.57	6648.36	10094.1	8212.86	23677	29234.9	22055.6	28553.3	28007.3	22443.4	17510	19995.3
13246	2	88.3803	2	503.261	1004.51	2.53785	52.57	SPLSGIPVR	[1] Phospho (ST)	CYTSB_MOUSE	Cytospin-B OS=Mus musculus OX=10090 GN=Specc1 PE=1 SV=2	7.19733	KCl	Media	3.95717e-07	41.1859	9948.13	8011.26	11969.1	9670.69	22326.6	31376.8	26775.7	33775.7	22515.3	20466.2	21327.6	19131.7
133	2	59.8143	4	629.759	2515.01	2.25424	60.44	ESDDKPEIEDVGSDEEEEEKK	[13] Phospho (ST)	HS90A_MOUSE	Heat shock protein HSP 90-alpha OS=Mus musculus OX=10090 GN=Hsp90aa1 PE=1 SV=4	7.41249	pH	Media	3.96249e-07	27.8876	1.90803e+06	1.4225e+06	1.64209e+06	2.50442e+06	3.58928e+06	3.19e+06	3.42957e+06	4.11288e+06	8.40818e+06	4.64946e+06	7.74318e+06	5.89752e+06
133	2	59.8143	4	629.759	2515.01	2.25424	61.53	ESDDKPEIEDVGSDEEEEEKK	[2] Phospho (ST)	HS90A_MOUSE	Heat shock protein HSP 90-alpha OS=Mus musculus OX=10090 GN=Hsp90aa1 PE=1 SV=4	7.41249	pH	Media	3.96249e-07	27.8876	1.90803e+06	1.4225e+06	1.64209e+06	2.50442e+06	3.58928e+06	3.19e+06	3.42957e+06	4.11288e+06	8.40818e+06	4.64946e+06	7.74318e+06	5.89752e+06
6411	1	70.7771	2	781.848	1561.68	2.37467	66.06	STSQGSINSPVYSR	[3] Phospho (ST)	ABLM1_MOUSE	Actin-binding LIM protein 1 OS=Mus musculus OX=10090 GN=Ablim1 PE=1 SV=1	7.32625	KCl	Media	3.99514e-07	32.8062	356044	242779	278381	170618	356254	268446	274520	232879	110049	144095	104535	117098
69175	1	106.918	2	930.897	1859.78	3.43905	66.16	SQDAPATFAFSPEEQR	[1] Phospho (ST)	CEIP2_MOUSE	Cell surface hyaluronidase OS=Mus musculus OX=10090 GN=Cemip2 PE=1 SV=1	16.2961	KCl	Media	4.00812e-07	52.3595	8524.7	13021.7	4182.94	7400.99	22410.2	26200.3	26690.8	21966.1	17108.8	11004.3	31964	12722
19150	2	123.71	2	862.871	1723.73	3.075	42.21	FSSLDLEEDSEVFK	[2] Phospho (ST)	PDLI2_MOUSE	PDZ and LIM domain protein 2 OS=Mus musculus OX=10090 GN=Pdlim2 PE=1 SV=1	6.40015	KCl	Media	4.01306e-07	29.3596	22546.3	14045.8	30224.7	23841.9	54038.3	63002.6	75097.3	86581.2	43580.6	35339.6	42677.7	32305.5
19150	2	123.71	2	862.871	1723.73	3.075	62.48	FSSLDLEEDSEVFK	[3] Phospho (ST)	PDLI2_MOUSE	PDZ and LIM domain protein 2 OS=Mus musculus OX=10090 GN=Pdlim2 PE=1 SV=1	6.40015	KCl	Media	4.01306e-07	29.3596	22546.3	14045.8	30224.7	23841.9	54038.3	63002.6	75097.3	86581.2	43580.6	35339.6	42677.7	32305.5
113630	2	53.8534	3	612.956	1835.85	2.18016	28.37	KASSEGGAATGAGLDSLHK	[4] Phospho (ST)	ARC1B_MOUSE	Actin-related protein 2/3 complex subunit 1B OS=Mus musculus OX=10090 GN=Arpc1b PE=1 SV=4	44.7894	KCl	Media	4.05725e-07	61.2038	1014.58	375.244	876.891	1012.11	2495.24	1504.93	6534.56	3695.9	912.179	1154.47	1267.11	863.331
75563	1	114.876	2	979.886	1957.76	2.38787	42.94	DATPPVSPINMEDQER	[3] Phospho (ST)|[7] Phospho (ST)	JUNB_MOUSE	Transcription factor jun-B OS=Mus musculus OX=10090 GN=Junb PE=1 SV=1	20.3276	KCl	Media	4.06027e-07	60.6968	3792.75	3534.3	6463.31	5897.8	16428.7	33974.8	26460.1	21280.2	17904.7	20611.3	19363	14545.2
49823	2	101.507	3	559.283	1674.83	3.07222	31.68	AVSLDSPVSVGSGPPVK	[3] Phospho (ST)	NCOA3_MOUSE	Nuclear receptor coactivator 3 OS=Mus musculus OX=10090 GN=Ncoa3 PE=1 SV=2	7.33304	pH	Media	4.07445e-07	35.9084	4711.17	4525.05	5016.69	8440.31	6118.18	5354.03	5706.34	6337.47	9675.65	4970.17	7334.33	7650.07
13791	2	52.9722	2	611.827	1221.64	2.55174	50.78	KQESPLLVTK	[4] Phospho (ST)	RUBIC_MOUSE	Run domain Beclin-1-interacting and cysteine-rich domain-containing protein OS=Mus musculus OX=10090 GN=Rubcn PE=1 SV=2	6.61114	pH	Media	4.07487e-07	37.5787	7560.08	8015.67	16008.7	14274.4	29006.7	29396.9	30812.1	31248.1	48582.8	46952.9	65442.2	48513
120153	1	126.489	3	661.92	1982.74	2.14321	---	GAMSVDSITDLDDNQSR	[4] Phospho (ST)|[7] Phospho (ST)	RHG06_MOUSE	Rho GTPase-activating protein 6 OS=Mus musculus OX=10090 GN=Arhgap6 PE=1 SV=3	33.6927	KCl	Media	4.09997e-07	68.0475	4461.74	2039.01	3498.43	3649.77	15671.5	8848.77	8738.47	13494.9	2893.36	3614.3	4872.65	5296.93
37712	2	69.0846	2	781.849	1561.68	3.32456	71.95	STSQGSINSPVYSR	[3] Phospho (ST)	ABLM1_MOUSE	Actin-binding LIM protein 1 OS=Mus musculus OX=10090 GN=Ablim1 PE=1 SV=1	11.3124	KCl	Media	4.10229e-07	49.0608	21929.3	14361	24489.5	13645.2	29425	33652.8	24503.1	30194.6	19601	22970.7	19392.4	18536.7
4638	2	80.1986	2	622.273	1242.53	2.11748	45.3	SFLSEPSSPGR	[8] Phospho (ST)	VIR_MOUSE	Protein virilizer homolog OS=Mus musculus OX=10090 GN=Virma PE=1 SV=1	7.90378	pH	Media	4.10255e-07	39.725	65638.1	52498.6	54310.9	60877.1	116442	180811	127633	152622	201279	177012	122835	94600.9
3158	1	65.5256	3	730.644	2188.91	2.12536	45.78	HDAGGIHTEASADSPPAFSDK	[11] Phospho (ST)	PTN12_MOUSE	Tyrosine-protein phosphatase non-receptor type 12 OS=Mus musculus OX=10090 GN=Ptpn12 PE=1 SV=3	3.03136	pH	Media	4.1031e-07	22.4527	770321	787376	875363	997927	1.30943e+06	1.22692e+06	1.34759e+06	1.30927e+06	2.13873e+06	2.21644e+06	2.48175e+06	2.35401e+06
3158	1	65.5256	3	730.644	2188.91	2.12536	54.3	HDAGGIHTEASADSPPAFSDK	[14] Phospho (ST)	PTN12_MOUSE	Tyrosine-protein phosphatase non-receptor type 12 OS=Mus musculus OX=10090 GN=Ptpn12 PE=1 SV=3	3.03136	pH	Media	4.1031e-07	22.4527	770321	787376	875363	997927	1.30943e+06	1.22692e+06	1.34759e+06	1.30927e+06	2.13873e+06	2.21644e+06	2.48175e+06	2.35401e+06
3861	2	101.507	2	838.421	1674.83	2.52765	57.73	AVSLDSPVSVGSGPPVK	[3] Phospho (ST)	NCOA3_MOUSE	Nuclear receptor coactivator 3 OS=Mus musculus OX=10090 GN=Ncoa3 PE=1 SV=2	8.11074	pH	Media	4.10831e-07	38.903	91426	92343.4	152675	199142	159664	252549	238187	247063	273560	224100	320983	253703
31069	2	56.3018	2	547.767	1093.52	2.31995	28.47	TALASPTPTR	[5] Phospho (ST)	SMTN_MOUSE	Smoothelin OS=Mus musculus OX=10090 GN=Smtn PE=1 SV=2	2.98713	KCl	pH	4.12671e-07	18.9747	9423.6	7676.03	7771.18	7138.29	10643.3	9866.46	10608.6	9991.07	4185.47	2634.62	3280.95	3661.14
[truncated: 24,267 more rows]

## Sheet: Veh Enriched vs pH
#	Fraction	Retention time (min)	Charge	m/z	Measured mass	Mass error (ppm)	Score	Sequence	Modifications	Accession	Description	Max fold change	Highest mean condition	Lowest mean condition	Anova	Maximum CV	Veh 1	Veh 2	Veh 3	Veh 4	60 mM KCl 1	60 mM KCl 2	60 mM KCl 3	60 mM KCl 4	pH 6.8 1	pH 6.8 2	pH 6.8 3	pH 6.8 4
[truncated: 956 more rows]

[truncated: 5 more sheets: Veh Enriched vs KCl, pH Enriched vs Veh, pH Enriched vs KCl, KCl Enriched vs Veh, KCl Enriched vs pH]
